# Supplementary material for: Phylostratigraphic Analysis Shows the Earliest Origination of the Abiotic Stress Associated Genes in A. thaliana
Source: Genes (Basel). 2019 Nov 22;10(12):963. doi: 10.3390/genes10120963 (PMC6947294; doi:10.3390/genes10120963)
Supplement: Supplementary file 1 [file genes-10-00963-s001.zip]

Archive with 5 entries (5 files):
- Supplementary file 1_final.xlsx
- Supplementary file 2_final.pdf
- Supplementary file 3_final.xlsx
- Supplementary file 4_final.xlsx
- Supplementary file 5_final.pdf
