# Supplementary material for: Phylostratigraphic Analysis Shows the Earliest Origination of the Abiotic Stress Associated Genes in A. thaliana
Source: Genes (Basel). 2019 Nov 22;10(12):963. doi: 10.3390/genes10120963 (PMC6947294; doi:10.3390/genes10120963)
Supplement: Supplementary file 1 [file genes-10-00963-s001.zip › Supplementary file 3_final.xlsx]

## Sheet: Info
Supplementary materials for Mustafin et al. “Phylostratigraphic Analysis Shows the Earliest Origination of the Stress Associated Genes in A. thaliana”
This file contains lists of genes, associated with 7 types of abiotic stress
Each list of this file contains the tables with the following columns:
№	Gene number
TAIR ID	Gene ID from TAIR database
Gene Name	Short name of the gene
Description	Description of gene function
Node Degree	The degree of the gene node in the gene network (number of edges connected to the gene)
PAI	The value of Phylostratigraphic Age Index, PAI
Biological Processes	The list of gene ontology terms from biological processes dictionary, associated with gene
Cellular Component	The list of gene ontology terms from cellular component dictionary, associated with gene
Molecular Function	The list of gene ontology terms from molecular function dictionary, associated with gene
For every stress the data in the table are separated onto 3 lists of genes
Genes in network from stress gene list			The list contains genes selected by GO and included by the STRING in the gene network
Genes added to network by STRING tool			The list contains genes not selected by GO, but included by STRING in the gene network
Genes from stress gene list not included in the STRING network			The list contains genes selected by GO but not included by STRING in the gene network

## Sheet: Cold
№	TAIR ID	Gene Name	Description	Node Degree	PAI		Associated Gene Ontologies
							Biological Processes	Cellular Component	Molecular Function
	Genes in network from stress gene list
1	AT1G01060	LHY	Homeodomain-like superfamily protein	4	01_Eukaryota		GO:0006355~regulation of transcription, DNA-templated, GO:0007623~circadian rhythm, GO:0009737~response to abscisic acid, GO:0009651~response to salt stress, GO:0009409~response to cold	-	GO:0003677~DNA binding
2	AT1G06960	AT1G06960	RNA-binding (RRM/RBD/RNP motifs) family protein	6	00_Cellular Organisms		-	-	GO:0000166~nucleotide binding, GO:0003723~RNA binding
3	AT1G16540	ABA3	molybdenum cofactor sulfurase (LOS5) (ABA3)	2	05_Tracheophyta		GO:0009408~response to heat, GO:0006970~response to osmotic stress, GO:0009651~response to salt stress, GO:0009409~response to cold	-	-
4	AT1G16670	AT1G16670	Protein kinase superfamily protein	2	00_Cellular Organisms		-	-	-
5	AT1G19120	LSM1A	Small nuclear ribonucleoprotein family protein	3	01_Eukaryota		GO:0009414~response to water deprivation, GO:0009631~cold acclimation	-	GO:0003723~RNA binding, GO:0005515~protein binding
6	AT1G20440	COR47	cold-regulated 47	7	11_rosids		GO:0009415~response to water, GO:0006970~response to osmotic stress, GO:0009737~response to abscisic acid, GO:0009414~response to water deprivation, GO:0009631~cold acclimation, GO:0009409~response to cold	-	-
7	AT1G20450	ERD10	Dehydrin family protein	4	02_Viridiplantae		GO:0009415~response to water, GO:0010029~regulation of seed germination, GO:0009737~response to abscisic acid, GO:0009414~response to water deprivation, GO:0009631~cold acclimation, GO:0009409~response to cold	-	-
8	AT1G22770	GI	gigantea protein (GI)	4	07_Magnoliophyta		GO:0006355~regulation of transcription, DNA-templated, GO:0007623~circadian rhythm, GO:0009409~response to cold	-	GO:0005515~protein binding
9	AT1G27320	HK3	histidine kinase 3	2	01_Eukaryota		GO:0010150~leaf senescence, GO:0010029~regulation of seed germination, GO:0006970~response to osmotic stress, GO:0009651~response to salt stress, GO:0070417~cellular response to cold, GO:0009414~response to water deprivation, GO:0009409~response to cold	-	GO:0005515~protein binding
10	AT1G36160	ACC1	acetyl-CoA carboxylase 1	9	01_Eukaryota		GO:0009631~cold acclimation	-	-
11	AT1G56070	LOS1	Ribosomal protein S5/Elongation factor G/III/V family protein	6	01_Eukaryota		GO:0009631~cold acclimation, GO:0009409~response to cold	GO:0009507~chloroplast	GO:0003729~mRNA binding
12	AT1G60170	emb1220	pre-mRNA processing ribonucleoprotein binding region-containing protein	8	00_Cellular Organisms		GO:0070417~cellular response to cold, GO:0009409~response to cold	-	GO:0005515~protein binding
13	AT1G60650	AtRZ-1b	RNA-binding (RRM/RBD/RNP motifs) family protein with retrovirus zinc finger-like domain-containing protein	1	07_Magnoliophyta		GO:0009651~response to salt stress, GO:0009414~response to water deprivation, GO:0009409~response to cold	-	GO:0000166~nucleotide binding, GO:0003676~nucleic acid binding, GO:0003677~DNA binding, GO:0003723~RNA binding
14	AT1G70200	AT1G70200	RNA-binding (RRM/RBD/RNP motifs) family protein	1	00_Cellular Organisms		GO:0009409~response to cold	GO:0009507~chloroplast	GO:0000166~nucleotide binding, GO:0003676~nucleic acid binding
15	AT1G74710	EDS16	ADC synthase superfamily protein	2	07_Magnoliophyta		GO:0009409~response to cold	GO:0009507~chloroplast	-
16	AT1G74960	FAB1	fatty acid biosynthesis 1	2	00_Cellular Organisms		GO:0009631~cold acclimation	GO:0009507~chloroplast	-
17	AT2G16500	ADC1	arginine decarboxylase 1	1	01_Eukaryota		GO:0006979~response to oxidative stress, GO:0009651~response to salt stress, GO:0009409~response to cold	-	-
18	AT2G17870	CSP3	cold shock domain protein 3	7	00_Cellular Organisms		GO:0006355~regulation of transcription, DNA-templated, GO:0032508~DNA duplex unwinding, GO:0009631~cold acclimation, GO:0009409~response to cold	-	GO:0003676~nucleic acid binding, GO:0003729~mRNA binding, GO:0003677~DNA binding, GO:0003723~RNA binding, GO:0005515~protein binding
19	AT2G18790	PHYB	phytochrome B	4	00_Cellular Organisms		GO:0006355~regulation of transcription, DNA-templated, GO:0010029~regulation of seed germination, GO:0009409~response to cold	-	GO:0005515~protein binding
20	AT2G19450	TAG1	membrane bound O-acyl transferase (MBOAT) family protein	2	00_Cellular Organisms		GO:0010029~regulation of seed germination, GO:0009737~response to abscisic acid, GO:0009651~response to salt stress, GO:0009409~response to cold	GO:0009941~chloroplast envelope	-
21	AT2G21660	GRP7	cold	4	00_Cellular Organisms		GO:0000380~alternative mRNA splicing, via spliceosome, GO:0032508~DNA duplex unwinding, GO:0007623~circadian rhythm, GO:0006970~response to osmotic stress, GO:0009651~response to salt stress, GO:0009414~response to water deprivation, GO:0009409~response to cold	GO:0009507~chloroplast	GO:0000166~nucleotide binding, GO:0003676~nucleic acid binding, GO:0003729~mRNA binding, GO:0003723~RNA binding
22	AT2G22300	CMTA3	signal responsive 1	1	00_Cellular Organisms		GO:0006355~regulation of transcription, DNA-templated, GO:0010150~leaf senescence, GO:0009409~response to cold	-	GO:0001077~transcriptional activator activity, RNA polymerase II core promoter proximal region sequence-specific binding
23	AT2G33800	EMB3113	Ribosomal protein S5 family protein	3	00_Cellular Organisms		GO:0009409~response to cold	GO:0009535~chloroplast thylakoid membrane, GO:0009507~chloroplast	-
24	AT2G36530	LOS2	Enolase	5	00_Cellular Organisms		GO:0006355~regulation of transcription, DNA-templated, GO:0009737~response to abscisic acid, GO:0009651~response to salt stress, GO:0009409~response to cold	GO:0009507~chloroplast	GO:0003677~DNA binding
25	AT2G39810	HOS1	ubiquitin-protein ligase	4	00_Cellular Organisms		GO:0009409~response to cold	-	GO:0005515~protein binding
26	AT2G42530	COR15B	cold regulated 15b	4	12_malvids		GO:0010150~leaf senescence, GO:0009737~response to abscisic acid, GO:0009631~cold acclimation, GO:0009409~response to cold	GO:0009507~chloroplast, GO:0009941~chloroplast envelope	-
27	AT2G42540	COR15A	cold-regulated 15a	8	13_Brassicales		GO:0007623~circadian rhythm, GO:0010150~leaf senescence, GO:0050826~response to freezing, GO:0006970~response to osmotic stress, GO:0009737~response to abscisic acid, GO:0009651~response to salt stress, GO:0009414~response to water deprivation, GO:0009631~cold acclimation, GO:0009409~response to cold	GO:0009507~chloroplast, GO:0009941~chloroplast envelope	-
28	AT2G43790	MPK6	MAP kinase 6	3	01_Eukaryota		GO:0006979~response to oxidative stress, GO:0010150~leaf senescence, GO:0006970~response to osmotic stress, GO:0009737~response to abscisic acid, GO:0009651~response to salt stress, GO:0009409~response to cold	-	GO:0005515~protein binding
29	AT2G46830	CCA1	circadian clock associated 1	5	01_Eukaryota		GO:0045893~positive regulation of transcription, DNA-templated, GO:0006355~regulation of transcription, DNA-templated, GO:0007623~circadian rhythm, GO:0009737~response to abscisic acid, GO:0009651~response to salt stress, GO:0009409~response to cold	-	GO:0003677~DNA binding, GO:0005515~protein binding
30	AT3G02870	VTC4	Inositol monophosphatase family protein	1	01_Eukaryota		GO:0009409~response to cold	-	-
31	AT3G04740	SWP	RNA polymerase II transcription mediator	1	07_Magnoliophyta		GO:0045893~positive regulation of transcription, DNA-templated, GO:0009631~cold acclimation	-	GO:0005515~protein binding
32	AT3G07740	ADA2A	ADA2 2A	2	02_Viridiplantae		GO:0009409~response to cold	-	GO:0003677~DNA binding
33	AT3G14080	LSM1B	Small nuclear ribonucleoprotein family protein	3	01_Eukaryota		GO:0009414~response to water deprivation, GO:0009631~cold acclimation	-	GO:0003723~RNA binding, GO:0005515~protein binding
34	AT3G20930	AT3G20930	RNA-binding (RRM/RBD/RNP motifs) family protein	1	07_Magnoliophyta		GO:0009409~response to cold	GO:0009507~chloroplast	GO:0000166~nucleotide binding, GO:0003723~RNA binding
35	AT3G23250	MYB15	myb domain protein 15	3	00_Cellular Organisms		GO:0006355~regulation of transcription, DNA-templated, GO:0009651~response to salt stress	-	GO:0003677~DNA binding
36	AT3G49530	NAC062	NAC domain containing protein 62	1	01_Eukaryota		GO:0006355~regulation of transcription, DNA-templated, GO:0070417~cellular response to cold	-	GO:0003677~DNA binding
37	AT3G50970	LTI30	dehydrin family protein	1	15_Camelineae		GO:0009415~response to water, GO:0009737~response to abscisic acid, GO:0009414~response to water deprivation, GO:0009631~cold acclimation, GO:0009409~response to cold	-	-
38	AT3G52150	PSRP2	RNA-binding (RRM/RBD/RNP motifs) family protein	2	07_Magnoliophyta		-	GO:0009535~chloroplast thylakoid membrane, GO:0009507~chloroplast, GO:0009941~chloroplast envelope	GO:0000166~nucleotide binding, GO:0003676~nucleic acid binding, GO:0003723~RNA binding
39	AT3G55990	ESK1	trichome birefringence-like protein (DUF828)	2	07_Magnoliophyta		GO:0045893~positive regulation of transcription, DNA-templated, GO:0050826~response to freezing, GO:0009651~response to salt stress, GO:0009414~response to water deprivation, GO:0009409~response to cold	-	-
40	AT4G01370	MPK4	MAP kinase 4	4	01_Eukaryota		GO:0009737~response to abscisic acid, GO:0009651~response to salt stress, GO:0009409~response to cold	-	GO:0005515~protein binding
41	AT4G03430	EMB2770	pre-mRNA splicing factor-like protein	8	01_Eukaryota		GO:0009409~response to cold	-	-
42	AT4G04920	SFR6	sensitive to freezing 6	1	07_Magnoliophyta		GO:0006355~regulation of transcription, DNA-templated, GO:0006970~response to osmotic stress, GO:0009631~cold acclimation	-	-
43	AT4G08500	MEKK1	MAPK/ERK kinase kinase 1	3	02_Viridiplantae		GO:0006970~response to osmotic stress, GO:0009651~response to salt stress, GO:0009631~cold acclimation, GO:0009409~response to cold	-	GO:0003677~DNA binding, GO:0005515~protein binding
44	AT4G10030	AT4G10030	alpha/beta-Hydrolases superfamily protein	1	00_Cellular Organisms		GO:0009409~response to cold	-	-
45	AT4G12470	AZI1	azelaic acid induced 1	1	00_Cellular Organisms		GO:0070417~cellular response to cold, GO:0009631~cold acclimation	-	GO:0005515~protein binding
46	AT4G12480	EARLI1	Bifunctional inhibitor/lipid-transfer protein/seed storage 2S albumin superfamily protein	1	00_Cellular Organisms		GO:0009737~response to abscisic acid, GO:0009651~response to salt stress, GO:0009409~response to cold	-	-
47	AT4G13850	GR-RBP2	glycine-rich RNA-binding protein 2	4	00_Cellular Organisms		GO:0006970~response to osmotic stress, GO:0009651~response to salt stress, GO:0009414~response to water deprivation, GO:0009631~cold acclimation, GO:0009409~response to cold	-	GO:0000166~nucleotide binding, GO:0003676~nucleic acid binding, GO:0003723~RNA binding
48	AT4G16420	ADA2B	ADA2 2B	2	01_Eukaryota		GO:0009631~cold acclimation	-	GO:0003677~DNA binding, GO:0005515~protein binding
49	AT4G24770	RBP31	31-kDa RNA binding protein	2	07_Magnoliophyta		GO:0009631~cold acclimation, GO:0009409~response to cold	GO:0009535~chloroplast thylakoid membrane, GO:0009507~chloroplast, GO:0009941~chloroplast envelope	GO:0000166~nucleotide binding, GO:0003676~nucleic acid binding, GO:0003729~mRNA binding, GO:0003723~RNA binding
50	AT4G25470	CBF2	C-repeat/DRE binding factor 2	5	00_Cellular Organisms		GO:0006355~regulation of transcription, DNA-templated, GO:0009631~cold acclimation, GO:0009409~response to cold	-	GO:0003677~DNA binding
51	AT4G25480	DREB1A	dehydration response element B1A	6	00_Cellular Organisms		GO:0006355~regulation of transcription, DNA-templated, GO:0009414~response to water deprivation, GO:0009631~cold acclimation, GO:0009409~response to cold	-	GO:0003677~DNA binding
52	AT4G25490	CBF1	C-repeat/DRE binding factor 1	9	00_Cellular Organisms		GO:0045893~positive regulation of transcription, DNA-templated, GO:0009414~response to water deprivation, GO:0009631~cold acclimation, GO:0009409~response to cold	-	GO:0003677~DNA binding
53	AT4G26080	ABI1	Protein phosphatase 2C family protein	9	01_Eukaryota		GO:0009408~response to heat, GO:0009737~response to abscisic acid, GO:0009409~response to cold	-	GO:0005515~protein binding
54	AT4G29810	MKK2	MAP kinase kinase 2	3	01_Eukaryota		GO:0009651~response to salt stress, GO:0009631~cold acclimation, GO:0009409~response to cold	-	GO:0005515~protein binding
55	AT4G33980	AT4G33980	hypothetical protein	1	01_Eukaryota		-	-	-
56	AT4G34710	ADC2	arginine decarboxylase 2	1	01_Eukaryota		GO:0006979~response to oxidative stress, GO:0006970~response to osmotic stress, GO:0009737~response to abscisic acid, GO:0009651~response to salt stress, GO:0009409~response to cold	-	-
57	AT4G35790	PLDDELTA	phospholipase D delta	1	00_Cellular Organisms		GO:0009409~response to cold	-	-
58	AT4G36020	CSDP1	cold shock domain protein 1	6	00_Cellular Organisms		GO:0006355~regulation of transcription, DNA-templated, GO:0032508~DNA duplex unwinding, GO:0009651~response to salt stress, GO:0009414~response to water deprivation, GO:0009631~cold acclimation, GO:0009409~response to cold	-	GO:0003676~nucleic acid binding, GO:0003729~mRNA binding, GO:0003723~RNA binding
59	AT4G38680	GRP2	glycine rich protein 2	6	00_Cellular Organisms		GO:0006355~regulation of transcription, DNA-templated, GO:0032508~DNA duplex unwinding, GO:0009737~response to abscisic acid, GO:0009414~response to water deprivation, GO:0009631~cold acclimation, GO:0009409~response to cold	-	GO:0003676~nucleic acid binding, GO:0003729~mRNA binding, GO:0003677~DNA binding
60	AT5G04280	AtRZ-1c	RNA-binding (RRM/RBD/RNP motifs) family protein with retrovirus zinc finger-like domain-containing protein	1	07_Magnoliophyta		GO:0009651~response to salt stress, GO:0009414~response to water deprivation, GO:0009409~response to cold	-	GO:0000166~nucleotide binding, GO:0003676~nucleic acid binding, GO:0003729~mRNA binding, GO:0003677~DNA binding, GO:0003723~RNA binding
61	AT5G10450	RCI2	G-box regulating factor 6	1	01_Eukaryota		GO:0006355~regulation of transcription, DNA-templated	GO:0009507~chloroplast	GO:0005515~protein binding
62	AT5G23070	TK1b	Thymidine kinase	2	00_Cellular Organisms		GO:0009409~response to cold	GO:0009507~chloroplast	-
63	AT5G35750	HK2	histidine kinase 2	2	01_Eukaryota		GO:0010150~leaf senescence, GO:0010029~regulation of seed germination, GO:0006970~response to osmotic stress, GO:0009737~response to abscisic acid, GO:0009651~response to salt stress, GO:0070417~cellular response to cold, GO:0009414~response to water deprivation	-	GO:0005515~protein binding
64	AT5G38480	RCI1A	general regulatory factor 3	1	01_Eukaryota		GO:0050826~response to freezing, GO:0009631~cold acclimation, GO:0009409~response to cold	GO:0009507~chloroplast	-
65	AT5G42900	COR27	cold regulated protein 27	2	13_Brassicales		GO:0009409~response to cold	-	-
66	AT5G54590	CRLK1	Protein kinase superfamily protein	3	04_Embryophyta		GO:0009631~cold acclimation, GO:0009409~response to cold	-	GO:0005515~protein binding
67	AT5G59820	RHL41	C2H2-type zinc finger family protein	6	07_Magnoliophyta		GO:0006979~response to oxidative stress, GO:0009408~response to heat, GO:0006355~regulation of transcription, DNA-templated, GO:0009631~cold acclimation, GO:0009409~response to cold	-	GO:0003676~nucleic acid binding
68	AT5G63770	DGK2	diacylglycerol kinase 2	2	05_Tracheophyta		GO:0009409~response to cold	-	-
69	AT5G63980	SAL1	SAL1 phosphatase-like protein	1	00_Cellular Organisms		GO:0050826~response to freezing, GO:0009651~response to salt stress, GO:0009414~response to water deprivation, GO:0009409~response to cold	GO:0009507~chloroplast	-
70	AT5G65940	CHY1	beta-hydroxyisobutyryl-CoA hydrolase 1	4	01_Eukaryota		GO:0009409~response to cold	-	-
71	AT5G66400	At5g66400	Dehydrin family protein	1	00_Cellular Organisms		GO:0009415~response to water, GO:0009737~response to abscisic acid, GO:0009414~response to water deprivation, GO:0009631~cold acclimation	-	-
	Genes added to network by STRING tool
72	AT1G36180	ACC2	acetyl-CoA carboxylase 2	9	01_Eukaryota
73	AT1G72770	HAB1	HYPERSENSITIVE TO ABA1	6	00_Cellular Organisms
74	AT1G79550	PGK	phosphoglycerate kinase	2	00_Cellular Organisms
75	AT3G50500	SNRK2.2	SNF1-related protein kinase 2.2	9	00_Cellular Organisms
76	AT3G55440	TPI	triosephosphate isomerase	2	00_Cellular Organisms
77	AT4G17870	PYR1	Polyketide cyclase/dehydrase and lipid transport superfamily protein	6	01_Eukaryota
78	AT4G33950	OST1	Protein kinase superfamily protein	9	01_Eukaryota
79	AT5G46790	PYL1	PYR1-like 1	6	01_Eukaryota
80	AT5G57050	ABI2	Protein phosphatase 2C family protein	7	01_Eukaryota
81	AT5G66880	SNRK2.3	sucrose nonfermenting 1(SNF1)-related protein kinase 2.3	9	00_Cellular Organisms
	Genes from stress gene list not included in the STRING network
82	AT1G01860	PFC1	Ribosomal RNA adenine dimethylase family protein	-	04_Embryophyta		GO:0009409~response to cold	GO:0009507~chloroplast	GO:0003723~RNA binding
83	AT1G05140	None	Peptidase M50 family protein	-	00_Cellular Organisms		GO:0009409~response to cold	GO:0009507~chloroplast	-
84	AT1G10760	SEX1	Pyruvate phosphate dikinase	-	04_Embryophyta		GO:0009631~cold acclimation	GO:0009507~chloroplast, GO:0009941~chloroplast envelope	GO:0005515~protein binding
85	AT1G11760	MED32	mediator of RNA polymerase II transcription subunit-like protein	-	05_Tracheophyta		GO:0006355~regulation of transcription, DNA-templated, GO:0010150~leaf senescence, GO:0009631~cold acclimation	-	-
86	AT1G17610	None	Disease resistance protein (TIR-NBS class)	-	14_Brassicaceae		GO:0009409~response to cold	-	-
87	AT1G20823	None	RING/U-box superfamily protein	-	00_Cellular Organisms		GO:0070417~cellular response to cold	GO:0009507~chloroplast	-
88	AT1G21760	FBP7	F-box protein 7	-	04_Embryophyta		GO:0009408~response to heat, GO:0009409~response to cold	-	-
89	AT1G28520	VOZ1	vascular plant one zinc finger protein	-	01_Eukaryota		GO:0045893~positive regulation of transcription, DNA-templated, GO:0009408~response to heat, GO:0009414~response to water deprivation, GO:0009631~cold acclimation	-	-
90	AT1G29390	COR314-TM2	cold regulated 314 thylakoid membrane 2	-	05_Tracheophyta		GO:0070417~cellular response to cold, GO:0009631~cold acclimation	GO:0009535~chloroplast thylakoid membrane, GO:0009941~chloroplast envelope	-
91	AT1G29395	COR413IM1	COLD REGULATED 314 INNER MEMBRANE 1	-	01_Eukaryota		GO:0009737~response to abscisic acid, GO:0070417~cellular response to cold, GO:0009631~cold acclimation	GO:0009535~chloroplast thylakoid membrane, GO:0009507~chloroplast, GO:0009941~chloroplast envelope	-
92	AT1G33410	SAR1	SUPPRESSOR OF AUXIN RESISTANCE1	-	07_Magnoliophyta		GO:0009409~response to cold	-	GO:0005515~protein binding
93	AT1G45231	None	S-adenosyl-L-methionine-dependent methyltransferases superfamily protein	-	00_Cellular Organisms		-	-	-
94	AT1G46768	RAP2.1	related to AP2 1	-	02_Viridiplantae		GO:0045893~positive regulation of transcription, DNA-templated, GO:0006355~regulation of transcription, DNA-templated, GO:0009414~response to water deprivation, GO:0009409~response to cold	-	GO:0003677~DNA binding
95	AT1G54380	None	spliceosome protein-like protein	-	01_Eukaryota		GO:0000380~alternative mRNA splicing, via spliceosome, GO:0070417~cellular response to cold	-	-
96	AT1G56600	GolS2	galactinol synthase 2	-	00_Cellular Organisms		GO:0006979~response to oxidative stress, GO:0009737~response to abscisic acid, GO:0009651~response to salt stress, GO:0009414~response to water deprivation, GO:0009409~response to cold	-	-
97	AT1G77490	TAPX	thylakoidal ascorbate peroxidase	-	01_Eukaryota		GO:0009631~cold acclimation	GO:0009535~chloroplast thylakoid membrane, GO:0009507~chloroplast	-
98	AT2G01918	PQL3	PsbQ-like 3	-	07_Magnoliophyta		GO:0009409~response to cold	GO:0009535~chloroplast thylakoid membrane, GO:0009507~chloroplast	-
99	AT2G20990	SYTA	synaptotagmin A	-	01_Eukaryota		GO:0009409~response to cold	-	-
100	AT2G22370	None	mediator of RNA polymerase II transcription subunit	-	04_Embryophyta		-	-	-
101	AT2G33835	FES1	Zinc finger C-x8-C-x5-C-x3-H type family protein	-	00_Cellular Organisms		-	-	GO:0003676~nucleic acid binding, GO:0003677~DNA binding
102	AT2G37230	None	Tetratricopeptide repeat (TPR)-like superfamily protein	-	07_Magnoliophyta		GO:0009409~response to cold	GO:0009535~chloroplast thylakoid membrane	GO:0003729~mRNA binding
103	AT2G38170	CAX1	cation exchanger 1	-	01_Eukaryota		GO:0009651~response to salt stress, GO:0009631~cold acclimation	GO:0009507~chloroplast	-
104	AT2G40880	CYSA	cystatin A	-	04_Embryophyta		GO:0006979~response to oxidative stress, GO:0009414~response to water deprivation, GO:0009409~response to cold	-	-
105	AT2G40970	MYBC1	Homeodomain-like superfamily protein	-	00_Cellular Organisms		GO:0006355~regulation of transcription, DNA-templated, GO:0009409~response to cold	-	GO:0003677~DNA binding
106	AT2G46090	LCBK2	Diacylglycerol kinase family protein	-	01_Eukaryota		GO:0009409~response to cold	-	-
107	AT2G46210	SLD2	Fatty acid/sphingolipid desaturase	-	00_Cellular Organisms		GO:0070417~cellular response to cold	-	-
108	AT2G46590	DAG2	Dof-type zinc finger DNA-binding family protein	-	00_Cellular Organisms		GO:0006355~regulation of transcription, DNA-templated, GO:0009409~response to cold	-	GO:0003677~DNA binding
109	AT2G46810	None	basic helix-loop-helix (bHLH) DNA-binding superfamily protein	-	07_Magnoliophyta		GO:0006355~regulation of transcription, DNA-templated	-	GO:0003677~DNA binding
110	AT2G47180	GolS1	galactinol synthase 1	-	01_Eukaryota		GO:0006979~response to oxidative stress, GO:0009408~response to heat, GO:0009737~response to abscisic acid, GO:0009651~response to salt stress, GO:0009414~response to water deprivation, GO:0009409~response to cold	-	-
111	AT3G02790	None	zinc finger (C2H2 type) family protein	-	01_Eukaryota		GO:0006355~regulation of transcription, DNA-templated	-	-
112	AT3G05880	RCI2A	Low temperature and salt responsive protein family	-	00_Cellular Organisms		GO:0009737~response to abscisic acid, GO:0009409~response to cold	-	-
113	AT3G05890	RCI2B	Low temperature and salt responsive protein family	-	00_Cellular Organisms		GO:0009737~response to abscisic acid, GO:0009651~response to salt stress, GO:0009409~response to cold	-	-
114	AT3G06510	SFR2	Glycosyl hydrolase superfamily protein	-	05_Tracheophyta		GO:0050826~response to freezing, GO:0009409~response to cold	GO:0009507~chloroplast, GO:0009941~chloroplast envelope	-
115	AT3G08920	None	Rhodanese/Cell cycle control phosphatase superfamily protein	-	05_Tracheophyta		GO:0009409~response to cold	GO:0009507~chloroplast, GO:0009941~chloroplast envelope	-
116	AT3G11170	FAD7	fatty acid desaturase 7	-	00_Cellular Organisms		GO:0009409~response to cold	GO:0009507~chloroplast, GO:0009941~chloroplast envelope	-
117	AT3G12490	CYSB	cystatin B	-	07_Magnoliophyta		GO:0006979~response to oxidative stress, GO:0009414~response to water deprivation, GO:0009409~response to cold	-	-
118	AT3G21300	None	RNA methyltransferase family protein	-	01_Eukaryota		GO:0009409~response to cold	-	GO:0003723~RNA binding
119	AT3G22370	AOX1A	alternative oxidase 1A	-	00_Cellular Organisms		GO:0009409~response to cold	-	-
120	AT3G22690	None	LOW protein: PPR containing-like protein	-	07_Magnoliophyta		GO:0009409~response to cold	GO:0009507~chloroplast	-
121	AT3G26420	ATRZ-1A	RNA-binding (RRM/RBD/RNP motifs) family protein with retrovirus zinc finger-like domain-containing protein	-	00_Cellular Organisms		GO:0009631~cold acclimation, GO:0009409~response to cold	-	GO:0000166~nucleotide binding, GO:0003729~mRNA binding, GO:0003677~DNA binding, GO:0003723~RNA binding
122	AT3G53110	LOS4	P-loop containing nucleoside triphosphate hydrolases superfamily protein	-	01_Eukaryota		GO:0009408~response to heat, GO:0009737~response to abscisic acid, GO:0009409~response to cold	-	GO:0003723~RNA binding
123	AT3G53460	CP29	chloroplast RNA-binding protein 29	-	00_Cellular Organisms		GO:0009631~cold acclimation, GO:0009409~response to cold	GO:0009507~chloroplast	GO:0000166~nucleotide binding, GO:0003676~nucleic acid binding, GO:0003729~mRNA binding, GO:0003723~RNA binding
124	AT3G55160	None	thyroid adenoma-associated-like protein	-	07_Magnoliophyta		-	GO:0009507~chloroplast	-
125	AT3G55580	None	Regulator of chromosome condensation (RCC1) family protein	-	04_Embryophyta		GO:0009631~cold acclimation	-	GO:0005515~protein binding
126	AT3G61580	SLD1	Fatty acid/sphingolipid desaturase	-	00_Cellular Organisms		GO:0070417~cellular response to cold	-	-
127	AT3G61950	None	basic helix-loop-helix (bHLH) DNA-binding superfamily protein	-	07_Magnoliophyta		GO:0006355~regulation of transcription, DNA-templated	-	GO:0003677~DNA binding
128	AT4G04800	MSRB3	methionine sulfoxide reductase B3	-	00_Cellular Organisms		GO:0009631~cold acclimation	-	-
129	AT4G16150	None	calmodulin-binding transcription activator 5	-	01_Eukaryota		GO:0006355~regulation of transcription, DNA-templated	-	GO:0003677~DNA binding, GO:0001077~transcriptional activator activity, RNA polymerase II core promoter proximal region sequence-specific binding
130	AT4G19330	None	kelch repeat F-box protein	-	14_Brassicaceae		GO:0009409~response to cold	-	-
131	AT4G24500	SIC	hydroxyproline-rich glycoprotein family protein	-	13_Brassicales		GO:0000380~alternative mRNA splicing, via spliceosome, GO:0007623~circadian rhythm, GO:0009651~response to salt stress, GO:0009409~response to cold	-	GO:0005515~protein binding
132	AT4G28210	EMB1923	embryo defective 1923	-	07_Magnoliophyta		GO:0009409~response to cold	GO:0009507~chloroplast	-
133	AT4G31120	SKB1	SHK1 binding protein 1	-	01_Eukaryota		GO:0006355~regulation of transcription, DNA-templated	-	-
134	AT4G31690	None	transcriptional factor B3 family protein	-	01_Eukaryota		GO:0006355~regulation of transcription, DNA-templated, GO:0009409~response to cold	GO:0009941~chloroplast envelope	GO:0003677~DNA binding
135	AT4G36930	SPT	basic helix-loop-helix (bHLH) DNA-binding superfamily protein	-	05_Tracheophyta		GO:0006355~regulation of transcription, DNA-templated, GO:0007623~circadian rhythm, GO:0009409~response to cold	-	GO:0003677~DNA binding, GO:0005515~protein binding
136	AT4G39730	PLAT1	Lipase/lipooxygenase	-	05_Tracheophyta		-	GO:0009535~chloroplast thylakoid membrane, GO:0009507~chloroplast	-
137	AT5G06760	LEA4-5	Late Embryogenesis Abundant 4-5	-	07_Magnoliophyta		GO:0006970~response to osmotic stress, GO:0009414~response to water deprivation, GO:0009409~response to cold	-	-
138	AT5G09410	EICBP.B	ethylene induced calmodulin binding protein	-	00_Cellular Organisms		GO:0045893~positive regulation of transcription, DNA-templated, GO:0006355~regulation of transcription, DNA-templated, GO:0050826~response to freezing, GO:0009409~response to cold	-	GO:0003677~DNA binding, GO:0001077~transcriptional activator activity, RNA polymerase II core promoter proximal region sequence-specific binding
139	AT5G15090	VDAC3	voltage dependent anion channel 3	-	01_Eukaryota		GO:0010029~regulation of seed germination, GO:0009409~response to cold	GO:0009507~chloroplast, GO:0009941~chloroplast envelope	GO:0005515~protein binding
140	AT5G15960	KIN1	stress-responsive protein (KIN1) / stress-induced protein (KIN1)	-	10_Pentapetalae		GO:0006970~response to osmotic stress, GO:0009737~response to abscisic acid, GO:0009414~response to water deprivation, GO:0009631~cold acclimation, GO:0009409~response to cold	-	-
141	AT5G17890	DAR4	DA1-related protein 4	-	05_Tracheophyta		GO:0009409~response to cold	-	-
142	AT5G20230	BCB	blue-copper-binding protein	-	00_Cellular Organisms		GO:0006979~response to oxidative stress, GO:0070417~cellular response to cold	-	GO:0005515~protein binding
143	AT5G50950	FUM2	FUMARASE 2	-	00_Cellular Organisms		GO:0009651~response to salt stress	GO:0009507~chloroplast	GO:0005515~protein binding
144	AT5G52370	None	28S ribosomal S34 protein	-	07_Magnoliophyta		GO:0009409~response to cold	GO:0009507~chloroplast	-
145	AT5G52440	HCF106	Bacterial sec-independent translocation protein mttA/Hcf106	-	00_Cellular Organisms		GO:0009409~response to cold	GO:0009535~chloroplast thylakoid membrane, GO:0009507~chloroplast, GO:0009941~chloroplast envelope	-
146	AT5G53470	ACBP1	acyl-CoA binding protein 1	-	01_Eukaryota		GO:0010029~regulation of seed germination, GO:0009737~response to abscisic acid, GO:0009409~response to cold	-	GO:0005515~protein binding
147	AT5G59010	BSK5	kinase with tetratricopeptide repeat domain-containing protein	-	01_Eukaryota		-	-	-
148	AT5G62390	BAG7	BCL-2-associated athanogene 7	-	10_Pentapetalae		GO:0070417~cellular response to cold	GO:0009507~chloroplast	GO:0005515~protein binding
149	AT5G62470	MYB96	myb domain protein 96	-	00_Cellular Organisms		GO:0006355~regulation of transcription, DNA-templated, GO:0009737~response to abscisic acid, GO:0009651~response to salt stress, GO:0009414~response to water deprivation	-	GO:0003677~DNA binding
150	AT5G64220	None	Calmodulin-binding transcription activator protein with CG-1 and Ankyrin domain	-	02_Viridiplantae		GO:0045893~positive regulation of transcription, DNA-templated, GO:0006355~regulation of transcription, DNA-templated, GO:0009409~response to cold	-	GO:0003677~DNA binding, GO:0001077~transcriptional activator activity, RNA polymerase II core promoter proximal region sequence-specific binding
151	AT5G65050	AGL31	AGAMOUS-like 31	-	01_Eukaryota		GO:0006355~regulation of transcription, DNA-templated	-	-
152	AT5G65430	GRF8	general regulatory factor 8	-	01_Eukaryota		-	GO:0009507~chloroplast	-
153	AT5G67320	HOS15	WD-40 repeat family protein	-	00_Cellular Organisms		GO:0009409~response to cold	-	-
154	AT5G67590	FRO1	NADH-ubiquinone oxidoreductase-like protein	-	04_Embryophyta		GO:0006970~response to osmotic stress, GO:0009631~cold acclimation	-	-

## Sheet: Heat
№	TAIR ID	Gene Name	Description	Node Degree	PAI		Associated Gene Ontologies
							Biological Processes	Cellular Component	Molecular Function
	Genes in network from stress gene list
1	AT1G03190	UVH6	RAD3-like DNA-binding helicase protein	3	00_Cellular Organisms		GO:0009408~response to heat	GO:0005634~nucleus	GO:0005515~protein binding
2	AT1G08550	NPQ1	non-photochemical quenching 1	1	00_Cellular Organisms		GO:0009408~response to heat	-	-
3	AT1G09080	BIP3	Heat shock protein 70 (Hsp 70) family protein	8	00_Cellular Organisms		GO:0006457~protein folding, GO:0009408~response to heat	-	-
4	AT1G16540	ABA3	molybdenum cofactor sulfurase (LOS5) (ABA3)	4	05_Tracheophyta		GO:0009688~abscisic acid biosynthetic process, GO:0042742~defense response to bacterium, GO:0010182~sugar mediated signaling pathway, GO:0009409~response to cold, GO:0009651~response to salt stress, GO:0006970~response to osmotic stress, GO:0009408~response to heat	GO:0005737~cytoplasm	-
5	AT1G52340	ABA2	NAD(P)-binding Rossmann-fold superfamily protein	6	01_Eukaryota		GO:0009688~abscisic acid biosynthetic process, GO:0010182~sugar mediated signaling pathway, GO:0009414~response to water deprivation, GO:0009408~response to heat	GO:0005829~cytosol	-
6	AT1G54490	XRN4	exoribonuclease 4	2	00_Cellular Organisms		GO:0009873~ethylene-activated signaling pathway, GO:0001944~vasculature development, GO:0006402~mRNA catabolic process, GO:0070370~cellular heat acclimation, GO:0010286~heat acclimation	GO:0005634~nucleus, GO:0000932~cytoplasmic mRNA processing body, GO:0010494~cytoplasmic stress granule, GO:0005829~cytosol	GO:0005515~protein binding
7	AT1G64280	NPR1	regulatory protein (NPR1)	3	07_Magnoliophyta		GO:0050832~defense response to fungus, GO:0008219~cell death, GO:0009408~response to heat	GO:0005634~nucleus, GO:0005737~cytoplasm	GO:0005515~protein binding
8	AT1G64520	RPN12a	regulatory particle non-ATPase 12A	12	01_Eukaryota		GO:0043248~proteasome assembly, GO:0051788~response to misfolded protein, GO:0009735~response to cytokinin, GO:0009408~response to heat	GO:0005634~nucleus, GO:0005829~cytosol	GO:0005515~protein binding
9	AT1G66340	ETR1	Signal transduction histidine kinase	5	04_Embryophyta		GO:0009873~ethylene-activated signaling pathway, GO:0001944~vasculature development, GO:0042742~defense response to bacterium, GO:0052544~defense response by callose deposition in cell wall, GO:0010182~sugar mediated signaling pathway, GO:0009651~response to salt stress, GO:0009408~response to heat	-	GO:0005515~protein binding
10	AT1G74310	HSP101	heat shock protein 101	14	00_Cellular Organisms		GO:0042542~response to hydrogen peroxide, GO:0009644~response to high light intensity, GO:0009408~response to heat	GO:0005634~nucleus, GO:0005737~cytoplasm, GO:0005829~cytosol	GO:0005515~protein binding
11	AT1G79440	ALDH5F1	aldehyde dehydrogenase 5F1	1	00_Cellular Organisms		GO:0072593~reactive oxygen species metabolic process, GO:0009408~response to heat	-	-
12	AT2G26150	HSFA2	heat shock transcription factor A2	13	01_Eukaryota		GO:0042542~response to hydrogen peroxide, GO:0009644~response to high light intensity, GO:0034605~cellular response to heat, GO:0010286~heat acclimation, GO:0009408~response to heat	GO:0005634~nucleus, GO:0005737~cytoplasm	GO:0043565~sequence-specific DNA binding, GO:0005515~protein binding
13	AT2G26330	TE1	Leucine-rich receptor-like protein kinase family protein	14	04_Embryophyta		GO:0050832~defense response to fungus, GO:0001944~vasculature development, GO:0042742~defense response to bacterium, GO:0070370~cellular heat acclimation	-	-
14	AT2G30250	WRKY25	WRKY DNA-binding protein 25	1	01_Eukaryota		GO:0009409~response to cold, GO:0009651~response to salt stress, GO:0006970~response to osmotic stress, GO:0034605~cellular response to heat, GO:0070370~cellular heat acclimation	GO:0005634~nucleus	GO:0043565~sequence-specific DNA binding, GO:0005515~protein binding
15	AT2G38470	WRKY33	WRKY DNA-binding protein 33	3	00_Cellular Organisms		GO:0050832~defense response to fungus, GO:0042742~defense response to bacterium, GO:0009409~response to cold, GO:0009651~response to salt stress, GO:0006970~response to osmotic stress, GO:0009414~response to water deprivation, GO:0034605~cellular response to heat, GO:0070370~cellular heat acclimation, GO:0009408~response to heat	GO:0005634~nucleus	GO:0043565~sequence-specific DNA binding, GO:0005515~protein binding
16	AT2G39770	CYT1	Glucose-1-phosphate adenylyltransferase family protein	1	01_Eukaryota		GO:0042742~defense response to bacterium, GO:0009651~response to salt stress, GO:0009408~response to heat	GO:0005634~nucleus, GO:0005737~cytoplasm, GO:0005829~cytosol	GO:0005515~protein binding
17	AT2G42540	COR15A	cold-regulated 15a	3	13_Brassicales		GO:0061077~chaperone-mediated protein folding, GO:0051259~protein oligomerization, GO:0050826~response to freezing, GO:0009409~response to cold, GO:0009651~response to salt stress, GO:0009644~response to high light intensity, GO:0006970~response to osmotic stress, GO:0009414~response to water deprivation, GO:0010286~heat acclimation	-	-
18	AT2G46020	BRM	transcription regulatory protein SNF2	2	00_Cellular Organisms		-	GO:0005634~nucleus, GO:0005829~cytosol	GO:0008094~DNA-dependent ATPase activity, GO:0005515~protein binding
19	AT3G06010	ATCHR12	SNF2/Brahma-type chromatin-remodeling protein CHR12	1	00_Cellular Organisms		GO:0009651~response to salt stress, GO:0009414~response to water deprivation, GO:0009408~response to heat	GO:0005634~nucleus	-
20	AT3G06400	CHR11	chromatin-remodeling protein 11	3	01_Eukaryota		-	GO:0005634~nucleus, GO:0005829~cytosol	GO:0008094~DNA-dependent ATPase activity, GO:0005515~protein binding
21	AT3G08970	ATERDJ3A	DNAJ heat shock N-terminal domain-containing protein	6	00_Cellular Organisms		GO:0006457~protein folding, GO:0034605~cellular response to heat, GO:0009408~response to heat	-	-
22	AT3G09350	Fes1A	Fes1A	5	04_Embryophyta		GO:0009651~response to salt stress, GO:0009408~response to heat	GO:0005634~nucleus, GO:0005737~cytoplasm	-
23	AT3G10140	RECA3	RECA homolog 3	3	07_Magnoliophyta		GO:0009408~response to heat	-	GO:0008094~DNA-dependent ATPase activity
24	AT3G10800	BZIP28	Basic-leucine zipper (bZIP) transcription factor family protein	2	00_Cellular Organisms		GO:0009408~response to heat	GO:0005635~nuclear envelope, GO:0005634~nucleus, GO:0005737~cytoplasm	GO:0043565~sequence-specific DNA binding, GO:0005515~protein binding
25	AT3G16770	EBP	ethylene-responsive element binding protein	1	00_Cellular Organisms		GO:0009873~ethylene-activated signaling pathway, GO:0008219~cell death, GO:0009735~response to cytokinin, GO:0010286~heat acclimation	GO:0005634~nucleus, GO:0005737~cytoplasm	GO:0043565~sequence-specific DNA binding, GO:0005515~protein binding
26	AT3G17880	TDX	tetraticopeptide domain-containing thioredoxin	1	00_Cellular Organisms		GO:0051259~protein oligomerization, GO:0006457~protein folding, GO:0010286~heat acclimation	GO:0005737~cytoplasm	GO:0005515~protein binding
27	AT3G24320	MSH1	MUTL protein homolog 1	2	05_Tracheophyta		GO:0009408~response to heat	GO:0005634~nucleus	GO:0008094~DNA-dependent ATPase activity
28	AT3G25230	ROF1	rotamase FKBP 1	7	00_Cellular Organisms		GO:0061077~chaperone-mediated protein folding, GO:0009735~response to cytokinin, GO:0006457~protein folding, GO:0006970~response to osmotic stress, GO:0070370~cellular heat acclimation, GO:0009408~response to heat	GO:0005634~nucleus, GO:0005737~cytoplasm, GO:0005829~cytosol	-
29	AT3G28030	UVH3	5'-3' exonuclease family protein	3	00_Cellular Organisms		GO:0009408~response to heat	GO:0005634~nucleus	GO:0005515~protein binding
30	AT3G53110	LOS4	P-loop containing nucleoside triphosphate hydrolases superfamily protein	1	01_Eukaryota		GO:0009409~response to cold, GO:0009408~response to heat	GO:0005635~nuclear envelope, GO:0005634~nucleus, GO:0005737~cytoplasm, GO:0005829~cytosol	-
31	AT4G04950	GRXS17	thioredoxin family protein	4	00_Cellular Organisms		GO:0072593~reactive oxygen species metabolic process, GO:0009408~response to heat	GO:0005737~cytoplasm, GO:0005829~cytosol	GO:0005515~protein binding
32	AT4G11260	SGT1B	phosphatase-like protein	2	00_Cellular Organisms		GO:0050832~defense response to fungus, GO:0009408~response to heat	GO:0005634~nucleus, GO:0005737~cytoplasm, GO:0005829~cytosol	GO:0005515~protein binding
33	AT4G12400	Hop3	stress-inducible protein	8	01_Eukaryota		GO:0042542~response to hydrogen peroxide, GO:0009644~response to high light intensity, GO:0010286~heat acclimation, GO:0009408~response to heat	GO:0005634~nucleus, GO:0005737~cytoplasm	-
34	AT4G15802	HSBP	heat shock factor binding protein	2	01_Eukaryota		GO:0070370~cellular heat acclimation, GO:0009408~response to heat	GO:0005634~nucleus, GO:0005829~cytosol	-
35	AT4G21320	HSA32	Aldolase-type TIM barrel family protein	3	04_Embryophyta		GO:0010286~heat acclimation, GO:0009408~response to heat	GO:0005634~nucleus	-
36	AT4G26080	ABI1	Protein phosphatase 2C family protein	6	01_Eukaryota		GO:0009409~response to cold, GO:0009408~response to heat	GO:0005634~nucleus, GO:0005737~cytoplasm	GO:0005515~protein binding
37	AT4G26780	AR192	Co-chaperone GrpE family protein	4	02_Viridiplantae		GO:0006457~protein folding, GO:0010286~heat acclimation, GO:0009408~response to heat	-	-
38	AT4G26840	SUMO1	small ubiquitin-like modifier 1	4	01_Eukaryota		GO:0010286~heat acclimation, GO:0009408~response to heat	GO:0005634~nucleus, GO:0005737~cytoplasm, GO:0005829~cytosol	GO:0005515~protein binding
39	AT4G26850	VTC2	GDP-L-galactose phosphorylase 1	1	00_Cellular Organisms		GO:0042742~defense response to bacterium, GO:0052544~defense response by callose deposition in cell wall, GO:0009408~response to heat	GO:0005634~nucleus, GO:0005737~cytoplasm	-
40	AT4G27670	HSP21	heat shock protein 21	5	07_Magnoliophyta		GO:0042542~response to hydrogen peroxide, GO:0009644~response to high light intensity, GO:0009408~response to heat	-	-
41	AT4G29040	RPT2a	regulatory particle AAA-ATPase 2A	12	00_Cellular Organisms		GO:0043248~proteasome assembly, GO:0051788~response to misfolded protein, GO:0009408~response to heat	GO:0005634~nucleus, GO:0005737~cytoplasm, GO:0005829~cytosol	-
42	AT4G38630	RPN10	regulatory particle non-ATPase 10	12	01_Eukaryota		GO:0043248~proteasome assembly, GO:0051788~response to misfolded protein, GO:0009735~response to cytokinin, GO:0009651~response to salt stress, GO:0009408~response to heat	GO:0005634~nucleus, GO:0005737~cytoplasm, GO:0005829~cytosol	GO:0005515~protein binding
43	AT5G02500	HSC70-1	heat shock cognate protein 70-1	12	00_Cellular Organisms		GO:0050832~defense response to fungus, GO:0042742~defense response to bacterium, GO:0009409~response to cold, GO:0006457~protein folding, GO:0009408~response to heat	GO:0005634~nucleus, GO:0005737~cytoplasm, GO:0005829~cytosol	GO:0005515~protein binding
44	AT5G03280	EIN2	NRAMP metal ion transporter family protein	4	08_eudicotyledons		GO:0050832~defense response to fungus, GO:0009873~ethylene-activated signaling pathway, GO:0008219~cell death, GO:0001944~vasculature development, GO:0042742~defense response to bacterium, GO:0052544~defense response by callose deposition in cell wall, GO:0010182~sugar mediated signaling pathway, GO:0009651~response to salt stress, GO:0006970~response to osmotic stress, GO:0009408~response to heat	GO:0005634~nucleus	-
45	AT5G05410	DREB2A	DRE-binding protein 2A	3	00_Cellular Organisms		GO:0042542~response to hydrogen peroxide, GO:0009414~response to water deprivation, GO:0010286~heat acclimation, GO:0009408~response to heat	GO:0005634~nucleus	GO:0043565~sequence-specific DNA binding, GO:0005515~protein binding
46	AT5G16820	HSF3	heat shock factor 3	7	00_Cellular Organisms		GO:0009408~response to heat	GO:0005634~nucleus, GO:0005737~cytoplasm	GO:0043565~sequence-specific DNA binding
47	AT5G17020	XPO1A	exportin 1A	1	01_Eukaryota		GO:0009408~response to heat	GO:0005634~nucleus, GO:0005737~cytoplasm, GO:0005829~cytosol	GO:0005515~protein binding
48	AT5G42020	BIP2	Heat shock protein 70 (Hsp 70) family protein	10	00_Cellular Organisms		GO:0009735~response to cytokinin, GO:0006457~protein folding, GO:0009408~response to heat	GO:0005634~nucleus, GO:0005829~cytosol	-
49	AT5G47910	RBOHD	respiratory burst oxidase homologue D	3	00_Cellular Organisms		GO:0072593~reactive oxygen species metabolic process, GO:0050832~defense response to fungus, GO:0009408~response to heat	GO:0005634~nucleus	GO:0005515~protein binding
50	AT5G48570	ROF2	FKBP-type peptidyl-prolyl cis-trans isomerase family protein	7	00_Cellular Organisms		GO:0061077~chaperone-mediated protein folding, GO:0070370~cellular heat acclimation	GO:0005634~nucleus	-
51	AT5G53400	BOB1	HSP20-like chaperones superfamily protein	1	00_Cellular Organisms		GO:0009735~response to cytokinin, GO:0006457~protein folding, GO:0010286~heat acclimation, GO:0009408~response to heat	GO:0005737~cytoplasm, GO:0005829~cytosol	-
52	AT5G56010	HSP81-3	heat shock protein 81-3	12	00_Cellular Organisms		GO:0006457~protein folding, GO:0009408~response to heat	GO:0005737~cytoplasm, GO:0005829~cytosol	GO:0005515~protein binding
53	AT5G57050	ABI2	Protein phosphatase 2C family protein	5	01_Eukaryota		GO:0006970~response to osmotic stress, GO:0009414~response to water deprivation, GO:0009408~response to heat	-	GO:0005515~protein binding
54	AT5G59820	RHL41	C2H2-type zinc finger family protein	3	07_Magnoliophyta		GO:0009409~response to cold, GO:0009408~response to heat	GO:0005634~nucleus	GO:0043565~sequence-specific DNA binding
55	AT5G60410	SIZ1	DNA-binding protein with MIZ/SP-RING zinc finger	2	00_Cellular Organisms		GO:0050826~response to freezing, GO:0009414~response to water deprivation, GO:0010286~heat acclimation	GO:0005634~nucleus	GO:0005515~protein binding
56	AT5G62390	BAG7	BCL-2-associated athanogene 7	1	10_Pentapetalae		GO:0006457~protein folding, GO:0034605~cellular response to heat	GO:0005829~cytosol	GO:0005515~protein binding
57	AT5G63870	PP7	serine/threonine phosphatase 7	2	04_Embryophyta		GO:0009408~response to heat	GO:0005634~nucleus, GO:0005737~cytoplasm	-
58	AT5G67030	ABA1	zeaxanthin epoxidase (ZEP) (ABA1)	5	00_Cellular Organisms		GO:0009688~abscisic acid biosynthetic process, GO:0010182~sugar mediated signaling pathway, GO:0006970~response to osmotic stress, GO:0009414~response to water deprivation, GO:0009408~response to heat	-	-
	Genes added to network by STRING tool
59	AT1G20200	EMB2719	PAM domain (PCI/PINT associated module) protein	12	01_Eukaryota
60	AT1G45000	AT1G45000	AAA-type ATPase family protein	12	00_Cellular Organisms
61	AT1G53750	RPT1A	regulatory particle triple-A 1A	12	00_Cellular Organisms
62	AT1G75990	AT1G75990	PAM domain (PCI/PINT associated module) protein	12	01_Eukaryota
63	AT3G05530	RPT5A	regulatory particle triple-A ATPase 5A	12	00_Cellular Organisms
64	AT4G24820	AT4G24820	26S proteasome regulatory subunit Rpn7	12	01_Eukaryota
65	AT5G09900	EMB2107	26S proteasome regulatory subunit	12	01_Eukaryota
66	AT5G19990	RPT6A	regulatory particle triple-A ATPase 6A	12	00_Cellular Organisms
67	AT5G20000	AT5G20000	AAA-type ATPase family protein	12	00_Cellular Organisms
68	AT5G64760	RPN5B	regulatory particle non-ATPase subunit 5B	12	01_Eukaryota
	Genes from stress gene list not included in the STRING network
69	AT1G05850	POM1	Chitinase family protein	-	01_Eukaryota		GO:0009873~ethylene-activated signaling pathway, GO:0009735~response to cytokinin, GO:0009651~response to salt stress, GO:0009414~response to water deprivation, GO:0009408~response to heat	-	-
70	AT1G09090	RBOHB	respiratory burst oxidase-like protein	-	01_Eukaryota		GO:0009408~response to heat	-	-
71	AT1G12610	DDF1	Integrase-type DNA-binding superfamily protein	-	00_Cellular Organisms		GO:0050826~response to freezing, GO:0009651~response to salt stress, GO:0009414~response to water deprivation, GO:0009408~response to heat	GO:0005634~nucleus	GO:0043565~sequence-specific DNA binding
72	AT1G17780	None	transmembrane protein	-	14_Brassicaceae		-	GO:0005634~nucleus	-
73	AT1G21760	FBP7	F-box protein 7	-	04_Embryophyta		GO:0009409~response to cold, GO:0009408~response to heat	GO:0005634~nucleus, GO:0005737~cytoplasm	-
74	AT1G28520	VOZ1	vascular plant one zinc finger protein	-	01_Eukaryota		GO:0009414~response to water deprivation, GO:0009408~response to heat	GO:0005634~nucleus, GO:0005737~cytoplasm	GO:0043565~sequence-specific DNA binding
75	AT1G50500	HIT1	Membrane trafficking VPS53 family protein	-	00_Cellular Organisms		GO:0006970~response to osmotic stress, GO:0010286~heat acclimation, GO:0009408~response to heat	GO:0005829~cytosol	GO:0005515~protein binding
76	AT1G54280	None	ATPase E1-E2 type family protein / haloacid dehalogenase-like hydrolase family protein	-	00_Cellular Organisms		-	-	-
77	AT1G56260	MDO1	telomere-capping	-	07_Magnoliophyta		GO:0006457~protein folding, GO:0009408~response to heat	-	GO:0005515~protein binding
78	AT1G71790	CPB	Subunits of heterodimeric actin filament capping protein Capz superfamily	-	01_Eukaryota		GO:0009408~response to heat	GO:0005737~cytoplasm	-
79	AT1G73130	None	mucin	-	15_Camelineae		-	GO:0005634~nucleus	-
80	AT1G79350	EMB1135	RING/FYVE/PHD zinc finger superfamily protein	-	04_Embryophyta		GO:0010286~heat acclimation	GO:0005634~nucleus, GO:0005829~cytosol	-
81	AT2G03440	NRP1	nodulin-related protein 1	-	00_Cellular Organisms		GO:0009409~response to cold, GO:0009651~response to salt stress, GO:0009408~response to heat	-	-
82	AT2G16575	None	mucin	-	11_rosids		-	GO:0005634~nucleus	-
83	AT2G17690	SDC	ascorbic acid mannose pathway regulator	-	01_Eukaryota		-	GO:0005634~nucleus, GO:0005737~cytoplasm	-
84	AT2G20880	ERF53	Integrase-type DNA-binding superfamily protein	-	00_Cellular Organisms		GO:0009873~ethylene-activated signaling pathway, GO:0009651~response to salt stress	GO:0005634~nucleus, GO:0005737~cytoplasm	GO:0043565~sequence-specific DNA binding
85	AT2G21320	BBX18	B-box zinc finger family protein	-	01_Eukaryota		GO:0070370~cellular heat acclimation	GO:0005634~nucleus	-
86	AT2G41140	CRK1	CDPK-related kinase 1	-	00_Cellular Organisms		GO:0010286~heat acclimation	-	-
87	AT2G41160	None	Ubiquitin-associated (UBA) protein	-	01_Eukaryota		-	-	-
88	AT3G02885	GASA5	GAST1 protein homolog 5	-	07_Magnoliophyta		GO:0010286~heat acclimation, GO:0009408~response to heat	-	-
89	AT3G47220	PLC9	phosphatidylinositol-speciwc phospholipase C9	-	14_Brassicaceae		GO:0010286~heat acclimation	GO:0005634~nucleus	-
90	AT3G47860	CHL	chloroplastic lipocalin	-	00_Cellular Organisms		GO:0009644~response to high light intensity, GO:0009414~response to water deprivation, GO:0009408~response to heat	-	-
91	AT3G53990	None	Adenine nucleotide alpha hydrolases-like superfamily protein	-	07_Magnoliophyta		GO:0061077~chaperone-mediated protein folding, GO:0009409~response to cold, GO:0009408~response to heat	GO:0005737~cytoplasm	-
92	AT3G56740	None	Ubiquitin-associated (UBA) protein	-	01_Eukaryota		-	-	-
93	AT4G13550	None	putative triglyceride lipase	-	02_Viridiplantae		-	-	-
94	AT4G13670	PTAC5	plastid transcriptionally active 5	-	01_Eukaryota		-	-	-
95	AT4G19020	CMT2	chromomethylase 2	-	00_Cellular Organisms		GO:0034605~cellular response to heat	GO:0005634~nucleus	-
96	AT4G23100	GSH1	glutamate-cysteine ligase	-	00_Cellular Organisms		GO:0050832~defense response to fungus, GO:0042742~defense response to bacterium, GO:0052544~defense response by callose deposition in cell wall, GO:0009408~response to heat	-	-
97	AT4G29770	None	target of trans acting-siR480/255 protein	-	14_Brassicaceae		GO:0009408~response to heat	GO:0005634~nucleus, GO:0005737~cytoplasm	GO:0005515~protein binding
98	AT5G05630	RMV1	Amino acid permease family protein	-	02_Viridiplantae		GO:0009408~response to heat	-	-
99	AT5G07100	WRKY26	WRKY DNA-binding protein 26	-	01_Eukaryota		GO:0034605~cellular response to heat, GO:0070370~cellular heat acclimation	GO:0005634~nucleus	GO:0043565~sequence-specific DNA binding, GO:0005515~protein binding
100	AT5G07350	Tudor1	TUDOR-SN protein 1	-	00_Cellular Organisms		GO:0006402~mRNA catabolic process, GO:0009651~response to salt stress, GO:0034605~cellular response to heat	GO:0005635~nuclear envelope, GO:0000932~cytoplasmic mRNA processing body, GO:0010494~cytoplasmic stress granule, GO:0005737~cytoplasm, GO:0005829~cytosol	-
101	AT5G10010	None	myosin-H heavy protein	-	04_Embryophyta		GO:0010286~heat acclimation	GO:0005737~cytoplasm	-
102	AT5G18040	None	target of trans acting-siR480/255 protein	-	14_Brassicaceae		-	-	-
103	AT5G21160	LARP1a	LA RNA-binding protein	-	00_Cellular Organisms		GO:0006402~mRNA catabolic process, GO:0070370~cellular heat acclimation, GO:0010286~heat acclimation	GO:0005634~nucleus, GO:0000932~cytoplasmic mRNA processing body, GO:0010494~cytoplasmic stress granule, GO:0005737~cytoplasm, GO:0005829~cytosol	GO:0005515~protein binding
104	AT5G27660	DEG14	Trypsin family protein with PDZ domain-containing protein	-	02_Viridiplantae		GO:0034605~cellular response to heat	-	-
105	AT5G42980	TRX3	thioredoxin 3	-	01_Eukaryota		GO:0050832~defense response to fungus, GO:0051259~protein oligomerization, GO:0042542~response to hydrogen peroxide, GO:0009735~response to cytokinin, GO:0006457~protein folding, GO:0010286~heat acclimation, GO:0009408~response to heat	GO:0005737~cytoplasm, GO:0005829~cytosol	-
106	AT5G43940	HOT5	GroES-like zinc-binding dehydrogenase family protein	-	00_Cellular Organisms		GO:0008219~cell death, GO:0010286~heat acclimation	GO:0005737~cytoplasm, GO:0005829~cytosol	-
107	AT5G44650	CEST	death domain associated protein	-	04_Embryophyta		GO:0009414~response to water deprivation, GO:0010286~heat acclimation	-	GO:0005515~protein binding
108	AT5G47550	None	Cystatin/monellin superfamily protein	-	07_Magnoliophyta		-	-	-
109	AT5G53060	RCF3	RNA-binding KH domain-containing protein	-	00_Cellular Organisms		GO:0006970~response to osmotic stress, GO:0010286~heat acclimation	GO:0005634~nucleus	GO:0005515~protein binding
110	AT5G53170	FTSH11	FTSH protease 11	-	00_Cellular Organisms		GO:0009644~response to high light intensity, GO:0009408~response to heat	-	-
111	AT5G58070	TIL	temperature-induced lipocalin	-	04_Embryophyta		GO:0050826~response to freezing, GO:0009735~response to cytokinin, GO:0009409~response to cold, GO:0009644~response to high light intensity, GO:0009414~response to water deprivation, GO:0010286~heat acclimation, GO:0009408~response to heat	GO:0005737~cytoplasm, GO:0005829~cytosol	-
112	AT5G61780	Tudor2	TUDOR-SN protein 2	-	01_Eukaryota		GO:0006402~mRNA catabolic process, GO:0009651~response to salt stress, GO:0034605~cellular response to heat	GO:0005635~nuclear envelope, GO:0000932~cytoplasmic mRNA processing body, GO:0010494~cytoplasmic stress granule, GO:0005737~cytoplasm, GO:0005829~cytosol	-

## Sheet: Light
№	TAIR ID	Gene Name	Description	Node Degree	PAI		Associated Gene Ontologies
							Biological Processes	Cellular Component	Molecular Function
	Genes in network from stress gene list
1	AT1G02340	HFR1	basic helix-loop-helix (bHLH) DNA-binding superfamily protein	12	01_Eukaryota		GO:0009738~abscisic acid-activated signaling pathway, GO:0006351~transcription, DNA-templated, GO:0006355~regulation of transcription, DNA-templated, GO:0009642~response to light intensity, GO:0010218~response to far red light, GO:0009585~red, far-red light phototransduction, GO:0009785~blue light signaling pathway	GO:0005634~nucleus	GO:0046983~protein dimerization activity, GO:0003677~DNA binding, GO:0003700~transcription factor activity, sequence-specific DNA binding, GO:0005515~protein binding
2	AT1G04400	CRY2	cryptochrome 2	18	01_Eukaryota		GO:0046777~protein autophosphorylation, GO:0009909~regulation of flower development, GO:2000028~regulation of photoperiodism, flowering, GO:0010617~circadian regulation of calcium ion oscillation, GO:0010118~stomatal movement, GO:0009911~positive regulation of flower development, GO:0009646~response to absence of light, GO:0009414~response to water deprivation, GO:0042752~regulation of circadian …	GO:0016605~PML body, GO:0005634~nucleus, GO:0005737~cytoplasm, GO:0016604~nuclear body	GO:0071949~FAD binding, GO:0042803~protein homodimerization activity, GO:0009882~blue light photoreceptor activity, GO:0005515~protein binding
3	AT1G07350	SR45a	RNA-binding (RRM/RBD/RNP motifs) family protein	1	01_Eukaryota		GO:0009644~response to high light intensity	GO:0016607~nuclear speck	-
4	AT1G08540	SIG2	RNApolymerase sigma subunit 2	1	07_Magnoliophyta		GO:0009658~chloroplast organization, GO:0071482~cellular response to light stimulus, GO:0006355~regulation of transcription, DNA-templated, GO:0010114~response to red light, GO:0009637~response to blue light	-	GO:0016987~sigma factor activity, GO:0001053~plastid sigma factor activity, GO:0003677~DNA binding, GO:0003700~transcription factor activity, sequence-specific DNA binding
5	AT1G09530	PIF3	phytochrome interacting factor 3	14	00_Cellular Organisms		GO:0009740~gibberellic acid mediated signaling pathway, GO:0009704~de-etiolation, GO:0006351~transcription, DNA-templated, GO:0006355~regulation of transcription, DNA-templated, GO:0010017~red or far-red light signaling pathway, GO:0009639~response to red or far red light, GO:0009585~red, far-red light phototransduction	GO:0005634~nucleus	GO:0046983~protein dimerization activity, GO:0003677~DNA binding, GO:0003700~transcription factor activity, sequence-specific DNA binding, GO:0005515~protein binding
6	AT1G09570	PHYA	phytochrome A	19	01_Eukaryota		GO:0017006~protein-tetrapyrrole linkage, GO:0009584~detection of visible light, GO:0009630~gravitropism, GO:0006351~transcription, DNA-templated, GO:0006355~regulation of transcription, DNA-templated, GO:0009638~phototropism, GO:0009640~photomorphogenesis, GO:0010161~red light signaling pathway, GO:0018298~protein-chromophore linkage, GO:0010218~response to far red light, GO:0009585~red, far-red …	GO:0005622~intracellular, GO:0016607~nuclear speck, GO:0005634~nucleus, GO:0005737~cytoplasm, GO:0016604~nuclear body	GO:0004871~signal transducer activity, GO:0008020~G-protein coupled photoreceptor activity, GO:0009883~red or far-red light photoreceptor activity, GO:0000155~phosphorelay sensor kinase activity, GO:0009881~photoreceptor activity, GO:0042803~protein homodimerization activity, GO:0005515~protein binding
7	AT1G10470	ARR4	response regulator 4	2	07_Magnoliophyta		GO:0046777~protein autophosphorylation, GO:0000160~phosphorelay signal transduction system, GO:0009735~response to cytokinin, GO:0042752~regulation of circadian rhythm, GO:0006351~transcription, DNA-templated, GO:0006355~regulation of transcription, DNA-templated, GO:0010017~red or far-red light signaling pathway, GO:0007623~circadian rhythm, GO:0010114~response to red light	GO:0005622~intracellular, GO:0005634~nucleus, GO:0005737~cytoplasm	GO:0005515~protein binding
8	AT1G20090	ROP2	RHO-related protein from plants 2	2	01_Eukaryota		GO:0010119~regulation of stomatal movement, GO:0009416~response to light stimulus	GO:0005622~intracellular, GO:0005634~nucleus, GO:0005737~cytoplasm	GO:0005515~protein binding
9	AT1G21970	LEC1	Histone superfamily protein	1	00_Cellular Organisms		GO:0009738~abscisic acid-activated signaling pathway, GO:0045893~positive regulation of transcription, DNA-templated, GO:0006351~transcription, DNA-templated, GO:0009785~blue light signaling pathway	GO:0005634~nucleus	GO:0003700~transcription factor activity, sequence-specific DNA binding, GO:0005515~protein binding
10	AT1G22770	GI	gigantea protein (GI)	8	07_Magnoliophyta		GO:2000028~regulation of photoperiodism, flowering, GO:0009409~response to cold, GO:0009908~flower development, GO:0042752~regulation of circadian rhythm, GO:0006355~regulation of transcription, DNA-templated, GO:0007623~circadian rhythm, GO:0010218~response to far red light, GO:0009585~red, far-red light phototransduction, GO:0009637~response to blue light	GO:0005634~nucleus, GO:0005737~cytoplasm	GO:0005515~protein binding
11	AT1G26260	CIB5	cryptochrome-interacting basic-helix-loop-helix 5	1	07_Magnoliophyta		GO:0009911~positive regulation of flower development, GO:0040008~regulation of growth, GO:0006351~transcription, DNA-templated, GO:0006355~regulation of transcription, DNA-templated, GO:0009637~response to blue light	GO:0005634~nucleus	GO:0046983~protein dimerization activity, GO:0003677~DNA binding, GO:0003700~transcription factor activity, sequence-specific DNA binding, GO:0005515~protein binding
12	AT1G26830	CUL3	cullin 3	4	00_Cellular Organisms		GO:0009911~positive regulation of flower development, GO:0009639~response to red or far red light	GO:0005634~nucleus	GO:0005515~protein binding
13	AT1G26945	KDR	basic helix-loop-helix (bHLH) DNA-binding superfamily protein	1	07_Magnoliophyta		GO:0040008~regulation of growth, GO:0006351~transcription, DNA-templated, GO:0006355~regulation of transcription, DNA-templated, GO:0009416~response to light stimulus	GO:0005634~nucleus, GO:0005737~cytoplasm	GO:0046983~protein dimerization activity
14	AT1G31812	ACBP6	acyl-CoA-binding protein 6	2	00_Cellular Organisms		GO:0050826~response to freezing, GO:0009409~response to cold, GO:0009646~response to absence of light	GO:0005737~cytoplasm	-
15	AT1G37130	NIA2	nitrate reductase 2	1	00_Cellular Organisms		GO:0009416~response to light stimulus	-	GO:0071949~FAD binding
16	AT1G42550	PMI1	plastid movement impaired1	4	07_Magnoliophyta		GO:0010029~regulation of seed germination, GO:0009902~chloroplast relocation, GO:0009903~chloroplast avoidance movement, GO:0009738~abscisic acid-activated signaling pathway, GO:0009416~response to light stimulus, GO:0009637~response to blue light	GO:0005622~intracellular	-
17	AT1G48270	GCR1	G-protein-coupled receptor 1	3	04_Embryophyta		GO:0009740~gibberellic acid mediated signaling pathway, GO:0009908~flower development, GO:0009735~response to cytokinin, GO:0009738~abscisic acid-activated signaling pathway, GO:0010244~response to low fluence blue light stimulus by blue low-fluence system, GO:0009785~blue light signaling pathway	-	GO:0005515~protein binding
18	AT1G53090	SPA4	SPA1-related 4	2	01_Eukaryota		GO:0009585~red, far-red light phototransduction, GO:0009637~response to blue light	GO:0005634~nucleus	GO:0004871~signal transducer activity, GO:0005515~protein binding
19	AT1G54160	NF-YA5	nuclear factor Y	1	01_Eukaryota		GO:0009738~abscisic acid-activated signaling pathway, GO:0009414~response to water deprivation, GO:0006351~transcription, DNA-templated, GO:0006355~regulation of transcription, DNA-templated, GO:0009785~blue light signaling pathway	GO:0005634~nucleus	GO:0003677~DNA binding, GO:0003700~transcription factor activity, sequence-specific DNA binding
20	AT1G55480	ZKT	protein containing PDZ domain	1	01_Eukaryota		GO:0009416~response to light stimulus	GO:0009941~chloroplast envelope, GO:0009534~chloroplast thylakoid, GO:0009579~thylakoid, GO:0009535~chloroplast thylakoid membrane	-
21	AT1G59940	ARR3	response regulator 3	1	01_Eukaryota		GO:0000160~phosphorelay signal transduction system, GO:0009735~response to cytokinin, GO:0042752~regulation of circadian rhythm, GO:0006351~transcription, DNA-templated, GO:0006355~regulation of transcription, DNA-templated, GO:0007623~circadian rhythm, GO:0010161~red light signaling pathway, GO:0010114~response to red light	GO:0005622~intracellular, GO:0005634~nucleus, GO:0005737~cytoplasm	-
22	AT1G66840	PMI2	PLASTID MOVEMENT IMPAIRED protein (DUF827)	2	13_Brassicales		GO:0009904~chloroplast accumulation movement, GO:0009903~chloroplast avoidance movement, GO:0009637~response to blue light	-	GO:0005515~protein binding
23	AT1G68050	FKF1	flavin-binding	6	05_Tracheophyta		GO:0009908~flower development, GO:0009911~positive regulation of flower development, GO:0006355~regulation of transcription, DNA-templated, GO:0007623~circadian rhythm, GO:0018298~protein-chromophore linkage, GO:0009637~response to blue light	GO:0005634~nucleus, GO:0005737~cytoplasm	GO:0009881~photoreceptor activity, GO:0005515~protein binding
24	AT1G70940	PIN3	Auxin efflux carrier family protein	3	01_Eukaryota		GO:0009630~gravitropism, GO:0009416~response to light stimulus	-	-
25	AT1G75100	JAC1	J-domain protein required for chloroplast accumulation response 1	5	13_Brassicales		GO:0009904~chloroplast accumulation movement, GO:0009903~chloroplast avoidance movement, GO:0071483~cellular response to blue light	GO:0005737~cytoplasm	-
26	AT1G77760	NIA1	nitrate reductase 1	1	00_Cellular Organisms		GO:0009416~response to light stimulus	-	GO:0071949~FAD binding, GO:0005515~protein binding
27	AT1G78370	GSTU20	glutathione S-transferase TAU 20	1	07_Magnoliophyta		GO:2000030~regulation of response to red or far red light, GO:0009735~response to cytokinin, GO:0040008~regulation of growth	GO:0005634~nucleus, GO:0005737~cytoplasm	-
28	AT1G79440	ALDH5F1	aldehyde dehydrogenase 5F1	2	00_Cellular Organisms		GO:0009408~response to heat, GO:0009416~response to light stimulus	-	-
29	AT2G05070	LHCB2.2	photosystem II light harvesting complex protein 2.2	2	01_Eukaryota		GO:0018298~protein-chromophore linkage, GO:0009416~response to light stimulus	GO:0030076~light-harvesting complex, GO:0009941~chloroplast envelope, GO:0009534~chloroplast thylakoid, GO:0009579~thylakoid, GO:0010287~plastoglobule, GO:0009535~chloroplast thylakoid membrane	-
30	AT2G05100	LHCB2.1	photosystem II light harvesting complex protein 2.1	2	01_Eukaryota		GO:0018298~protein-chromophore linkage, GO:0010218~response to far red light, GO:0010114~response to red light, GO:0009637~response to blue light	GO:0030076~light-harvesting complex, GO:0009941~chloroplast envelope, GO:0009579~thylakoid, GO:0010287~plastoglobule, GO:0009535~chloroplast thylakoid membrane	-
31	AT2G18790	PHYB	phytochrome B	18	00_Cellular Organisms		GO:0010029~regulation of seed germination, GO:0017006~protein-tetrapyrrole linkage, GO:0009584~detection of visible light, GO:2000028~regulation of photoperiodism, flowering, GO:0009409~response to cold, GO:0010617~circadian regulation of calcium ion oscillation, GO:0009630~gravitropism, GO:0006351~transcription, DNA-templated, GO:0006355~regulation of transcription, DNA-templated, GO:0010244~res…	GO:0005622~intracellular, GO:0016607~nuclear speck, GO:0005634~nucleus, GO:0016604~nuclear body	GO:0004871~signal transducer activity, GO:0008020~G-protein coupled photoreceptor activity, GO:0009883~red or far-red light photoreceptor activity, GO:0000155~phosphorelay sensor kinase activity, GO:0009881~photoreceptor activity, GO:0042803~protein homodimerization activity, GO:0005515~protein binding
32	AT2G20180	PIL5	phytochrome interacting factor 3-like 5	5	05_Tracheophyta		GO:0010029~regulation of seed germination, GO:0010099~regulation of photomorphogenesis, GO:0010100~negative regulation of photomorphogenesis, GO:0009740~gibberellic acid mediated signaling pathway, GO:0006351~transcription, DNA-templated, GO:0006355~regulation of transcription, DNA-templated, GO:0010161~red light signaling pathway	GO:0005634~nucleus	GO:0046983~protein dimerization activity, GO:0003677~DNA binding, GO:0003700~transcription factor activity, sequence-specific DNA binding, GO:0005515~protein binding
33	AT2G21650	MEE3	Homeodomain-like superfamily protein	1	01_Eukaryota		GO:0009630~gravitropism, GO:0006351~transcription, DNA-templated, GO:0006355~regulation of transcription, DNA-templated, GO:0010114~response to red light	GO:0005634~nucleus	GO:0003677~DNA binding, GO:0003700~transcription factor activity, sequence-specific DNA binding
34	AT2G26300	GPA1	G protein alpha subunit 1	4	01_Eukaryota		GO:0009740~gibberellic acid mediated signaling pathway, GO:0010119~regulation of stomatal movement, GO:0009738~abscisic acid-activated signaling pathway, GO:0010244~response to low fluence blue light stimulus by blue low-fluence system, GO:0009785~blue light signaling pathway	GO:0005737~cytoplasm	GO:0004871~signal transducer activity, GO:0005515~protein binding
35	AT2G26710	BAS1	Cytochrome P450 superfamily protein	1	07_Magnoliophyta		GO:0040008~regulation of growth, GO:0009416~response to light stimulus	-	-
36	AT2G36530	LOS2	Enolase	1	00_Cellular Organisms		GO:0009409~response to cold, GO:0006351~transcription, DNA-templated, GO:0006355~regulation of transcription, DNA-templated, GO:0009416~response to light stimulus	GO:0005634~nucleus, GO:0005737~cytoplasm	GO:0003677~DNA binding
37	AT2G36910	ABCB1	ATP binding cassette subfamily B1	1	04_Embryophyta		GO:0009639~response to red or far red light, GO:0009640~photomorphogenesis, GO:0009637~response to blue light	-	-
38	AT2G36990	SIGF	RNApolymerase sigma-subunit F	1	07_Magnoliophyta		GO:0071482~cellular response to light stimulus, GO:0071483~cellular response to blue light, GO:0045893~positive regulation of transcription, DNA-templated, GO:0006355~regulation of transcription, DNA-templated	GO:0005634~nucleus	GO:0016987~sigma factor activity, GO:0001053~plastid sigma factor activity, GO:0003677~DNA binding, GO:0003700~transcription factor activity, sequence-specific DNA binding, GO:0005515~protein binding
39	AT2G37678	PAT3	far-red elongated hypocotyl 1	4	10_Pentapetalae		GO:0010029~regulation of seed germination, GO:0009646~response to absence of light, GO:0045893~positive regulation of transcription, DNA-templated, GO:0006351~transcription, DNA-templated, GO:0009639~response to red or far red light, GO:0009640~photomorphogenesis, GO:0010218~response to far red light, GO:0010114~response to red light, GO:0009416~response to light stimulus	GO:0005634~nucleus, GO:0005737~cytoplasm, GO:0016604~nuclear body	GO:0042803~protein homodimerization activity
40	AT2G38050	DET2	3-oxo-5-alpha-steroid 4-dehydrogenase family protein	2	01_Eukaryota		GO:0009416~response to light stimulus	GO:0005737~cytoplasm	-
41	AT2G40080	ELF4	EARLY FLOWERING-like protein (DUF1313)	7	01_Eukaryota		GO:0009909~regulation of flower development, GO:0009908~flower development, GO:0010017~red or far-red light signaling pathway, GO:0009585~red, far-red light phototransduction, GO:0010114~response to red light	GO:0005634~nucleus	GO:0042803~protein homodimerization activity
42	AT2G42620	MAX2	RNI-like superfamily protein	1	01_Eukaryota		GO:0009414~response to water deprivation, GO:0009416~response to light stimulus	GO:0005634~nucleus	-
43	AT2G43010	PIF4	phytochrome interacting factor 4	7	00_Cellular Organisms		GO:0009704~de-etiolation, GO:0006351~transcription, DNA-templated, GO:0006355~regulation of transcription, DNA-templated, GO:0010017~red or far-red light signaling pathway, GO:0010244~response to low fluence blue light stimulus by blue low-fluence system, GO:0010161~red light signaling pathway, GO:0009585~red, far-red light phototransduction	GO:0005634~nucleus	GO:0046983~protein dimerization activity, GO:0003677~DNA binding, GO:0003700~transcription factor activity, sequence-specific DNA binding, GO:0005515~protein binding
44	AT2G46340	SPA1	SPA (suppressor of phyA-105) protein family	13	00_Cellular Organisms		GO:0010100~negative regulation of photomorphogenesis, GO:0009658~chloroplast organization, GO:2000028~regulation of photoperiodism, flowering, GO:0010017~red or far-red light signaling pathway, GO:0009640~photomorphogenesis, GO:0010218~response to far red light, GO:0009585~red, far-red light phototransduction, GO:0010114~response to red light, GO:0009637~response to blue light	GO:0016605~PML body, GO:0016607~nuclear speck, GO:0005634~nucleus, GO:0016604~nuclear body	GO:0004871~signal transducer activity, GO:0005515~protein binding
45	AT2G46370	JAR1	Auxin-responsive GH3 family protein	1	01_Eukaryota		GO:2000030~regulation of response to red or far red light, GO:0010119~regulation of stomatal movement, GO:0009640~photomorphogenesis, GO:0009585~red, far-red light phototransduction	GO:0005634~nucleus, GO:0005737~cytoplasm	-
46	AT2G47700	RFI2	RING/U-box superfamily protein	1	00_Cellular Organisms		-	GO:0005737~cytoplasm	-
47	AT3G02730	TRXF1	thioredoxin F-type 1	1	01_Eukaryota		GO:0009642~response to light intensity	GO:0009534~chloroplast thylakoid	-
48	AT3G05420	ACBP4	acyl-CoA binding protein 4	2	07_Magnoliophyta		GO:0009416~response to light stimulus	GO:0005634~nucleus, GO:0005737~cytoplasm	GO:0005515~protein binding
49	AT3G19820	DWF1	cell elongation protein / DWARF1 / DIMINUTO (DIM)	1	00_Cellular Organisms		GO:0009416~response to light stimulus	GO:0005634~nucleus	-
50	AT3G27690	LHCB2.3	photosystem II light harvesting complex protein 2.3	2	01_Eukaryota		GO:0018298~protein-chromophore linkage, GO:0010218~response to far red light, GO:0010114~response to red light, GO:0009637~response to blue light	GO:0030076~light-harvesting complex, GO:0009941~chloroplast envelope, GO:0009579~thylakoid, GO:0010287~plastoglobule, GO:0009535~chloroplast thylakoid membrane	-
51	AT3G28860	ABCB19	ATP binding cassette subfamily B19	2	04_Embryophyta		GO:0009639~response to red or far red light, GO:0009640~photomorphogenesis, GO:0010218~response to far red light, GO:0009637~response to blue light	-	GO:0005515~protein binding
52	AT3G45780	PHOT1	phototropin 1	8	00_Cellular Organisms		GO:0046777~protein autophosphorylation, GO:0000160~phosphorelay signal transduction system, GO:0009904~chloroplast accumulation movement, GO:0009903~chloroplast avoidance movement, GO:0010119~regulation of stomatal movement, GO:0007623~circadian rhythm, GO:0009638~phototropism, GO:0018298~protein-chromophore linkage, GO:0009785~blue light signaling pathway, GO:0009637~response to blue light	GO:0009898~cytoplasmic side of plasma membrane, GO:0005622~intracellular, GO:0005634~nucleus, GO:0005737~cytoplasm	GO:0000155~phosphorelay sensor kinase activity, GO:0009882~blue light photoreceptor activity, GO:0005515~protein binding
53	AT3G47390	At3g47390	cytidine/deoxycytidylate deaminase family protein	5	00_Cellular Organisms		GO:0009658~chloroplast organization, GO:0009644~response to high light intensity	-	-
54	AT3G59220	PRN	pirin	2	01_Eukaryota		GO:0009738~abscisic acid-activated signaling pathway, GO:0010244~response to low fluence blue light stimulus by blue low-fluence system, GO:0009785~blue light signaling pathway	GO:0005634~nucleus	GO:0005515~protein binding
55	AT3G61600	POB1	POZ/BTB containin G-protein 1	1	01_Eukaryota		GO:0010114~response to red light	GO:0005634~nucleus, GO:0005737~cytoplasm	GO:0042803~protein homodimerization activity, GO:0005515~protein binding
56	AT4G08920	CRY1	cryptochrome 1	15	00_Cellular Organisms		GO:0046777~protein autophosphorylation, GO:0010617~circadian regulation of calcium ion oscillation, GO:0010118~stomatal movement, GO:0009646~response to absence of light, GO:0009414~response to water deprivation, GO:0042752~regulation of circadian rhythm, GO:0010244~response to low fluence blue light stimulus by blue low-fluence system, GO:0007623~circadian rhythm, GO:0009644~response to high lig…	GO:0016605~PML body, GO:0005634~nucleus, GO:0005737~cytoplasm, GO:0016604~nuclear body	GO:0071949~FAD binding, GO:0042803~protein homodimerization activity, GO:0009882~blue light photoreceptor activity, GO:0005515~protein binding
57	AT4G14110	COP9	COP9 signalosome	8	07_Magnoliophyta		GO:0009640~photomorphogenesis, GO:0009585~red, far-red light phototransduction, GO:0009416~response to light stimulus	GO:0005634~nucleus, GO:0005737~cytoplasm	GO:0005515~protein binding
58	AT4G15090	FCAALL.134	FRS (FAR1 Related Sequences) transcription factor family	1	08_eudicotyledons		GO:0045893~positive regulation of transcription, DNA-templated, GO:0010017~red or far-red light signaling pathway, GO:0009639~response to red or far red light, GO:0010218~response to far red light, GO:0009585~red, far-red light phototransduction	GO:0005634~nucleus	GO:0003700~transcription factor activity, sequence-specific DNA binding
59	AT4G16250	PHYD	phytochrome D	7	04_Embryophyta		GO:0017006~protein-tetrapyrrole linkage, GO:0009584~detection of visible light, GO:0006351~transcription, DNA-templated, GO:0006355~regulation of transcription, DNA-templated, GO:0010017~red or far-red light signaling pathway, GO:0018298~protein-chromophore linkage, GO:0009585~red, far-red light phototransduction	GO:0005622~intracellular, GO:0005634~nucleus	GO:0004871~signal transducer activity, GO:0008020~G-protein coupled photoreceptor activity, GO:0009883~red or far-red light photoreceptor activity, GO:0000155~phosphorelay sensor kinase activity, GO:0009881~photoreceptor activity, GO:0042803~protein homodimerization activity, GO:0005515~protein binding
60	AT4G25560	LAF1	myb domain protein 18	9	02_Viridiplantae		GO:0045893~positive regulation of transcription, DNA-templated, GO:0006351~transcription, DNA-templated, GO:0006355~regulation of transcription, DNA-templated, GO:0009639~response to red or far red light, GO:0009585~red, far-red light phototransduction	GO:0016607~nuclear speck, GO:0005634~nucleus	GO:0003677~DNA binding, GO:0003700~transcription factor activity, sequence-specific DNA binding, GO:0005515~protein binding
61	AT4G28860	ckl4	casein kinase I-like 4	1	00_Cellular Organisms		GO:0046777~protein autophosphorylation, GO:0009640~photomorphogenesis, GO:0009785~blue light signaling pathway, GO:0009637~response to blue light	GO:0005634~nucleus, GO:0005737~cytoplasm	GO:0005515~protein binding
62	AT4G28880	ckl3	casein kinase I-like 3	1	00_Cellular Organisms		GO:0009640~photomorphogenesis, GO:0009785~blue light signaling pathway, GO:0009637~response to blue light	GO:0005634~nucleus, GO:0005737~cytoplasm	GO:0005515~protein binding
63	AT4G34530	CIB1	cryptochrome-interacting basic-helix-loop-helix 1	1	07_Magnoliophyta		GO:0009908~flower development, GO:0009911~positive regulation of flower development, GO:0006351~transcription, DNA-templated, GO:0006355~regulation of transcription, DNA-templated, GO:0009637~response to blue light	GO:0005634~nucleus	GO:0046983~protein dimerization activity, GO:0003677~DNA binding, GO:0003700~transcription factor activity, sequence-specific DNA binding, GO:0005515~protein binding
64	AT4G38740	ROC1	rotamase CYP 1	7	00_Cellular Organisms		GO:0009735~response to cytokinin, GO:0009704~de-etiolation, GO:0009585~red, far-red light phototransduction, GO:0009785~blue light signaling pathway, GO:0009416~response to light stimulus	GO:0005737~cytoplasm	-
65	AT5G02200	FHL	far-red-elongated hypocotyl1-like protein	5	14_Brassicaceae		GO:0045893~positive regulation of transcription, DNA-templated, GO:0006351~transcription, DNA-templated, GO:0010218~response to far red light, GO:0009637~response to blue light	GO:0016607~nuclear speck, GO:0005634~nucleus, GO:0005737~cytoplasm	GO:0042803~protein homodimerization activity, GO:0005515~protein binding
66	AT5G20730	NPH4	Transcriptional factor B3 family protein / auxin-responsive factor AUX/IAA-like protein	1	00_Cellular Organisms		GO:0045893~positive regulation of transcription, DNA-templated, GO:0009630~gravitropism, GO:0040008~regulation of growth, GO:0006351~transcription, DNA-templated, GO:0006355~regulation of transcription, DNA-templated, GO:0009638~phototropism, GO:0009785~blue light signaling pathway	GO:0005634~nucleus	GO:0003677~DNA binding, GO:0003700~transcription factor activity, sequence-specific DNA binding
67	AT5G24120	SIGE	sigma factor E	2	07_Magnoliophyta		GO:0009658~chloroplast organization, GO:0071483~cellular response to blue light, GO:0045893~positive regulation of transcription, DNA-templated, GO:0006355~regulation of transcription, DNA-templated, GO:0010218~response to far red light, GO:0010114~response to red light, GO:0009637~response to blue light	-	GO:0016987~sigma factor activity, GO:0001053~plastid sigma factor activity, GO:0003677~DNA binding, GO:0003700~transcription factor activity, sequence-specific DNA binding
68	AT5G27620	CYCH;1	cyclin H;1	6	04_Embryophyta		GO:0010119~regulation of stomatal movement, GO:0009414~response to water deprivation, GO:0006351~transcription, DNA-templated, GO:0006355~regulation of transcription, DNA-templated, GO:0009637~response to blue light	GO:0005634~nucleus, GO:0005737~cytoplasm	GO:0005515~protein binding
69	AT5G27630	ACBP5	acyl-CoA binding protein 5	2	07_Magnoliophyta		GO:0009416~response to light stimulus	GO:0005737~cytoplasm	-
70	AT5G38150	PMI15	PMI15	2	No data		GO:0009904~chloroplast accumulation movement, GO:0009903~chloroplast avoidance movement, GO:0009637~response to blue light	GO:0005737~cytoplasm	-
71	AT5G49230	HRB1	Drought-responsive family protein	3	07_Magnoliophyta		GO:0009414~response to water deprivation, GO:0010161~red light signaling pathway, GO:0009785~blue light signaling pathway	GO:0005634~nucleus	-
72	AT5G57360	ZTL	Galactose oxidase/kelch repeat superfamily protein	7	05_Tracheophyta		GO:0009908~flower development, GO:0042752~regulation of circadian rhythm, GO:0007623~circadian rhythm, GO:0018298~protein-chromophore linkage, GO:0010114~response to red light	GO:0005634~nucleus, GO:0005737~cytoplasm	GO:0009881~photoreceptor activity, GO:0009882~blue light photoreceptor activity, GO:0005515~protein binding
73	AT5G58140	PHOT2	phototropin 2	7	00_Cellular Organisms		GO:0046777~protein autophosphorylation, GO:0009408~response to heat, GO:0009902~chloroplast relocation, GO:0000160~phosphorelay signal transduction system, GO:0050826~response to freezing, GO:1901562~response to paraquat, GO:0009735~response to cytokinin, GO:0010118~stomatal movement, GO:0009414~response to water deprivation, GO:0007623~circadian rhythm, GO:0009644~response to high light intensit…	GO:0009941~chloroplast envelope, GO:0009898~cytoplasmic side of plasma membrane, GO:0005622~intracellular, GO:0005634~nucleus, GO:0005737~cytoplasm	GO:0000155~phosphorelay sensor kinase activity, GO:0009882~blue light photoreceptor activity
74	AT5G61230	ANK6	Ankyrin repeat family protein	1	04_Embryophyta		-	GO:0005634~nucleus	-
75	AT5G61270	PIF7	phytochrome-interacting factor7	3	00_Cellular Organisms		GO:0009704~de-etiolation, GO:0006351~transcription, DNA-templated, GO:0006355~regulation of transcription, DNA-templated, GO:0009585~red, far-red light phototransduction, GO:0009416~response to light stimulus	GO:0016607~nuclear speck, GO:0005634~nucleus	GO:0046983~protein dimerization activity, GO:0003677~DNA binding, GO:0003700~transcription factor activity, sequence-specific DNA binding
76	AT5G63870	PP7	serine/threonine phosphatase 7	1	04_Embryophyta		GO:0009408~response to heat, GO:0009785~blue light signaling pathway	GO:0005634~nucleus, GO:0005737~cytoplasm	-
77	AT5G64330	NPH3	Phototropic-responsive NPH3 family protein	6	00_Cellular Organisms		GO:0009638~phototropism, GO:0009785~blue light signaling pathway, GO:0009416~response to light stimulus	GO:0005634~nucleus	GO:0004871~signal transducer activity, GO:0005515~protein binding
78	AT5G64940	ATH13	ABC2 homolog 13	1	02_Viridiplantae		-	GO:0009941~chloroplast envelope	-
	Genes added to network by STRING tool
79	AT1G03190	UVH6	RAD3-like DNA-binding helicase protein	6	00_Cellular Organisms
80	AT1G18040	CDKD1;3	cyclin-dependent kinase D1;3	6	01_Eukaryota
81	AT1G66750	CAK4	CDK-activating kinase 4	6	01_Eukaryota
82	AT1G79550	PGK	phosphoglycerate kinase	1	00_Cellular Organisms
83	AT2G22450	RIBA2	riboflavin biosynthesis protein	5	00_Cellular Organisms
84	AT2G44050	COS1	6,7-dimethyl-8-ribityllumazine synthase / DMRL synthase / lumazine synthase / riboflavin synthase	4	00_Cellular Organisms
85	AT4G30820	AT4G30820	cyclin-dependent kinase-activating kinase assembly factor-related / CDK-activating kinase assembly factor-like protein	6	01_Eukaryota
86	AT4G34460	AGB1	GTP binding protein beta 1	6	01_Eukaryota
87	AT5G59750	RIBA3	monofunctional riboflavin biosynthesis protein RIBA 3	4	00_Cellular Organisms
88	AT5G64300	GCH	GTP cyclohydrolase II	4	00_Cellular Organisms
	Genes from stress gene list not included in the STRING network
89	AT1G03600	PSB27	photosystem II family protein	-	00_Cellular Organisms		-	GO:0009534~chloroplast thylakoid, GO:0009579~thylakoid, GO:0009535~chloroplast thylakoid membrane	-
90	AT1G05630	5PTASE13	Endonuclease/exonuclease/phosphatase family protein	-	07_Magnoliophyta		GO:0009630~gravitropism, GO:0009637~response to blue light	GO:0005634~nucleus, GO:0005737~cytoplasm	-
91	AT1G10120	None	basic helix-loop-helix (bHLH) DNA-binding superfamily protein	-	01_Eukaryota		GO:0040008~regulation of growth, GO:0006351~transcription, DNA-templated, GO:0006355~regulation of transcription, DNA-templated, GO:0009637~response to blue light	GO:0005634~nucleus	GO:0046983~protein dimerization activity, GO:0003677~DNA binding, GO:0003700~transcription factor activity, sequence-specific DNA binding, GO:0005515~protein binding
92	AT1G10170	NFXL1	NF-X-like 1	-	05_Tracheophyta		GO:0006355~regulation of transcription, DNA-templated, GO:0009642~response to light intensity	GO:0005634~nucleus	GO:0003700~transcription factor activity, sequence-specific DNA binding
93	AT1G10522	PRIN2	Serine/Threonine-kinase	-	07_Magnoliophyta		GO:0009642~response to light intensity	-	GO:0003677~DNA binding, GO:0005515~protein binding
94	AT1G11755	LEW1	Undecaprenyl pyrophosphate synthetase family protein	-	01_Eukaryota		GO:0009414~response to water deprivation	-	-
95	AT1G17060	CYP72C1	cytochrome p450 72c1	-	01_Eukaryota		GO:0040008~regulation of growth, GO:0009416~response to light stimulus	-	-
96	AT1G25540	PFT1	phytochrome and flowering time regulatory protein (PFT1)	-	00_Cellular Organisms		GO:0009909~regulation of flower development, GO:0009908~flower development, GO:0009911~positive regulation of flower development, GO:0045893~positive regulation of transcription, DNA-templated, GO:0006351~transcription, DNA-templated, GO:0010218~response to far red light, GO:0009585~red, far-red light phototransduction, GO:0010114~response to red light	GO:0005634~nucleus	GO:0003677~DNA binding, GO:0005515~protein binding
97	AT1G70800	EHB1	Calcium-dependent lipid-binding (CaLB domain) family protein	-	07_Magnoliophyta		GO:0009738~abscisic acid-activated signaling pathway, GO:0009630~gravitropism, GO:0009638~phototropism, GO:0009637~response to blue light	GO:0005634~nucleus	GO:0005515~protein binding
98	AT1G79600	None	Protein kinase superfamily protein	-	02_Viridiplantae		-	GO:0010287~plastoglobule	-
99	AT2G05620	PGR5	proton gradient regulation 5	-	00_Cellular Organisms		GO:0009414~response to water deprivation, GO:0009644~response to high light intensity	GO:0009534~chloroplast thylakoid, GO:0009535~chloroplast thylakoid membrane	GO:0005515~protein binding
100	AT2G17260	GLR2	glutamate receptor 2	-	07_Magnoliophyta		GO:0010118~stomatal movement, GO:0009416~response to light stimulus	-	-
101	AT2G21150	XCT	XAP5 family protein	-	01_Eukaryota		GO:0010099~regulation of photomorphogenesis, GO:0042752~regulation of circadian rhythm, GO:0010114~response to red light, GO:0009637~response to blue light	GO:0005634~nucleus	-
102	AT2G21320	BBX18	B-box zinc finger family protein	-	01_Eukaryota		GO:0010100~negative regulation of photomorphogenesis, GO:0071483~cellular response to blue light, GO:0006351~transcription, DNA-templated, GO:0006355~regulation of transcription, DNA-templated	GO:0005634~nucleus	GO:0003700~transcription factor activity, sequence-specific DNA binding
103	AT2G23440	None	transmembrane protein	-	00_Cellular Organisms		-	-	-
104	AT2G24790	COL3	CONSTANS-like 3	-	01_Eukaryota		GO:0010099~regulation of photomorphogenesis, GO:0009909~regulation of flower development, GO:0010161~red light signaling pathway	GO:0005622~intracellular, GO:0005634~nucleus	GO:0003700~transcription factor activity, sequence-specific DNA binding, GO:0005515~protein binding
105	AT2G30170	PBCP	Protein phosphatase 2C family protein	-	04_Embryophyta		GO:0071482~cellular response to light stimulus	-	-
106	AT2G36890	RAX2	Duplicated homeodomain-like superfamily protein	-	00_Cellular Organisms		GO:0006351~transcription, DNA-templated, GO:0006355~regulation of transcription, DNA-templated, GO:0009785~blue light signaling pathway	GO:0005634~nucleus	GO:0003677~DNA binding, GO:0003700~transcription factor activity, sequence-specific DNA binding
107	AT2G39840	TOPP4	type one serine/threonine protein phosphatase 4	-	00_Cellular Organisms		GO:0010161~red light signaling pathway	GO:0005634~nucleus, GO:0005737~cytoplasm	GO:0005515~protein binding
108	AT2G42080	None	Chaperone DnaJ-domain superfamily protein	-	00_Cellular Organisms		GO:0009644~response to high light intensity	-	-
109	AT2G46260	LRB1	BTB/POZ/Kelch-associated protein	-	00_Cellular Organisms		GO:0010114~response to red light	GO:0005634~nucleus, GO:0005737~cytoplasm	GO:0042803~protein homodimerization activity, GO:0005515~protein binding
110	AT2G46590	DAG2	Dof-type zinc finger DNA-binding family protein	-	00_Cellular Organisms		GO:0009409~response to cold, GO:0006351~transcription, DNA-templated, GO:0006355~regulation of transcription, DNA-templated, GO:0009416~response to light stimulus	GO:0005634~nucleus	GO:0003677~DNA binding, GO:0003700~transcription factor activity, sequence-specific DNA binding
111	AT3G02790	None	zinc finger (C2H2 type) family protein	-	01_Eukaryota		GO:0006355~regulation of transcription, DNA-templated	GO:0005634~nucleus, GO:0005737~cytoplasm	GO:0003700~transcription factor activity, sequence-specific DNA binding
112	AT3G04110	GLR1.1	glutamate receptor 1.1	-	13_Brassicales		GO:0009738~abscisic acid-activated signaling pathway, GO:0009416~response to light stimulus	GO:0005622~intracellular	-
113	AT3G08550	KOB1	elongation defective 1 protein / ELD1 protein	-	01_Eukaryota		GO:0071482~cellular response to light stimulus, GO:0009738~abscisic acid-activated signaling pathway, GO:0040008~regulation of growth, GO:0009416~response to light stimulus	GO:0005737~cytoplasm	-
114	AT3G21150	BBX32	B-box 32	-	02_Viridiplantae		GO:0009909~regulation of flower development, GO:0006351~transcription, DNA-templated, GO:0006355~regulation of transcription, DNA-templated, GO:0010017~red or far-red light signaling pathway, GO:0009640~photomorphogenesis, GO:0009785~blue light signaling pathway	GO:0005622~intracellular, GO:0005634~nucleus, GO:0005737~cytoplasm	GO:0003700~transcription factor activity, sequence-specific DNA binding, GO:0005515~protein binding
115	AT3G22690	None	LOW protein: PPR containing-like protein	-	07_Magnoliophyta		GO:0009409~response to cold	-	-
116	AT3G44450	None	hypothetical protein	-	07_Magnoliophyta		-	GO:0005634~nucleus	-
117	AT3G47340	ASN1	glutamine-dependent asparagine synthase 1	-	00_Cellular Organisms		GO:0009646~response to absence of light	GO:0005737~cytoplasm	GO:0042803~protein homodimerization activity
118	AT3G47860	CHL	chloroplastic lipocalin	-	00_Cellular Organisms		GO:0009408~response to heat, GO:1901562~response to paraquat, GO:0009414~response to water deprivation, GO:0009644~response to high light intensity	GO:0009535~chloroplast thylakoid membrane	-
119	AT3G48100	RR5	response regulator 5	-	04_Embryophyta		GO:0000160~phosphorelay signal transduction system, GO:0009735~response to cytokinin, GO:0006351~transcription, DNA-templated, GO:0006355~regulation of transcription, DNA-templated, GO:0007623~circadian rhythm, GO:0010114~response to red light	GO:0005622~intracellular, GO:0005634~nucleus, GO:0005737~cytoplasm	-
120	AT3G54610	HAG1	histone acetyltransferase of the GNAT family 1	-	00_Cellular Organisms		GO:0009908~flower development, GO:0045893~positive regulation of transcription, DNA-templated, GO:0006351~transcription, DNA-templated, GO:0009416~response to light stimulus	GO:0005634~nucleus	GO:0003677~DNA binding, GO:0005515~protein binding
121	AT3G61850	DAG1	Dof-type zinc finger DNA-binding family protein	-	00_Cellular Organisms		GO:0006351~transcription, DNA-templated, GO:0006355~regulation of transcription, DNA-templated, GO:0009639~response to red or far red light	GO:0005634~nucleus	GO:0003677~DNA binding, GO:0003700~transcription factor activity, sequence-specific DNA binding
122	AT3G62030	ROC4	rotamase CYP 4	-	00_Cellular Organisms		GO:0009735~response to cytokinin, GO:0009642~response to light intensity	GO:0009941~chloroplast envelope, GO:0009579~thylakoid, GO:0009535~chloroplast thylakoid membrane	-
123	AT4G01120	GBF2	G-box binding factor 2	-	00_Cellular Organisms		GO:0006351~transcription, DNA-templated, GO:0006355~regulation of transcription, DNA-templated, GO:0009637~response to blue light	GO:0005634~nucleus, GO:0005737~cytoplasm	GO:0003677~DNA binding, GO:0003700~transcription factor activity, sequence-specific DNA binding, GO:0005515~protein binding
124	AT4G04770	ABCI8	ATP binding cassette protein 1	-	00_Cellular Organisms		GO:2000030~regulation of response to red or far red light	-	GO:0005515~protein binding
125	AT4G13670	PTAC5	plastid transcriptionally active 5	-	01_Eukaryota		-	GO:0009941~chloroplast envelope, GO:0009534~chloroplast thylakoid, GO:0009535~chloroplast thylakoid membrane	-
126	AT4G17490	ERF6	ethylene responsive element binding factor 6	-	00_Cellular Organisms		GO:0006351~transcription, DNA-templated, GO:0006355~regulation of transcription, DNA-templated, GO:0009644~response to high light intensity	GO:0005622~intracellular, GO:0005634~nucleus	GO:0003677~DNA binding, GO:0003700~transcription factor activity, sequence-specific DNA binding, GO:0005515~protein binding
127	AT4G18290	KAT2	potassium channel KAT1-like protein	-	04_Embryophyta		GO:0010118~stomatal movement, GO:0007623~circadian rhythm, GO:0009644~response to high light intensity	GO:0005634~nucleus	-
128	AT4G22260	IM	Alternative oxidase family protein	-	00_Cellular Organisms		GO:0009658~chloroplast organization, GO:0009644~response to high light intensity	GO:0009579~thylakoid, GO:0009535~chloroplast thylakoid membrane	-
129	AT4G27430	CIP7	COP1-interacting protein 7	-	13_Brassicales		GO:0045893~positive regulation of transcription, DNA-templated, GO:0009416~response to light stimulus	GO:0005634~nucleus	-
130	AT4G27670	HSP21	heat shock protein 21	-	07_Magnoliophyta		GO:0009408~response to heat, GO:0009644~response to high light intensity	-	-
131	AT4G28556	RIC7	PAK-box/P21-Rho-binding family protein	-	11_rosids		GO:0040008~regulation of growth, GO:0009416~response to light stimulus	GO:0005634~nucleus, GO:0005737~cytoplasm	-
132	AT4G28610	PHR1	phosphate starvation response 1	-	02_Viridiplantae		GO:0006351~transcription, DNA-templated, GO:0006355~regulation of transcription, DNA-templated, GO:0007623~circadian rhythm	GO:0005634~nucleus	GO:0003677~DNA binding, GO:0003700~transcription factor activity, sequence-specific DNA binding
133	AT4G31390	ACDO1	Protein kinase superfamily protein	-	00_Cellular Organisms		-	GO:0010287~plastoglobule	-
134	AT4G31500	CYP83B1	cytochrome P450	-	10_Pentapetalae		GO:0040008~regulation of growth, GO:0010114~response to red light	-	-
135	AT4G36930	SPT	basic helix-loop-helix (bHLH) DNA-binding superfamily protein	-	05_Tracheophyta		GO:0009409~response to cold, GO:0009908~flower development, GO:0006351~transcription, DNA-templated, GO:0006355~regulation of transcription, DNA-templated, GO:0007623~circadian rhythm, GO:0010114~response to red light	GO:0005634~nucleus	GO:0046983~protein dimerization activity, GO:0003677~DNA binding, GO:0003700~transcription factor activity, sequence-specific DNA binding, GO:0005515~protein binding
136	AT4G37270	HMA1	heavy metal atpase 1	-	00_Cellular Organisms		GO:0009642~response to light intensity	GO:0009941~chloroplast envelope	-
137	AT4G40060	HB16	homeobox protein 16	-	00_Cellular Organisms		GO:0045893~positive regulation of transcription, DNA-templated, GO:0006351~transcription, DNA-templated, GO:0006355~regulation of transcription, DNA-templated, GO:0009637~response to blue light	GO:0005634~nucleus	GO:0003700~transcription factor activity, sequence-specific DNA binding
138	AT4G40100	PRSL1	GRAM domain family protein	-	01_Eukaryota		GO:0010119~regulation of stomatal movement, GO:0009637~response to blue light	GO:0005737~cytoplasm	-
139	AT5G07690	MYB29	myb domain protein 29	-	02_Viridiplantae		GO:0009414~response to water deprivation, GO:0006351~transcription, DNA-templated, GO:0006355~regulation of transcription, DNA-templated	GO:0005634~nucleus	GO:0003677~DNA binding, GO:0003700~transcription factor activity, sequence-specific DNA binding
140	AT5G08560	None	transducin family protein / WD-40 repeat family protein	-	01_Eukaryota		GO:0009416~response to light stimulus	GO:0005737~cytoplasm	-
141	AT5G16400	TRXF2	thioredoxin F2	-	01_Eukaryota		GO:0009642~response to light intensity	GO:0009534~chloroplast thylakoid	-
142	AT5G17880	CSA1	disease resistance protein (TIR-NBS-LRR class)	-	14_Brassicaceae		GO:0010114~response to red light, GO:0009416~response to light stimulus	GO:0005737~cytoplasm	-
143	AT5G28490	LSH1	LIGHT-DEPENDENT SHORT HYPOCOTYLS-like protein (DUF640)	-	00_Cellular Organisms		GO:0006355~regulation of transcription, DNA-templated, GO:0010218~response to far red light, GO:0010114~response to red light, GO:0009416~response to light stimulus, GO:0009637~response to blue light	GO:0005634~nucleus	GO:0003677~DNA binding
144	AT5G39760	HB23	homeobox protein 23	-	00_Cellular Organisms		GO:0009740~gibberellic acid mediated signaling pathway, GO:0006351~transcription, DNA-templated, GO:0006355~regulation of transcription, DNA-templated	GO:0005634~nucleus	GO:0003677~DNA binding, GO:0003700~transcription factor activity, sequence-specific DNA binding, GO:0042803~protein homodimerization activity, GO:0005515~protein binding
145	AT5G43470	RPP8	Disease resistance protein (CC-NBS-LRR class) family	-	13_Brassicales		GO:0009646~response to absence of light, GO:0009416~response to light stimulus, GO:0009637~response to blue light	-	GO:0005515~protein binding
146	AT5G43630	TZP	zinc knuckle (CCHC-type) family protein	-	01_Eukaryota		GO:0006355~regulation of transcription, DNA-templated	GO:0005634~nucleus	GO:0003677~DNA binding
147	AT5G48560	None	basic helix-loop-helix (bHLH) DNA-binding superfamily protein	-	01_Eukaryota		GO:0006351~transcription, DNA-templated, GO:0006355~regulation of transcription, DNA-templated, GO:0009637~response to blue light	GO:0005634~nucleus	GO:0046983~protein dimerization activity, GO:0003677~DNA binding, GO:0003700~transcription factor activity, sequence-specific DNA binding, GO:0005515~protein binding
148	AT5G55280	FTSZ1-1	homolog of bacterial cytokinesis Z-ring protein FTSZ 1-1	-	00_Cellular Organisms		GO:0009658~chloroplast organization, GO:0009902~chloroplast relocation, GO:0009637~response to blue light	GO:0009535~chloroplast thylakoid membrane, GO:0005737~cytoplasm	GO:0005515~protein binding
149	AT5G58070	TIL	temperature-induced lipocalin	-	04_Embryophyta		GO:0009408~response to heat, GO:0050826~response to freezing, GO:0009409~response to cold, GO:1901562~response to paraquat, GO:0009735~response to cytokinin, GO:0009414~response to water deprivation, GO:0009644~response to high light intensity, GO:0009416~response to light stimulus	GO:0009941~chloroplast envelope, GO:0009898~cytoplasmic side of plasma membrane, GO:0005737~cytoplasm	-
150	AT5G58960	GIL1	glucose-6-phosphate isomerase	-	00_Cellular Organisms		GO:0009639~response to red or far red light	-	-
151	AT5G59820	RHL41	C2H2-type zinc finger family protein	-	07_Magnoliophyta		GO:0009408~response to heat, GO:0009409~response to cold, GO:0006351~transcription, DNA-templated, GO:0006355~regulation of transcription, DNA-templated, GO:0009416~response to light stimulus	GO:0005634~nucleus	GO:0003700~transcription factor activity, sequence-specific DNA binding
152	AT5G63980	SAL1	SAL1 phosphatase-like protein	-	00_Cellular Organisms		GO:0050826~response to freezing, GO:0009409~response to cold, GO:0009738~abscisic acid-activated signaling pathway, GO:0009414~response to water deprivation, GO:0009416~response to light stimulus	GO:0005622~intracellular, GO:0005634~nucleus, GO:0005737~cytoplasm	-

## Sheet: Osmotic
№	TAIR ID	Gene Name	Description	Node Degree	PAI		Associated Gene Ontologies
							Biological Processes	Cellular Component	Molecular Function
	Genes in network from stress gene list
1	AT1G10940	SNRK2.4	Protein kinase superfamily protein	12	00_Cellular Organisms		GO:0006468~protein phosphorylation, GO:0035556~intracellular signal transduction, GO:0009737~response to abscisic acid, GO:0009651~response to salt stress, GO:0006970~response to osmotic stress	GO:0005634~nucleus, GO:0005829~cytosol	GO:0005524~ATP binding, GO:0004672~protein kinase activity, GO:0004674~protein serine/threonine kinase activity, GO:0016301~kinase activity
2	AT1G16540	ABA3	molybdenum cofactor sulfurase (LOS5) (ABA3)	5	05_Tracheophyta		GO:0009688~abscisic acid biosynthetic process, GO:0010182~sugar mediated signaling pathway, GO:0009408~response to heat, GO:0042742~defense response to bacterium, GO:0009409~response to cold, GO:0009651~response to salt stress, GO:0006970~response to osmotic stress	GO:0005737~cytoplasm	-
3	AT1G20440	COR47	cold-regulated 47	3	11_rosids		GO:0010286~heat acclimation, GO:0009631~cold acclimation, GO:0009409~response to cold, GO:0009737~response to abscisic acid, GO:0009414~response to water deprivation, GO:0006970~response to osmotic stress	GO:0005634~nucleus, GO:0005829~cytosol	-
4	AT1G27320	HK3	histidine kinase 3	2	01_Eukaryota		GO:0010150~leaf senescence, GO:0010029~regulation of seed germination, GO:0042742~defense response to bacterium, GO:0009409~response to cold, GO:0009414~response to water deprivation, GO:0009651~response to salt stress, GO:0006970~response to osmotic stress	GO:0005886~plasma membrane	GO:0005034~osmosensor activity, GO:0005515~protein binding
5	AT1G35720	ANNAT1	annexin 1	1	01_Eukaryota		GO:0009408~response to heat, GO:0006979~response to oxidative stress, GO:0009409~response to cold, GO:0009737~response to abscisic acid, GO:0009414~response to water deprivation, GO:0009651~response to salt stress, GO:0006970~response to osmotic stress	GO:0005886~plasma membrane, GO:0005634~nucleus, GO:0005829~cytosol	GO:0005524~ATP binding
6	AT1G43700	VIP1	VIRE2-interacting protein 1	1	01_Eukaryota		GO:0006970~response to osmotic stress	GO:0005634~nucleus, GO:0005829~cytosol	GO:0005515~protein binding
7	AT1G50500	HIT1	Membrane trafficking VPS53 family protein	1	00_Cellular Organisms		GO:0010286~heat acclimation, GO:0009408~response to heat, GO:0006970~response to osmotic stress	GO:0005886~plasma membrane, GO:0005829~cytosol	GO:0005515~protein binding
8	AT1G60940	SNRK2.10	SNF1-related protein kinase 2.10	12	00_Cellular Organisms		GO:0006468~protein phosphorylation, GO:0035556~intracellular signal transduction, GO:0009651~response to salt stress, GO:0006970~response to osmotic stress	GO:0005886~plasma membrane, GO:0005634~nucleus, GO:0005829~cytosol	GO:0005524~ATP binding, GO:0004672~protein kinase activity, GO:0004674~protein serine/threonine kinase activity, GO:0016301~kinase activity
9	AT1G78290	SNRK2-8	Protein kinase superfamily protein	12	01_Eukaryota		GO:0006468~protein phosphorylation, GO:0035556~intracellular signal transduction, GO:0006970~response to osmotic stress	GO:0005634~nucleus, GO:0005737~cytoplasm	GO:0005524~ATP binding, GO:0004674~protein serine/threonine kinase activity, GO:0016301~kinase activity
10	AT2G23030	SNRK2.9	SNF1-related protein kinase 2.9	12	01_Eukaryota		GO:0006468~protein phosphorylation, GO:0035556~intracellular signal transduction, GO:0006970~response to osmotic stress	GO:0005634~nucleus, GO:0005737~cytoplasm, GO:0005829~cytosol	GO:0005524~ATP binding, GO:0004674~protein serine/threonine kinase activity, GO:0016301~kinase activity
11	AT2G32700	LUH	LEUNIG-like protein	2	07_Magnoliophyta		GO:0009793~embryo development ending in seed dormancy, GO:1902074~response to salt, GO:1901001~negative regulation of response to salt stress, GO:0006979~response to oxidative stress, GO:0047484~regulation of response to osmotic stress, GO:0009414~response to water deprivation	GO:0005634~nucleus	GO:0005515~protein binding
12	AT2G35300	LEA18	Late embryogenesis abundant protein	1	07_Magnoliophyta		GO:0009793~embryo development ending in seed dormancy, GO:0048316~seed development, GO:0009790~embryo development, GO:0009414~response to water deprivation, GO:0006970~response to osmotic stress	GO:0005829~cytosol	-
13	AT2G38750	ANNAT4	annexin 4	1	08_eudicotyledons		GO:0009408~response to heat, GO:0009409~response to cold, GO:0009737~response to abscisic acid, GO:0009414~response to water deprivation, GO:0009651~response to salt stress, GO:0006970~response to osmotic stress	-	-
14	AT2G40220	ABI4	Integrase-type DNA-binding superfamily protein	4	00_Cellular Organisms		GO:0010119~regulation of stomatal movement, GO:0048316~seed development, GO:0010182~sugar mediated signaling pathway, GO:0009738~abscisic acid-activated signaling pathway, GO:0009414~response to water deprivation, GO:0006970~response to osmotic stress	GO:0005634~nucleus	GO:0005515~protein binding
15	AT2G42540	COR15A	cold-regulated 15a	4	13_Brassicales		GO:0010286~heat acclimation, GO:0010150~leaf senescence, GO:0009631~cold acclimation, GO:0009409~response to cold, GO:0009737~response to abscisic acid, GO:0009414~response to water deprivation, GO:0009651~response to salt stress, GO:0006970~response to osmotic stress	-	-
16	AT2G43790	MPK6	MAP kinase 6	4	01_Eukaryota		GO:0048481~plant ovule development, GO:0042542~response to hydrogen peroxide, GO:0010150~leaf senescence, GO:0042742~defense response to bacterium, GO:0006979~response to oxidative stress, GO:0009409~response to cold, GO:0009737~response to abscisic acid, GO:0009651~response to salt stress, GO:0006970~response to osmotic stress	GO:0005634~nucleus	GO:0005524~ATP binding, GO:0004672~protein kinase activity, GO:0016301~kinase activity, GO:0005515~protein binding
17	AT3G08730	PK1	protein-serine kinase 1	3	01_Eukaryota		GO:0006468~protein phosphorylation, GO:0035556~intracellular signal transduction, GO:0009409~response to cold, GO:0009651~response to salt stress, GO:0006970~response to osmotic stress	GO:0005634~nucleus, GO:0005737~cytoplasm	GO:0005524~ATP binding, GO:0004672~protein kinase activity, GO:0004674~protein serine/threonine kinase activity, GO:0016301~kinase activity, GO:0005515~protein binding
18	AT3G14440	NCED3	nine-cis-epoxycarotenoid dioxygenase 3	5	04_Embryophyta		GO:0009688~abscisic acid biosynthetic process, GO:0009414~response to water deprivation, GO:0006970~response to osmotic stress	-	-
19	AT3G17510	CIPK1	CBL-interacting protein kinase 1	3	01_Eukaryota		GO:0006468~protein phosphorylation, GO:0035556~intracellular signal transduction, GO:0009737~response to abscisic acid, GO:0009651~response to salt stress, GO:0006970~response to osmotic stress	GO:0005886~plasma membrane, GO:0005634~nucleus, GO:0005737~cytoplasm	GO:0005524~ATP binding, GO:0004674~protein serine/threonine kinase activity, GO:0016301~kinase activity, GO:0005515~protein binding
20	AT3G45640	MPK3	mitogen-activated protein kinase 3	4	01_Eukaryota		GO:0048481~plant ovule development, GO:0006979~response to oxidative stress, GO:0009738~abscisic acid-activated signaling pathway, GO:0009409~response to cold, GO:0006970~response to osmotic stress	GO:0005634~nucleus, GO:0005737~cytoplasm	GO:0005524~ATP binding, GO:0004672~protein kinase activity, GO:0016301~kinase activity, GO:0005515~protein binding
21	AT3G50500	SNRK2.2	SNF1-related protein kinase 2.2	15	00_Cellular Organisms		GO:0009789~positive regulation of abscisic acid-activated signaling pathway, GO:0006468~protein phosphorylation, GO:0010029~regulation of seed germination, GO:0035556~intracellular signal transduction, GO:0009738~abscisic acid-activated signaling pathway, GO:0009737~response to abscisic acid, GO:0009414~response to water deprivation, GO:0009651~response to salt stress, GO:0006970~response to osmo…	GO:0005886~plasma membrane, GO:0005634~nucleus, GO:0005737~cytoplasm, GO:0005829~cytosol	GO:0005524~ATP binding, GO:0004672~protein kinase activity, GO:0004674~protein serine/threonine kinase activity, GO:0016301~kinase activity, GO:0005515~protein binding
22	AT4G01370	MPK4	MAP kinase 4	4	01_Eukaryota		GO:0006468~protein phosphorylation, GO:0006972~hyperosmotic response, GO:0009409~response to cold, GO:0009737~response to abscisic acid, GO:0009651~response to salt stress	GO:0005634~nucleus, GO:0005737~cytoplasm, GO:0005829~cytosol	GO:0005524~ATP binding, GO:0004672~protein kinase activity, GO:0016301~kinase activity, GO:0005515~protein binding
23	AT4G01420	CBL5	calcineurin B-like protein 5	1	01_Eukaryota		GO:0009414~response to water deprivation, GO:0009651~response to salt stress, GO:0006970~response to osmotic stress	GO:0005886~plasma membrane, GO:0005634~nucleus, GO:0005737~cytoplasm	-
24	AT4G08500	MEKK1	MAPK/ERK kinase kinase 1	1	02_Viridiplantae		GO:0009631~cold acclimation, GO:0009409~response to cold, GO:0009651~response to salt stress, GO:0006970~response to osmotic stress	GO:0005886~plasma membrane, GO:0005634~nucleus	GO:0019900~kinase binding, GO:0005524~ATP binding, GO:0004674~protein serine/threonine kinase activity, GO:0016301~kinase activity, GO:0005515~protein binding
25	AT4G17615	CBL1	calcineurin B-like protein 1	2	00_Cellular Organisms		GO:0009738~abscisic acid-activated signaling pathway, GO:0009409~response to cold, GO:0009414~response to water deprivation, GO:0009651~response to salt stress, GO:0006970~response to osmotic stress	GO:0005886~plasma membrane, GO:0005737~cytoplasm	GO:0019900~kinase binding
26	AT4G25520	SLK1	SEUSS-like 1	2	10_Pentapetalae		GO:0048481~plant ovule development, GO:0009793~embryo development ending in seed dormancy, GO:1901001~negative regulation of response to salt stress, GO:0047484~regulation of response to osmotic stress	GO:0005634~nucleus	GO:0005515~protein binding
27	AT4G33950	OST1	Protein kinase superfamily protein	16	01_Eukaryota		GO:0010119~regulation of stomatal movement, GO:0006468~protein phosphorylation, GO:0042742~defense response to bacterium, GO:0035556~intracellular signal transduction, GO:0009738~abscisic acid-activated signaling pathway, GO:0009737~response to abscisic acid, GO:0009414~response to water deprivation, GO:0009651~response to salt stress, GO:0006970~response to osmotic stress	GO:0005634~nucleus, GO:0005737~cytoplasm, GO:0005829~cytosol	GO:0005524~ATP binding, GO:0004672~protein kinase activity, GO:0004674~protein serine/threonine kinase activity, GO:0016301~kinase activity, GO:0005515~protein binding
28	AT4G40010	SNRK2.7	SNF1-related protein kinase 2.7	12	00_Cellular Organisms		GO:0006468~protein phosphorylation, GO:0035556~intracellular signal transduction, GO:0009651~response to salt stress, GO:0006970~response to osmotic stress	GO:0005634~nucleus, GO:0005737~cytoplasm, GO:0005829~cytosol	GO:0005524~ATP binding, GO:0004674~protein serine/threonine kinase activity, GO:0016301~kinase activity
29	AT5G01410	RSR4	Aldolase-type TIM barrel family protein	2	00_Cellular Organisms		GO:0006979~response to oxidative stress, GO:0009651~response to salt stress	GO:0005886~plasma membrane, GO:0005737~cytoplasm, GO:0005829~cytosol	GO:0005515~protein binding
30	AT5G06760	LEA4-5	Late Embryogenesis Abundant 4-5	1	07_Magnoliophyta		GO:0009793~embryo development ending in seed dormancy, GO:0048316~seed development, GO:0009790~embryo development, GO:0009409~response to cold, GO:0009414~response to water deprivation, GO:0006970~response to osmotic stress	GO:0005829~cytosol	-
31	AT5G08590	SNRK2.1	SNF1-related protein kinase 2.1	12	00_Cellular Organisms		GO:0006468~protein phosphorylation, GO:0035556~intracellular signal transduction, GO:0009651~response to salt stress, GO:0006970~response to osmotic stress	GO:0005634~nucleus, GO:0005737~cytoplasm	GO:0005524~ATP binding, GO:0004672~protein kinase activity, GO:0004674~protein serine/threonine kinase activity, GO:0016301~kinase activity
32	AT5G15960	KIN1	stress-responsive protein (KIN1) / stress-induced protein (KIN1)	1	10_Pentapetalae		GO:0009631~cold acclimation, GO:0009409~response to cold, GO:0009737~response to abscisic acid, GO:0009414~response to water deprivation, GO:0006970~response to osmotic stress	-	-
33	AT5G35750	HK2	histidine kinase 2	2	01_Eukaryota		GO:0010150~leaf senescence, GO:0010029~regulation of seed germination, GO:0009737~response to abscisic acid, GO:0009414~response to water deprivation, GO:0009651~response to salt stress, GO:0006970~response to osmotic stress	GO:0005886~plasma membrane	GO:0019900~kinase binding, GO:0005034~osmosensor activity, GO:0005515~protein binding
34	AT5G52310	LTI78	low-temperature-responsive protein 78 (LTI78) / desiccation-responsive protein 29A (RD29A)	8	15_Camelineae		GO:1902074~response to salt, GO:0010150~leaf senescence, GO:0009409~response to cold, GO:0009737~response to abscisic acid, GO:0009414~response to water deprivation, GO:0009651~response to salt stress, GO:0006970~response to osmotic stress	GO:0005634~nucleus, GO:0005737~cytoplasm	-
35	AT5G57050	ABI2	Protein phosphatase 2C family protein	22	01_Eukaryota		GO:0009408~response to heat, GO:0009738~abscisic acid-activated signaling pathway, GO:0009737~response to abscisic acid, GO:0009414~response to water deprivation, GO:0006970~response to osmotic stress	-	GO:0005515~protein binding
36	AT5G57345	AT5G57345	transmembrane protein	1	00_Cellular Organisms		GO:0071470~cellular response to osmotic stress	-	-
37	AT5G57630	CIPK21	CBL-interacting protein kinase 21	1	00_Cellular Organisms		GO:0006468~protein phosphorylation, GO:0035556~intracellular signal transduction, GO:0071470~cellular response to osmotic stress	GO:0005634~nucleus, GO:0005737~cytoplasm, GO:0005829~cytosol	GO:0005524~ATP binding, GO:0004674~protein serine/threonine kinase activity, GO:0016301~kinase activity, GO:0005515~protein binding
38	AT5G62090	SLK2	SEUSS-like 2	1	00_Cellular Organisms		GO:0048481~plant ovule development, GO:0009793~embryo development ending in seed dormancy, GO:1901001~negative regulation of response to salt stress, GO:0047484~regulation of response to osmotic stress	GO:0005634~nucleus	GO:0005515~protein binding
39	AT5G63650	SNRK2.5	SNF1-related protein kinase 2.5	12	00_Cellular Organisms		GO:0006468~protein phosphorylation, GO:0035556~intracellular signal transduction, GO:0009651~response to salt stress, GO:0006970~response to osmotic stress	GO:0005634~nucleus, GO:0005737~cytoplasm	GO:0005524~ATP binding, GO:0004674~protein serine/threonine kinase activity, GO:0016301~kinase activity
40	AT5G66880	SNRK2.3	sucrose nonfermenting 1(SNF1)-related protein kinase 2.3	15	00_Cellular Organisms		GO:0009789~positive regulation of abscisic acid-activated signaling pathway, GO:0006468~protein phosphorylation, GO:0010029~regulation of seed germination, GO:0035556~intracellular signal transduction, GO:0009738~abscisic acid-activated signaling pathway, GO:0009737~response to abscisic acid, GO:0009414~response to water deprivation, GO:0009651~response to salt stress, GO:0006970~response to osmo…	GO:0005634~nucleus, GO:0005737~cytoplasm, GO:0005829~cytosol	GO:0005524~ATP binding, GO:0004672~protein kinase activity, GO:0004674~protein serine/threonine kinase activity, GO:0016301~kinase activity, GO:0005515~protein binding
41	AT5G67030	ABA1	zeaxanthin epoxidase (ZEP) (ABA1)	7	00_Cellular Organisms		GO:0009688~abscisic acid biosynthetic process, GO:0010182~sugar mediated signaling pathway, GO:0009408~response to heat, GO:0009414~response to water deprivation, GO:0006970~response to osmotic stress	-	-
	Genes added to network by STRING tool
42	AT1G03430	AHP5	histidine-containing phosphotransfer factor 5	2	04_Embryophyta
43	AT1G71270	POK	Vps52 / Sac2 family	1	04_Embryophyta
44	AT1G72770	HAB1	HYPERSENSITIVE TO ABA1	15	00_Cellular Organisms
45	AT2G26040	PYL2	PYR1-like 2	6	01_Eukaryota
46	AT2G38230	PDX1.1	pyridoxine biosynthesis 1.1	2	00_Cellular Organisms
47	AT4G17870	PYR1	Polyketide cyclase/dehydrase and lipid transport superfamily protein	6	01_Eukaryota
48	AT4G26080	ABI1	Protein phosphatase 2C family protein	23	01_Eukaryota
49	AT4G27920	PYL10	PYR1-like 10	3	01_Eukaryota
50	AT5G46790	PYL1	PYR1-like 1	6	01_Eukaryota
51	AT5G60540	PDX2	pyridoxine biosynthesis 2	2	00_Cellular Organisms
	Genes from stress gene list not included in the STRING network
52	AT1G01510	AN	NAD(P)-binding Rossmann-fold superfamily protein	-	05_Tracheophyta		-	GO:0005634~nucleus, GO:0005829~cytosol	GO:0005515~protein binding
53	AT1G02730	CSLD5	cellulose synthase-like D5	-	04_Embryophyta		GO:0009414~response to water deprivation, GO:0009651~response to salt stress, GO:0006970~response to osmotic stress	-	-
54	AT1G15100	RHA2A	RING-H2 finger A2A	-	01_Eukaryota		GO:0009789~positive regulation of abscisic acid-activated signaling pathway, GO:0009738~abscisic acid-activated signaling pathway, GO:0047484~regulation of response to osmotic stress, GO:0009651~response to salt stress	GO:0005886~plasma membrane, GO:0005634~nucleus, GO:0005737~cytoplasm	GO:0005515~protein binding
55	AT1G29060	None	Target SNARE coiled-coil domain protein	-	07_Magnoliophyta		GO:0047484~regulation of response to osmotic stress	-	-
56	AT1G32230	RCD1	WWE protein-protein interaction domain protein family	-	01_Eukaryota		GO:0009793~embryo development ending in seed dormancy, GO:0042542~response to hydrogen peroxide, GO:0006979~response to oxidative stress, GO:0009414~response to water deprivation, GO:0009651~response to salt stress, GO:0006970~response to osmotic stress	GO:0005634~nucleus, GO:0005737~cytoplasm	GO:0005515~protein binding
57	AT1G32560	AtLEA4-1	Late embryogenesis abundant protein	-	07_Magnoliophyta		GO:0009793~embryo development ending in seed dormancy, GO:0048316~seed development, GO:0009790~embryo development, GO:0009414~response to water deprivation, GO:0006970~response to osmotic stress	GO:0005829~cytosol	-
58	AT1G35910	TPPD	Haloacid dehalogenase-like hydrolase (HAD) superfamily protein	-	01_Eukaryota		GO:0006979~response to oxidative stress, GO:0009651~response to salt stress, GO:0006970~response to osmotic stress	GO:0005737~cytoplasm	-
59	AT1G42550	PMI1	plastid movement impaired1	-	07_Magnoliophyta		GO:0009787~regulation of abscisic acid-activated signaling pathway, GO:0010029~regulation of seed germination, GO:0009738~abscisic acid-activated signaling pathway, GO:0006970~response to osmotic stress	GO:0005886~plasma membrane, GO:0005829~cytosol	-
60	AT1G53300	TTL1	tetratricopetide-repeat thioredoxin-like 1	-	07_Magnoliophyta		GO:0009789~positive regulation of abscisic acid-activated signaling pathway, GO:0009738~abscisic acid-activated signaling pathway, GO:0009737~response to abscisic acid, GO:0009651~response to salt stress, GO:0006970~response to osmotic stress	GO:0005634~nucleus	-
61	AT1G55180	PLDEPSILON	phospholipase D alpha 4	-	00_Cellular Organisms		GO:0006970~response to osmotic stress	GO:0005886~plasma membrane	-
62	AT1G55870	AHG2	Polynucleotidyl transferase	-	07_Magnoliophyta		GO:0009737~response to abscisic acid, GO:0009651~response to salt stress, GO:0006970~response to osmotic stress	GO:0005634~nucleus	-
63	AT1G58200	MSL3	MSCS-like 3	-	01_Eukaryota		GO:0006970~response to osmotic stress	GO:0005886~plasma membrane	-
64	AT1G64670	BDG1	alpha/beta-Hydrolases superfamily protein	-	07_Magnoliophyta		GO:0009737~response to abscisic acid, GO:0006970~response to osmotic stress	GO:0005737~cytoplasm	-
65	AT1G65690	None	Late embryogenesis abundant (LEA) hydroxyproline-rich glycoprotein family	-	01_Eukaryota		GO:1902074~response to salt, GO:0009737~response to abscisic acid, GO:0006970~response to osmotic stress	GO:0005886~plasma membrane, GO:0005829~cytosol	-
66	AT1G69310	WRKY57	WRKY DNA-binding protein 57	-	00_Cellular Organisms		GO:0009414~response to water deprivation, GO:0009651~response to salt stress, GO:0006970~response to osmotic stress	GO:0005634~nucleus	-
67	AT1G72180	None	Leucine-rich receptor-like protein kinase family protein	-	07_Magnoliophyta		GO:0006468~protein phosphorylation	GO:0005886~plasma membrane	GO:0005524~ATP binding, GO:0004672~protein kinase activity, GO:0004674~protein serine/threonine kinase activity, GO:0016301~kinase activity, GO:0005515~protein binding
68	AT1G77120	ADH1	alcohol dehydrogenase 1	-	00_Cellular Organisms		GO:0042542~response to hydrogen peroxide, GO:0009409~response to cold, GO:0009737~response to abscisic acid, GO:0009414~response to water deprivation, GO:0009651~response to salt stress, GO:0006970~response to osmotic stress	GO:0005886~plasma membrane, GO:0005737~cytoplasm, GO:0005829~cytosol	-
69	AT2G01150	RHA2B	RING-H2 finger protein 2B	-	01_Eukaryota		GO:0009738~abscisic acid-activated signaling pathway	GO:0005634~nucleus, GO:0005737~cytoplasm	-
70	AT2G17820	HK1	histidine kinase 1	-	07_Magnoliophyta		GO:0009738~abscisic acid-activated signaling pathway, GO:0009414~response to water deprivation, GO:0006970~response to osmotic stress	GO:0005886~plasma membrane	GO:0005034~osmosensor activity, GO:0005515~protein binding
71	AT2G18250	COAD	4-phosphopantetheine adenylyltransferase	-	00_Cellular Organisms		GO:0009651~response to salt stress, GO:0006970~response to osmotic stress	GO:0005634~nucleus, GO:0005829~cytosol	GO:0005524~ATP binding
72	AT2G21660	GRP7	cold	-	00_Cellular Organisms		GO:0010119~regulation of stomatal movement, GO:0009409~response to cold, GO:0009414~response to water deprivation, GO:0009651~response to salt stress, GO:0006970~response to osmotic stress	GO:0005634~nucleus, GO:0005737~cytoplasm, GO:0005829~cytosol	-
73	AT2G22660	None	DNA-binding protein	-	00_Cellular Organisms		GO:0009787~regulation of abscisic acid-activated signaling pathway, GO:0006979~response to oxidative stress, GO:0009738~abscisic acid-activated signaling pathway, GO:0071470~cellular response to osmotic stress, GO:0006970~response to osmotic stress	GO:0005886~plasma membrane, GO:0005634~nucleus, GO:0005737~cytoplasm	-
74	AT2G31870	TEJ	Poly (ADP-ribose) glycohydrolase (PARG)	-	01_Eukaryota		GO:0006979~response to oxidative stress, GO:0009414~response to water deprivation, GO:0006970~response to osmotic stress	GO:0005634~nucleus	-
75	AT2G35510	SRO1	similar to RCD one 1	-	01_Eukaryota		GO:0009793~embryo development ending in seed dormancy, GO:0006979~response to oxidative stress, GO:0009651~response to salt stress, GO:0006970~response to osmotic stress	GO:0005634~nucleus	-
76	AT2G37180	RD28	Aquaporin-like superfamily protein	-	01_Eukaryota		GO:0009414~response to water deprivation, GO:0006970~response to osmotic stress	GO:0005886~plasma membrane	-
77	AT2G40190	LEW3	UDP-Glycosyltransferase superfamily protein	-	04_Embryophyta		GO:0009737~response to abscisic acid, GO:0006970~response to osmotic stress	-	-
78	AT2G40750	WRKY54	WRKY DNA-binding protein 54	-	02_Viridiplantae		-	GO:0005634~nucleus	GO:0005515~protein binding
79	AT2G40880	CYSA	cystatin A	-	04_Embryophyta		GO:0006972~hyperosmotic response, GO:0006979~response to oxidative stress, GO:0009409~response to cold, GO:0009414~response to water deprivation	-	-
80	AT2G41560	ACA4	autoinhibited Ca(2+)-ATPase	-	01_Eukaryota		GO:0042742~defense response to bacterium, GO:0009651~response to salt stress, GO:0006970~response to osmotic stress	-	GO:0005524~ATP binding
81	AT2G42580	TTL3	tetratricopetide-repeat thioredoxin-like 3	-	07_Magnoliophyta		GO:0006970~response to osmotic stress	GO:0005634~nucleus	-
82	AT2G43850	None	Integrin-linked protein kinase family	-	07_Magnoliophyta		GO:0006468~protein phosphorylation, GO:0006970~response to osmotic stress	GO:0005886~plasma membrane	GO:0005524~ATP binding, GO:0004672~protein kinase activity, GO:0004674~protein serine/threonine kinase activity, GO:0016301~kinase activity, GO:0005515~protein binding
83	AT2G47900	TLP3	tubby like protein 3	-	01_Eukaryota		GO:0042542~response to hydrogen peroxide, GO:0071470~cellular response to osmotic stress, GO:0009651~response to salt stress	GO:0005886~plasma membrane, GO:0005634~nucleus, GO:0005829~cytosol	-
84	AT3G12490	CYSB	cystatin B	-	07_Magnoliophyta		GO:0006972~hyperosmotic response, GO:0006979~response to oxidative stress, GO:0009409~response to cold, GO:0009414~response to water deprivation	GO:0005829~cytosol	-
85	AT3G12630	SAP5	A20/AN1-like zinc finger family protein	-	00_Cellular Organisms		GO:0009414~response to water deprivation, GO:0006970~response to osmotic stress	GO:0005634~nucleus	-
86	AT3G20250	PUM5	pumilio 5	-	00_Cellular Organisms		GO:0009651~response to salt stress, GO:0006970~response to osmotic stress	GO:0005737~cytoplasm, GO:0005829~cytosol	-
87	AT3G23830	GRP4	glycine-rich RNA-binding protein 4	-	00_Cellular Organisms		GO:0009409~response to cold, GO:0009414~response to water deprivation, GO:0009651~response to salt stress, GO:0006970~response to osmotic stress	-	-
88	AT3G24860	None	Homeodomain-like superfamily protein	-	00_Cellular Organisms		-	GO:0005634~nucleus	-
89	AT3G25230	ROF1	rotamase FKBP 1	-	00_Cellular Organisms		GO:0009408~response to heat, GO:0006970~response to osmotic stress	GO:0005634~nucleus, GO:0005737~cytoplasm, GO:0005829~cytosol	-
90	AT3G33520	ARP6	actin-related protein 6	-	01_Eukaryota		-	GO:0005634~nucleus, GO:0005737~cytoplasm	GO:0005515~protein binding
91	AT3G46930	None	Protein kinase superfamily protein	-	01_Eukaryota		GO:0006468~protein phosphorylation, GO:0042742~defense response to bacterium, GO:0006979~response to oxidative stress, GO:0009737~response to abscisic acid, GO:0009414~response to water deprivation, GO:0009651~response to salt stress, GO:0006970~response to osmotic stress	GO:0005634~nucleus	GO:0005524~ATP binding, GO:0016301~kinase activity
92	AT3G54560	HTA11	histone H2A 11	-	01_Eukaryota		GO:0042742~defense response to bacterium	GO:0005634~nucleus	-
93	AT3G56400	WRKY70	WRKY DNA-binding protein 70	-	02_Viridiplantae		GO:0042742~defense response to bacterium	GO:0005634~nucleus	GO:0005515~protein binding
94	AT3G56580	None	RING/U-box superfamily protein	-	00_Cellular Organisms		GO:0009414~response to water deprivation	-	-
95	AT3G58620	TTL4	tetratricopetide-repeat thioredoxin-like 4	-	07_Magnoliophyta		GO:0006970~response to osmotic stress	GO:0005634~nucleus	-
96	AT3G59770	SAC9	sacI homology domain-containing protein / WW domain-containing protein	-	00_Cellular Organisms		GO:0009409~response to cold, GO:0006970~response to osmotic stress	GO:0005634~nucleus, GO:0005737~cytoplasm	-
97	AT3G63060	EDL3	EID1-like 3	-	07_Magnoliophyta		GO:0010029~regulation of seed germination, GO:0009738~abscisic acid-activated signaling pathway, GO:0009737~response to abscisic acid, GO:0009414~response to water deprivation, GO:0009651~response to salt stress, GO:0006970~response to osmotic stress	GO:0005634~nucleus	-
98	AT4G04340	None	ERD (early-responsive to dehydration stress) family protein	-	05_Tracheophyta		GO:0006970~response to osmotic stress	GO:0005886~plasma membrane	-
99	AT4G04920	SFR6	sensitive to freezing 6	-	07_Magnoliophyta		GO:0009631~cold acclimation, GO:0006970~response to osmotic stress	GO:0005634~nucleus	-
100	AT4G11230	None	Riboflavin synthase-like superfamily protein	-	01_Eukaryota		-	GO:0005634~nucleus	-
101	AT4G13850	GR-RBP2	glycine-rich RNA-binding protein 2	-	00_Cellular Organisms		GO:0009631~cold acclimation, GO:0009409~response to cold, GO:0009414~response to water deprivation, GO:0009651~response to salt stress, GO:0006970~response to osmotic stress	-	GO:0005524~ATP binding
102	AT4G14605	MDA1	Mitochondrial transcription termination factor family protein	-	07_Magnoliophyta		GO:0009737~response to abscisic acid, GO:0009651~response to salt stress, GO:0006970~response to osmotic stress	-	-
103	AT4G16830	None	Hyaluronan / mRNA binding family	-	00_Cellular Organisms		GO:0009787~regulation of abscisic acid-activated signaling pathway, GO:0071470~cellular response to osmotic stress, GO:0009737~response to abscisic acid, GO:0009651~response to salt stress, GO:0006970~response to osmotic stress	GO:0005634~nucleus, GO:0005737~cytoplasm	-
104	AT4G18780	IRX1	cellulose synthase family protein	-	01_Eukaryota		GO:0042742~defense response to bacterium, GO:0009414~response to water deprivation, GO:0006970~response to osmotic stress	GO:0005886~plasma membrane	GO:0005515~protein binding
105	AT4G34710	ADC2	arginine decarboxylase 2	-	01_Eukaryota		GO:0048316~seed development, GO:0006979~response to oxidative stress, GO:0009409~response to cold, GO:0009737~response to abscisic acid, GO:0009651~response to salt stress, GO:0006970~response to osmotic stress	GO:0005634~nucleus	-
106	AT4G37900	None	hypothetical protein (duplicated DUF1399)	-	00_Cellular Organisms		GO:0006979~response to oxidative stress, GO:0071470~cellular response to osmotic stress	GO:0005737~cytoplasm	-
107	AT4G38240	CGL1	alpha-1	-	01_Eukaryota		GO:0006972~hyperosmotic response	-	-
108	AT4G39090	RD19	Papain family cysteine protease	-	00_Cellular Organisms		GO:0042742~defense response to bacterium, GO:0009414~response to water deprivation, GO:0009651~response to salt stress, GO:0006970~response to osmotic stress	GO:0005634~nucleus	-
109	AT5G01270	CPL2	carboxyl-terminal domain (ctd) phosphatase-like 2	-	07_Magnoliophyta		GO:0006970~response to osmotic stress	GO:0005634~nucleus, GO:0005737~cytoplasm	-
110	AT5G03280	EIN2	NRAMP metal ion transporter family protein	-	08_eudicotyledons		GO:0010119~regulation of stomatal movement, GO:0009789~positive regulation of abscisic acid-activated signaling pathway, GO:0010182~sugar mediated signaling pathway, GO:0010150~leaf senescence, GO:0009408~response to heat, GO:0042742~defense response to bacterium, GO:0006979~response to oxidative stress, GO:0009651~response to salt stress, GO:0006970~response to osmotic stress	GO:0005886~plasma membrane, GO:0005634~nucleus	-
111	AT5G08560	None	transducin family protein / WD-40 repeat family protein	-	01_Eukaryota		GO:0009737~response to abscisic acid, GO:0006970~response to osmotic stress	GO:0005737~cytoplasm	-
112	AT5G12030	HSP17.6A	heat shock protein 17.6A	-	04_Embryophyta		GO:0042542~response to hydrogen peroxide, GO:0009408~response to heat, GO:0006972~hyperosmotic response	GO:0005737~cytoplasm, GO:0005829~cytosol	-
113	AT5G13170	SAG29	senescence-associated gene 29	-	01_Eukaryota		GO:0009793~embryo development ending in seed dormancy, GO:0010150~leaf senescence, GO:0071470~cellular response to osmotic stress	GO:0005886~plasma membrane	GO:0005515~protein binding
114	AT5G17850	None	Sodium/calcium exchanger family protein	-	08_eudicotyledons		-	-	-
115	AT5G19660	S1P	SITE-1 protease	-	00_Cellular Organisms		GO:0006972~hyperosmotic response	-	GO:0005515~protein binding
116	AT5G19690	STT3A	staurosporin and temperature sensitive 3-like A	-	01_Eukaryota		GO:0047484~regulation of response to osmotic stress, GO:0009651~response to salt stress	GO:0005886~plasma membrane	-
117	AT5G24660	LSU2	response to low sulfur 2	-	10_Pentapetalae		GO:0042742~defense response to bacterium, GO:0047484~regulation of response to osmotic stress, GO:0009651~response to salt stress	GO:0005634~nucleus	-
118	AT5G35550	TT2	Duplicated homeodomain-like superfamily protein	-	01_Eukaryota		GO:0006970~response to osmotic stress	GO:0005634~nucleus	GO:0005524~ATP binding
119	AT5G45800	MEE62	Leucine-rich repeat protein kinase family protein	-	08_eudicotyledons		GO:0009793~embryo development ending in seed dormancy, GO:0006468~protein phosphorylation	GO:0005886~plasma membrane	GO:0005524~ATP binding, GO:0004672~protein kinase activity, GO:0004674~protein serine/threonine kinase activity
120	AT5G49450	bZIP1	basic leucine-zipper 1	-	13_Brassicales		GO:0010182~sugar mediated signaling pathway, GO:0009651~response to salt stress, GO:0006970~response to osmotic stress	GO:0005634~nucleus	GO:0005515~protein binding
121	AT5G53060	RCF3	RNA-binding KH domain-containing protein	-	00_Cellular Organisms		GO:0010286~heat acclimation, GO:0006970~response to osmotic stress	GO:0005634~nucleus	GO:0005515~protein binding
122	AT5G58580	ATL63	TOXICOS EN LEVADURA 63	-	01_Eukaryota		GO:0071470~cellular response to osmotic stress	GO:0005886~plasma membrane, GO:0005634~nucleus	-
123	AT5G62460	None	RING/FYVE/PHD zinc finger superfamily protein	-	00_Cellular Organisms		GO:0071470~cellular response to osmotic stress	GO:0005886~plasma membrane, GO:0005737~cytoplasm	-
124	AT5G67590	FRO1	NADH-ubiquinone oxidoreductase-like protein	-	04_Embryophyta		GO:0009631~cold acclimation, GO:0006970~response to osmotic stress	-	-
				-

## Sheet: Oxidative
№	TAIR ID	Gene Name	Description	Node Degree	PAI		Associated Gene Ontologies
							Biological Processes	Cellular Component	Molecular Function
	Genes in network from stress gene list
1	AT1G02930	GSTF6	glutathione S-transferase 6	2	07_Magnoliophyta		GO:0009414~response to water deprivation, GO:0046686~response to cadmium ion, GO:0009651~response to salt stress, GO:0006979~response to oxidative stress	GO:0005737~cytoplasm, GO:0005829~cytosol, GO:0005739~mitochondrion	GO:0050897~cobalt ion binding, GO:0005507~copper ion binding
2	AT1G03680	THM1	thioredoxin M-type 1	3	00_Cellular Organisms		GO:0045454~cell redox homeostasis, GO:0006457~protein folding, GO:0009409~response to cold, GO:0055114~oxidation-reduction process, GO:0034599~cellular response to oxidative stress, GO:0006979~response to oxidative stress	GO:0009570~chloroplast stroma, GO:0009941~chloroplast envelope, GO:0009579~thylakoid, GO:0005623~cell, GO:0009507~chloroplast	GO:0047134~protein-disulfide reductase activity
3	AT1G08830	CSD1	copper/zinc superoxide dismutase 1	7	00_Cellular Organisms		GO:0071329~cellular response to sucrose stimulus, GO:0071493~cellular response to UV-B, GO:0071484~cellular response to light intensity, GO:0071457~cellular response to ozone, GO:0010193~response to ozone, GO:0019430~removal of superoxide radicals, GO:0055114~oxidation-reduction process, GO:0009651~response to salt stress, GO:0034599~cellular response to oxidative stress, GO:0006979~response to o…	GO:0005737~cytoplasm, GO:0005829~cytosol	GO:0005515~protein binding, GO:0004784~superoxide dismutase activity, GO:0005507~copper ion binding
4	AT1G09210	CRT1b	calreticulin 1b	2	00_Cellular Organisms		GO:0006457~protein folding, GO:0009651~response to salt stress, GO:0006979~response to oxidative stress	GO:0005783~endoplasmic reticulum, GO:0009507~chloroplast, GO:0005739~mitochondrion	-
5	AT1G09970	At1g09970	Leucine-rich receptor-like protein kinase family protein	5	07_Magnoliophyta		GO:0006979~response to oxidative stress	-	-
6	AT1G13440	GAPC2	glyceraldehyde-3-phosphate dehydrogenase C2	2	00_Cellular Organisms		GO:0055114~oxidation-reduction process, GO:0046686~response to cadmium ion, GO:0006979~response to oxidative stress	GO:0005737~cytoplasm, GO:0009507~chloroplast, GO:0005829~cytosol, GO:0005739~mitochondrion	GO:0005507~copper ion binding
7	AT1G19020	AT1G19020	CDP-diacylglycerol-glycerol-3-phosphate 3-phosphatidyltransferase	4	10_Pentapetalae		GO:0006979~response to oxidative stress	-	-
8	AT1G27730	STZ	salt tolerance zinc finger	8	07_Magnoliophyta		GO:0009409~response to cold, GO:0009737~response to abscisic acid, GO:0009414~response to water deprivation, GO:0009651~response to salt stress, GO:0006979~response to oxidative stress	-	-
9	AT1G30460	CPSF30	cleavage and polyadenylation specificity factor 30	5	00_Cellular Organisms		GO:0006979~response to oxidative stress	GO:0005737~cytoplasm	GO:0005515~protein binding
10	AT1G32220	AT1G32220	NAD(P)-binding Rossmann-fold superfamily protein	5	00_Cellular Organisms		GO:0006979~response to oxidative stress	GO:0009579~thylakoid, GO:0009507~chloroplast, GO:0005739~mitochondrion	-
11	AT1G32230	RCD1	WWE protein-protein interaction domain protein family	1	01_Eukaryota		GO:0010193~response to ozone, GO:0006970~response to osmotic stress, GO:0009414~response to water deprivation, GO:0042542~response to hydrogen peroxide, GO:0009651~response to salt stress, GO:0006979~response to oxidative stress	GO:0005737~cytoplasm	GO:0005515~protein binding
12	AT1G32640	MYC2	Basic helix-loop-helix (bHLH) DNA-binding family protein	3	00_Cellular Organisms		GO:0009737~response to abscisic acid	-	GO:0005515~protein binding
13	AT1G49670	At1g49670	ARP protein (REF)	1	01_Eukaryota		GO:0006979~response to oxidative stress	GO:0005737~cytoplasm, GO:0005739~mitochondrion	-
14	AT1G50290	AT1G50290	hypothetical protein	4	16_Arabidopsis		GO:0006979~response to oxidative stress	GO:0005829~cytosol, GO:0005739~mitochondrion	-
15	AT1G56340	CRT1a	calreticulin 1a	2	01_Eukaryota		GO:0006457~protein folding, GO:0046686~response to cadmium ion, GO:0009651~response to salt stress, GO:0006979~response to oxidative stress	GO:0005783~endoplasmic reticulum, GO:0005774~vacuolar membrane, GO:0009507~chloroplast, GO:0005829~cytosol, GO:0005739~mitochondrion	-
16	AT1G63460	GPX8	glutathione peroxidase 8	6	00_Cellular Organisms		GO:0055114~oxidation-reduction process, GO:0006979~response to oxidative stress	GO:0005829~cytosol	-
17	AT1G64360	AT1G64360	hypothetical protein	2	15_Camelineae		GO:0006979~response to oxidative stress	-	-
18	AT1G76080	CDSP32	chloroplastic drought-induced stress protein of 32 kD	2	04_Embryophyta		GO:0045454~cell redox homeostasis, GO:0006457~protein folding, GO:0055114~oxidation-reduction process, GO:0009414~response to water deprivation, GO:0034599~cellular response to oxidative stress, GO:0006979~response to oxidative stress	GO:0009570~chloroplast stroma, GO:0009941~chloroplast envelope, GO:0005623~cell, GO:0009507~chloroplast	GO:0005515~protein binding, GO:0047134~protein-disulfide reductase activity
19	AT2G01140	PDE345	Aldolase superfamily protein	2	00_Cellular Organisms		GO:0046686~response to cadmium ion, GO:0006979~response to oxidative stress	GO:0009570~chloroplast stroma, GO:0009507~chloroplast, GO:0005739~mitochondrion	-
20	AT2G01980	SOS1	sodium proton exchanger	1	01_Eukaryota		GO:0000302~response to reactive oxygen species, GO:0042542~response to hydrogen peroxide, GO:0009651~response to salt stress, GO:0006979~response to oxidative stress	GO:0009941~chloroplast envelope	GO:0005515~protein binding
21	AT2G05710	ACO3	aconitase 3	2	00_Cellular Organisms		GO:0009737~response to abscisic acid, GO:0046686~response to cadmium ion, GO:0009651~response to salt stress, GO:0006979~response to oxidative stress	GO:0009570~chloroplast stroma, GO:0005774~vacuolar membrane, GO:0009507~chloroplast, GO:0005829~cytosol, GO:0005739~mitochondrion	GO:0005507~copper ion binding
22	AT2G19310	AT2G19310	HSP20-like chaperones superfamily protein	3	12_malvids		GO:0009408~response to heat, GO:0042542~response to hydrogen peroxide, GO:0006979~response to oxidative stress	GO:0005737~cytoplasm	-
23	AT2G22080	AT2G22080	transmembrane protein	3	00_Cellular Organisms		GO:0006979~response to oxidative stress	-	-
24	AT2G28190	CSD2	copper/zinc superoxide dismutase 2	7	00_Cellular Organisms		GO:0071329~cellular response to sucrose stimulus, GO:0071493~cellular response to UV-B, GO:0071484~cellular response to light intensity, GO:0071457~cellular response to ozone, GO:0019430~removal of superoxide radicals, GO:0055114~oxidation-reduction process, GO:0034599~cellular response to oxidative stress, GO:0006979~response to oxidative stress	GO:0009570~chloroplast stroma, GO:0009579~thylakoid, GO:0009507~chloroplast	GO:0004784~superoxide dismutase activity, GO:0005507~copper ion binding
25	AT2G40000	HSPRO2	ortholog of sugar beet HS1 PRO-1 2	1	01_Eukaryota		GO:0006979~response to oxidative stress	GO:0005737~cytoplasm, GO:0005739~mitochondrion	-
26	AT2G41090	AT2G41090	Calcium-binding EF-hand family protein	1	00_Cellular Organisms		GO:0034599~cellular response to oxidative stress	GO:0005737~cytoplasm	GO:0005515~protein binding
27	AT2G44240	AT2G44240	NEP-interacting protein (DUF239)	4	01_Eukaryota		GO:0006979~response to oxidative stress	-	-
28	AT2G47510	FUM1	fumarase 1	2	00_Cellular Organisms		GO:0009651~response to salt stress, GO:0006979~response to oxidative stress	GO:0005829~cytosol, GO:0005739~mitochondrion	GO:0005515~protein binding
29	AT3G04120	GAPC1	glyceraldehyde-3-phosphate dehydrogenase C subunit 1	2	00_Cellular Organisms		GO:0009408~response to heat, GO:0055114~oxidation-reduction process, GO:0046686~response to cadmium ion, GO:0042542~response to hydrogen peroxide, GO:0009651~response to salt stress, GO:0006979~response to oxidative stress	GO:0005737~cytoplasm, GO:0005774~vacuolar membrane, GO:0009507~chloroplast, GO:0005829~cytosol, GO:0005739~mitochondrion	GO:0005507~copper ion binding
30	AT3G06050	PRXIIF	peroxiredoxin IIF	5	04_Embryophyta		GO:0045454~cell redox homeostasis, GO:0055114~oxidation-reduction process, GO:0046686~response to cadmium ion, GO:0006979~response to oxidative stress	GO:0005623~cell, GO:0005739~mitochondrion	-
31	AT3G06110	MKP2	MAPK phosphatase 2	2	01_Eukaryota		GO:0010193~response to ozone, GO:0034599~cellular response to oxidative stress, GO:0006979~response to oxidative stress	GO:0005737~cytoplasm	GO:0005515~protein binding
32	AT3G09640	APX2	ascorbate peroxidase 2	5	01_Eukaryota		GO:0000302~response to reactive oxygen species, GO:0055114~oxidation-reduction process, GO:0034599~cellular response to oxidative stress, GO:0006979~response to oxidative stress	GO:0005737~cytoplasm, GO:0009507~chloroplast, GO:0005829~cytosol	-
33	AT3G10930	AT3G10930	hypothetical protein	2	17_Arabidopsis thaliana (thale cress)		-	GO:0005739~mitochondrion	-
34	AT3G11220	ELO1	Paxneb protein-like protein	2	00_Cellular Organisms		GO:0071329~cellular response to sucrose stimulus, GO:0031538~negative regulation of anthocyanin metabolic process, GO:0009737~response to abscisic acid, GO:0006979~response to oxidative stress	GO:0005737~cytoplasm, GO:0033588~Elongator holoenzyme complex	GO:0005515~protein binding
35	AT3G15360	TRX-M4	thioredoxin M-type 4	3	00_Cellular Organisms		GO:0045454~cell redox homeostasis, GO:0006457~protein folding, GO:0055114~oxidation-reduction process, GO:0034599~cellular response to oxidative stress, GO:0006979~response to oxidative stress	GO:0009570~chloroplast stroma, GO:0009941~chloroplast envelope, GO:0009579~thylakoid, GO:0005623~cell, GO:0009507~chloroplast	GO:0047134~protein-disulfide reductase activity
36	AT3G22200	POP2	Pyridoxal phosphate (PLP)-dependent transferases superfamily protein	1	00_Cellular Organisms		GO:0046686~response to cadmium ion, GO:0009651~response to salt stress, GO:0006979~response to oxidative stress	GO:0005737~cytoplasm, GO:0005774~vacuolar membrane, GO:0005829~cytosol, GO:0005739~mitochondrion	GO:0050897~cobalt ion binding
37	AT3G22380	TIC	time for coffee	1	00_Cellular Organisms		GO:0009737~response to abscisic acid, GO:0009414~response to water deprivation, GO:0006979~response to oxidative stress	-	-
38	AT3G25530	GLYR1	glyoxylate reductase 1	1	00_Cellular Organisms		GO:0006979~response to oxidative stress	GO:0005829~cytosol, GO:0005739~mitochondrion	-
39	AT3G45640	MPK3	mitogen-activated protein kinase 3	3	01_Eukaryota		GO:0006970~response to osmotic stress, GO:0009409~response to cold, GO:0006979~response to oxidative stress	GO:0005737~cytoplasm	GO:0005515~protein binding
40	AT3G46090	ZAT7	C2H2 and C2HC zinc fingers superfamily protein	1	07_Magnoliophyta		GO:0006979~response to oxidative stress	-	-
41	AT3G47450	NOA1	P-loop containing nucleoside triphosphate hydrolases superfamily protein	1	00_Cellular Organisms		GO:0010193~response to ozone, GO:0055114~oxidation-reduction process, GO:0009651~response to salt stress, GO:0006979~response to oxidative stress	GO:0009507~chloroplast, GO:0005739~mitochondrion	-
42	AT4G02580	AT4G02580	NADH-ubiquinone oxidoreductase 24 kDa subunit	6	00_Cellular Organisms		GO:0006979~response to oxidative stress	GO:0005739~mitochondrion	-
43	AT4G03520	ATHM2	Thioredoxin superfamily protein	3	00_Cellular Organisms		GO:0045454~cell redox homeostasis, GO:0006457~protein folding, GO:0055114~oxidation-reduction process, GO:0034599~cellular response to oxidative stress, GO:0006979~response to oxidative stress	GO:0009570~chloroplast stroma, GO:0009579~thylakoid, GO:0005623~cell, GO:0009507~chloroplast, GO:0005829~cytosol	GO:0005515~protein binding, GO:0047134~protein-disulfide reductase activity
44	AT4G04800	MSRB3	methionine sulfoxide reductase B3	3	00_Cellular Organisms		GO:0055114~oxidation-reduction process, GO:0034599~cellular response to oxidative stress	GO:0005783~endoplasmic reticulum	GO:0008113~peptide-methionine (S)-S-oxide reductase activity
45	AT4G10090	ELP6	elongator protein 6	2	07_Magnoliophyta		GO:0031538~negative regulation of anthocyanin metabolic process, GO:0006979~response to oxidative stress	GO:0005737~cytoplasm, GO:0033588~Elongator holoenzyme complex	GO:0005515~protein binding
46	AT4G11830	PLDGAMMA2	phospholipase D gamma 2	1	04_Embryophyta		GO:0006979~response to oxidative stress	GO:0009507~chloroplast	-
47	AT4G11850	PLDGAMMA1	phospholipase D gamma 1	1	04_Embryophyta		GO:0006979~response to oxidative stress	GO:0005737~cytoplasm	GO:0005515~protein binding
48	AT4G17410	AT4G17410	DWNN domain	3	00_Cellular Organisms		GO:1902884~positive regulation of response to oxidative stress	-	-
49	AT4G25100	FSD1	Fe superoxide dismutase 1	7	00_Cellular Organisms		GO:0010193~response to ozone, GO:0019430~removal of superoxide radicals, GO:0055114~oxidation-reduction process, GO:0046686~response to cadmium ion, GO:0006979~response to oxidative stress	GO:0005737~cytoplasm, GO:0009570~chloroplast stroma, GO:0009941~chloroplast envelope, GO:0009579~thylakoid, GO:0009507~chloroplast, GO:0005829~cytosol, GO:0005739~mitochondrion	GO:0004784~superoxide dismutase activity, GO:0005507~copper ion binding
50	AT4G25130	PMSR4	peptide met sulfoxide reductase 4	1	00_Cellular Organisms		GO:0055114~oxidation-reduction process, GO:0009651~response to salt stress, GO:0034599~cellular response to oxidative stress	GO:0009570~chloroplast stroma, GO:0009941~chloroplast envelope, GO:0009507~chloroplast, GO:0005739~mitochondrion	GO:0008113~peptide-methionine (S)-S-oxide reductase activity
51	AT4G26970	At4g26970	aconitase 2	1	00_Cellular Organisms		GO:0046686~response to cadmium ion, GO:0006979~response to oxidative stress	GO:0009507~chloroplast, GO:0005829~cytosol, GO:0005739~mitochondrion	GO:0005507~copper ion binding
52	AT4G35000	APX3	ascorbate peroxidase 3	5	01_Eukaryota		GO:0000302~response to reactive oxygen species, GO:0055114~oxidation-reduction process, GO:0034599~cellular response to oxidative stress, GO:0006979~response to oxidative stress	GO:0005774~vacuolar membrane, GO:0009941~chloroplast envelope, GO:0009507~chloroplast, GO:0005829~cytosol, GO:0005739~mitochondrion	GO:0005515~protein binding
53	AT4G35090	CAT	catalase 2	7	00_Cellular Organisms		GO:0045454~cell redox homeostasis, GO:0009409~response to cold, GO:0055114~oxidation-reduction process, GO:0006979~response to oxidative stress	GO:0009507~chloroplast, GO:0005829~cytosol, GO:0005739~mitochondrion	GO:0005515~protein binding, GO:0050897~cobalt ion binding
54	AT4G39640	At4g39640	gamma-glutamyl transpeptidase 1	2	01_Eukaryota		GO:0006979~response to oxidative stress	-	-
55	AT5G01410	RSR4	Aldolase-type TIM barrel family protein	2	00_Cellular Organisms		GO:0009651~response to salt stress, GO:0006979~response to oxidative stress	GO:0005737~cytoplasm, GO:0005829~cytosol	GO:0005515~protein binding
56	AT5G07460	PMSR2	peptidemethionine sulfoxide reductase 2	1	00_Cellular Organisms		GO:0055114~oxidation-reduction process, GO:0034599~cellular response to oxidative stress, GO:0006979~response to oxidative stress	GO:0009507~chloroplast, GO:0005829~cytosol	GO:0008113~peptide-methionine (S)-S-oxide reductase activity
57	AT5G08670	AT5G08670	ATP synthase alpha/beta family protein	2	00_Cellular Organisms		GO:0006979~response to oxidative stress	GO:0005774~vacuolar membrane, GO:0009507~chloroplast, GO:0005829~cytosol, GO:0005739~mitochondrion	GO:0050897~cobalt ion binding, GO:0005507~copper ion binding
58	AT5G13680	ABO1	IKI3 family protein	2	07_Magnoliophyta		GO:0031538~negative regulation of anthocyanin metabolic process, GO:0009737~response to abscisic acid, GO:0006979~response to oxidative stress	GO:0033588~Elongator holoenzyme complex, GO:0005829~cytosol	-
59	AT5G18100	CSD3	copper/zinc superoxide dismutase 3	7	00_Cellular Organisms		GO:0071493~cellular response to UV-B, GO:0071484~cellular response to light intensity, GO:0071457~cellular response to ozone, GO:0019430~removal of superoxide radicals, GO:0055114~oxidation-reduction process, GO:0006979~response to oxidative stress	GO:0009507~chloroplast	GO:0004784~superoxide dismutase activity, GO:0005507~copper ion binding
60	AT5G20140	HBP5	SOUL heme-binding family protein	1	04_Embryophyta		GO:0006979~response to oxidative stress	GO:0005737~cytoplasm, GO:0009941~chloroplast envelope, GO:0009507~chloroplast	GO:0005515~protein binding
61	AT5G37510	EMB1467	NADH-ubiquinone dehydrogenase	7	00_Cellular Organisms		GO:0006979~response to oxidative stress	GO:0009507~chloroplast, GO:0005739~mitochondrion	-
62	AT5G55070	AT5G55070	Dihydrolipoamide succinyltransferase	2	00_Cellular Organisms		GO:0006979~response to oxidative stress	GO:0005739~mitochondrion	-
63	AT5G59820	RHL41	C2H2-type zinc finger family protein	4	07_Magnoliophyta		GO:0009408~response to heat, GO:0009409~response to cold, GO:0006979~response to oxidative stress	-	-
64	AT5G60640	PDIL1-4	PDI-like 1-4	3	01_Eukaryota		GO:0045454~cell redox homeostasis, GO:0006457~protein folding, GO:0006979~response to oxidative stress	GO:0005783~endoplasmic reticulum, GO:0005774~vacuolar membrane, GO:0005623~cell, GO:0009507~chloroplast, GO:0005739~mitochondrion	-
65	AT5G64940	ATH13	ABC2 homolog 13	1	02_Viridiplantae		GO:0034599~cellular response to oxidative stress	GO:0009941~chloroplast envelope, GO:0009507~chloroplast	-
	Genes added to network by STRING tool
66	AT1G16700	AT1G16700	Alpha-helical ferredoxin	5	00_Cellular Organisms
67	AT1G19180	JAZ1	jasmonate-zim-domain protein 1	2	11_rosids
68	AT1G79010	AT1G79010	Alpha-helical ferredoxin	5	00_Cellular Organisms
69	AT2G38230	PDX1.1	pyridoxine biosynthesis 1.1	2	00_Cellular Organisms
70	AT5G08530	CI51	51 kDa subunit of complex I	7	00_Cellular Organisms
71	AT5G23880	CPSF100	cleavage and polyadenylation specificity factor 100	4	04_Embryophyta
72	AT5G51660	CPSF160	cleavage and polyadenylation specificity factor 160	5	04_Embryophyta
73	AT5G60540	PDX2	pyridoxine biosynthesis 2	2	00_Cellular Organisms
74	AT5G60940	AT5G60940	Transducin/WD40 repeat-like superfamily protein	3	04_Embryophyta
75	ATMG00070	NAD9	-	6	No data
	Genes from stress gene list not included in the STRING network
76	AT1G01230	None	ORMDL family protein	-	02_Viridiplantae		GO:0090156~cellular sphingolipid homeostasis, GO:0006457~protein folding	GO:0005783~endoplasmic reticulum, GO:0005623~cell, GO:0005739~mitochondrion	-
77	AT1G07380	None	Neutral/alkaline non-lysosomal ceramidase	-	01_Eukaryota		GO:0090156~cellular sphingolipid homeostasis, GO:0034599~cellular response to oxidative stress	GO:0005783~endoplasmic reticulum, GO:0005774~vacuolar membrane, GO:0005623~cell	-
78	AT1G09000	NP1	NPK1-related protein kinase 1	-	01_Eukaryota		GO:0006979~response to oxidative stress	GO:0005737~cytoplasm	-
79	AT1G11210	None	cotton fiber protein	-	01_Eukaryota		GO:0006979~response to oxidative stress	-	-
80	AT1G13340	None	Regulator of Vps4 activity in the MVB pathway protein	-	01_Eukaryota		GO:0006979~response to oxidative stress	GO:0005737~cytoplasm	-
81	AT1G14870	PCR2	PLANT CADMIUM RESISTANCE 2	-	00_Cellular Organisms		GO:0006979~response to oxidative stress	GO:0005737~cytoplasm	-
82	AT1G16420	MC8	metacaspase 8	-	11_rosids		GO:0042542~response to hydrogen peroxide, GO:0006979~response to oxidative stress	-	-
83	AT1G21520	None	hypothetical protein	-	14_Brassicaceae		GO:0006979~response to oxidative stress	GO:0005783~endoplasmic reticulum	-
84	AT1G27330	None	Ribosome associated membrane protein RAMP4	-	01_Eukaryota		GO:0006979~response to oxidative stress	GO:0005783~endoplasmic reticulum, GO:0005739~mitochondrion	-
85	AT1G31170	SRX	sulfiredoxin	-	00_Cellular Organisms		GO:0055114~oxidation-reduction process, GO:0034599~cellular response to oxidative stress, GO:0006979~response to oxidative stress	GO:0009507~chloroplast, GO:0005739~mitochondrion	-
86	AT1G35720	ANNAT1	annexin 1	-	01_Eukaryota		GO:0009408~response to heat, GO:0006970~response to osmotic stress, GO:0009409~response to cold, GO:0009737~response to abscisic acid, GO:0009414~response to water deprivation, GO:0046686~response to cadmium ion, GO:0009651~response to salt stress, GO:0006979~response to oxidative stress	GO:0009570~chloroplast stroma, GO:0005774~vacuolar membrane, GO:0009579~thylakoid, GO:0009507~chloroplast, GO:0005829~cytosol, GO:0005739~mitochondrion	GO:0005507~copper ion binding
87	AT1G35910	TPPD	Haloacid dehalogenase-like hydrolase (HAD) superfamily protein	-	01_Eukaryota		GO:0006970~response to osmotic stress, GO:0009651~response to salt stress, GO:0006979~response to oxidative stress	GO:0005737~cytoplasm, GO:0009507~chloroplast	-
88	AT1G49300	RABG3E	RAB GTPase homolog G3E	-	00_Cellular Organisms		GO:0009651~response to salt stress, GO:0006979~response to oxidative stress	GO:0005774~vacuolar membrane	-
89	AT1G50170	SIRB	sirohydrochlorin ferrochelatase B	-	00_Cellular Organisms		GO:0006979~response to oxidative stress	GO:0009507~chloroplast	-
90	AT1G52200	None	PLAC8 family protein	-	07_Magnoliophyta		GO:0006979~response to oxidative stress	-	-
91	AT1G52500	MMH-1	MUTM homolog-1	-	02_Viridiplantae		GO:0006979~response to oxidative stress	-	-
92	AT1G52760	LysoPL2	lysophospholipase 2	-	00_Cellular Organisms		GO:0046686~response to cadmium ion, GO:0042542~response to hydrogen peroxide, GO:0006979~response to oxidative stress	GO:0005783~endoplasmic reticulum, GO:0009507~chloroplast	-
93	AT1G66330	None	senescence-associated family protein	-	01_Eukaryota		GO:0034599~cellular response to oxidative stress	GO:0009507~chloroplast	-
94	AT1G69190	None	Dihydropterin pyrophosphokinase / Dihydropteroate synthase	-	02_Viridiplantae		GO:0006979~response to oxidative stress	GO:0005829~cytosol, GO:0005739~mitochondrion	-
95	AT1G72060	None	serine-type endopeptidase inhibitor	-	07_Magnoliophyta		GO:0006979~response to oxidative stress	-	-
96	AT1G73120	None	F-box/RNI superfamily protein	-	07_Magnoliophyta		GO:0006979~response to oxidative stress	-	-
97	AT1G75280	None	NmrA-like negative transcriptional regulator family protein	-	00_Cellular Organisms		GO:0055114~oxidation-reduction process, GO:0046686~response to cadmium ion, GO:0006979~response to oxidative stress	GO:0005737~cytoplasm	-
98	AT1G78410	None	VQ motif-containing protein	-	00_Cellular Organisms		GO:0006979~response to oxidative stress	-	GO:0005515~protein binding
99	AT1G80130	None	Tetratricopeptide repeat (TPR)-like superfamily protein	-	00_Cellular Organisms		GO:0006979~response to oxidative stress	-	-
100	AT2G04795	None	hypothetical protein	-	10_Pentapetalae		GO:0006979~response to oxidative stress	-	-
101	AT2G14170	ALDH6B2	aldehyde dehydrogenase 6B2	-	00_Cellular Organisms		GO:0055114~oxidation-reduction process, GO:0006979~response to oxidative stress	GO:0005737~cytoplasm, GO:0005739~mitochondrion	GO:0005507~copper ion binding
102	AT2G15560	None	Putative endonuclease or glycosyl hydrolase	-	01_Eukaryota		GO:0006979~response to oxidative stress	-	-
103	AT2G19810	OZF1	CCCH-type zinc finger family protein	-	00_Cellular Organisms		GO:0006979~response to oxidative stress	-	-
104	AT2G21195	None	hypothetical protein	-	07_Magnoliophyta		GO:0006979~response to oxidative stress	GO:0005739~mitochondrion	-
105	AT2G21640	None	marker for oxidative stress response protein	-	07_Magnoliophyta		GO:0006979~response to oxidative stress	GO:0005739~mitochondrion	-
106	AT2G24150	HHP3	heptahelical protein 3	-	01_Eukaryota		GO:0006979~response to oxidative stress	GO:0005739~mitochondrion	-
107	AT2G31870	TEJ	Poly (ADP-ribose) glycohydrolase (PARG)	-	01_Eukaryota		GO:0006970~response to osmotic stress, GO:0009414~response to water deprivation, GO:0006979~response to oxidative stress	-	-
108	AT2G35510	SRO1	similar to RCD one 1	-	01_Eukaryota		GO:0006970~response to osmotic stress, GO:0009651~response to salt stress, GO:0006979~response to oxidative stress	-	-
109	AT2G39800	P5CS1	delta1-pyrroline-5-carboxylate synthase 1	-	00_Cellular Organisms		GO:0055114~oxidation-reduction process, GO:0009737~response to abscisic acid, GO:0009414~response to water deprivation, GO:0009651~response to salt stress, GO:0006979~response to oxidative stress	GO:0005737~cytoplasm, GO:0009507~chloroplast, GO:0005739~mitochondrion	-
110	AT2G40880	CYSA	cystatin A	-	04_Embryophyta		GO:0009409~response to cold, GO:0009414~response to water deprivation, GO:0006979~response to oxidative stress	-	-
111	AT3G01420	DOX1	Peroxidase superfamily protein	-	04_Embryophyta		GO:0009737~response to abscisic acid, GO:0006979~response to oxidative stress	-	-
112	AT3G06590	None	basic helix-loop-helix (bHLH) DNA-binding superfamily protein	-	10_Pentapetalae		-	-	-
113	AT3G06930	PRMT4B	protein arginine methyltransferase 4B	-	00_Cellular Organisms		GO:1902884~positive regulation of response to oxidative stress	GO:0005737~cytoplasm, GO:0005829~cytosol	-
114	AT3G07700	None	Protein kinase superfamily protein	-	00_Cellular Organisms		GO:0034599~cellular response to oxidative stress	GO:0009507~chloroplast	-
115	AT3G08670	None	serine/arginine repetitive matrix-like protein	-	08_eudicotyledons		GO:0006979~response to oxidative stress	-	-
116	AT3G10020	None	plant/protein	-	07_Magnoliophyta		GO:0006979~response to oxidative stress	-	-
117	AT3G11050	FER2	ferritin 2	-	01_Eukaryota		GO:0055114~oxidation-reduction process, GO:0009737~response to abscisic acid, GO:0006979~response to oxidative stress	GO:0005737~cytoplasm, GO:0009507~chloroplast	-
118	AT3G12490	CYSB	cystatin B	-	07_Magnoliophyta		GO:0009409~response to cold, GO:0009414~response to water deprivation, GO:0006979~response to oxidative stress	GO:0005783~endoplasmic reticulum, GO:0005829~cytosol	GO:0050897~cobalt ion binding
119	AT3G14430	None	GRIP/coiled-coil protein	-	04_Embryophyta		GO:0006979~response to oxidative stress	GO:0005739~mitochondrion	-
120	AT3G14990	DJ1A	Class I glutamine amidotransferase-like superfamily protein	-	01_Eukaryota		GO:0046686~response to cadmium ion	GO:0005774~vacuolar membrane, GO:0009507~chloroplast, GO:0005829~cytosol, GO:0005739~mitochondrion	GO:0005515~protein binding
121	AT3G16670	None	Pollen Ole e 1 allergen and extensin family protein	-	15_Camelineae		GO:0006979~response to oxidative stress	-	-
122	AT3G16890	PPR40	pentatricopeptide (PPR) domain protein 40	-	07_Magnoliophyta		GO:0009737~response to abscisic acid, GO:0009651~response to salt stress, GO:0006979~response to oxidative stress	GO:0005739~mitochondrion	-
123	AT3G20340	None	protein expression protein	-	14_Brassicaceae		GO:0006979~response to oxidative stress	-	-
124	AT3G23910	None	reverse transcriptase-like protein	-	11_rosids		GO:0006979~response to oxidative stress	-	-
125	AT3G46930	None	Protein kinase superfamily protein	-	01_Eukaryota		GO:0006970~response to osmotic stress, GO:0009737~response to abscisic acid, GO:0009414~response to water deprivation, GO:0009651~response to salt stress, GO:0006979~response to oxidative stress	-	-
126	AT3G47860	CHL	chloroplastic lipocalin	-	00_Cellular Organisms		GO:0009408~response to heat, GO:0009737~response to abscisic acid, GO:0009414~response to water deprivation, GO:0006979~response to oxidative stress	GO:0009507~chloroplast	-
127	AT3G51610	NPU	ATP-dependent helicase/deoxyribonuclease subunit B	-	04_Embryophyta		GO:0006979~response to oxidative stress	-	-
128	AT3G53030	SRPK4	ser/arg-rich protein kinase 4	-	00_Cellular Organisms		GO:0006979~response to oxidative stress	-	-
129	AT3G53990	None	Adenine nucleotide alpha hydrolases-like superfamily protein	-	07_Magnoliophyta		GO:0009408~response to heat, GO:0009409~response to cold, GO:0006979~response to oxidative stress	GO:0005737~cytoplasm	-
130	AT3G55460	SCL30	SC35-like splicing factor 30	-	00_Cellular Organisms		GO:0006979~response to oxidative stress	-	-
131	AT3G60980	None	Tetratricopeptide repeat (TPR)-like superfamily protein	-	15_Camelineae		GO:0006979~response to oxidative stress	GO:0005739~mitochondrion	-
132	AT3G62030	ROC4	rotamase CYP 4	-	00_Cellular Organisms		GO:0006457~protein folding, GO:0009737~response to abscisic acid, GO:0009651~response to salt stress, GO:0006979~response to oxidative stress	GO:0009570~chloroplast stroma, GO:0009941~chloroplast envelope, GO:0009579~thylakoid, GO:0009507~chloroplast, GO:0005739~mitochondrion	-
133	AT4G00290	None	Mechanosensitive ion channel protein	-	07_Magnoliophyta		GO:0034599~cellular response to oxidative stress	GO:0009941~chloroplast envelope, GO:0009507~chloroplast, GO:0005739~mitochondrion	-
134	AT4G02380	SAG21	senescence-associated gene 21	-	07_Magnoliophyta		GO:0000302~response to reactive oxygen species, GO:0009409~response to cold, GO:0009737~response to abscisic acid, GO:0009414~response to water deprivation, GO:0042542~response to hydrogen peroxide, GO:0006979~response to oxidative stress	GO:0009507~chloroplast, GO:0005739~mitochondrion	-
135	AT4G03240	FH	frataxin-like protein	-	02_Viridiplantae		GO:0042542~response to hydrogen peroxide, GO:0006979~response to oxidative stress	GO:0009507~chloroplast, GO:0005739~mitochondrion	-
136	AT4G08940	None	Ubiquitin carboxyl-terminal hydrolase family protein	-	07_Magnoliophyta		GO:0006979~response to oxidative stress	GO:0009507~chloroplast	-
137	AT4G11010	NDPK3	nucleoside diphosphate kinase 3	-	00_Cellular Organisms		GO:0006979~response to oxidative stress	GO:0009507~chloroplast, GO:0005829~cytosol, GO:0005739~mitochondrion	GO:0050897~cobalt ion binding
138	AT4G12000	None	SNARE associated Golgi protein family	-	01_Eukaryota		GO:0006979~response to oxidative stress	-	-
139	AT4G17070	None	peptidyl-prolyl cis-trans isomerase	-	07_Magnoliophyta		GO:0006457~protein folding, GO:0006979~response to oxidative stress	GO:0005737~cytoplasm	-
140	AT5G03280	EIN2	NRAMP metal ion transporter family protein	-	08_eudicotyledons		GO:0009408~response to heat, GO:0006970~response to osmotic stress, GO:0009651~response to salt stress, GO:0006979~response to oxidative stress	-	-
141	AT5G09830	None	BolA-like family protein	-	00_Cellular Organisms		GO:0006979~response to oxidative stress	GO:0005737~cytoplasm, GO:0005829~cytosol	GO:0005515~protein binding
142	AT5G16970	AER	alkenal reductase	-	04_Embryophyta		GO:0055114~oxidation-reduction process, GO:0046686~response to cadmium ion, GO:0006979~response to oxidative stress	GO:0005737~cytoplasm, GO:0005829~cytosol	-
143	AT5G16990	None	Zinc-binding dehydrogenase family protein	-	04_Embryophyta		GO:0055114~oxidation-reduction process, GO:0006979~response to oxidative stress	GO:0005737~cytoplasm, GO:0005829~cytosol	-
144	AT5G18040	None	target of trans acting-siR480/255 protein	-	14_Brassicaceae		GO:0006979~response to oxidative stress	GO:0005739~mitochondrion	-
145	AT5G19875	None	transmembrane protein	-	07_Magnoliophyta		GO:0006979~response to oxidative stress	GO:0005739~mitochondrion	-
146	AT5G20230	BCB	blue-copper-binding protein	-	00_Cellular Organisms		GO:0055114~oxidation-reduction process, GO:0006979~response to oxidative stress	-	GO:0005515~protein binding, GO:0005507~copper ion binding
147	AT5G25620	YUC6	Flavin-binding monooxygenase family protein	-	00_Cellular Organisms		GO:0055114~oxidation-reduction process	GO:0005737~cytoplasm	-
148	AT5G27830	None	folate receptor family protein	-	13_Brassicales		GO:0006979~response to oxidative stress	-	-
149	AT5G28030	DES1	L-cysteine desulfhydrase 1	-	00_Cellular Organisms		-	GO:0005737~cytoplasm	-
150	AT5G39610	NAC6	NAC domain containing protein 6	-	01_Eukaryota		GO:0009737~response to abscisic acid, GO:0042542~response to hydrogen peroxide, GO:0009651~response to salt stress, GO:0006979~response to oxidative stress	-	GO:0005515~protein binding
151	AT5G41150	UVH1	Restriction endonuclease	-	01_Eukaryota		GO:0006979~response to oxidative stress	-	-
152	AT5G42000	None	ORMDL family protein	-	01_Eukaryota		GO:0090156~cellular sphingolipid homeostasis, GO:0006457~protein folding	GO:0005783~endoplasmic reticulum, GO:0005623~cell, GO:0005739~mitochondrion	-
153	AT5G43750	PnsB5	NAD(P)H dehydrogenase 18	-	07_Magnoliophyta		GO:0006979~response to oxidative stress	GO:0009507~chloroplast	-
154	AT5G47650	NUDT2	nudix hydrolase homolog 2	-	00_Cellular Organisms		GO:0006979~response to oxidative stress	GO:0005829~cytosol	-
155	AT5G50350	None	hypothetical protein	-	13_Brassicales		GO:0006979~response to oxidative stress	-	-
156	AT5G56550	OXS3	oxidative stress 3	-	00_Cellular Organisms		GO:0046686~response to cadmium ion, GO:0006979~response to oxidative stress	-	-
157	AT5G57345	None	transmembrane protein	-	00_Cellular Organisms		GO:0034599~cellular response to oxidative stress	GO:0005783~endoplasmic reticulum	-
158	AT5G58070	TIL	temperature-induced lipocalin	-	04_Embryophyta		GO:1902884~positive regulation of response to oxidative stress, GO:0009408~response to heat, GO:0009409~response to cold, GO:0009414~response to water deprivation	GO:0005737~cytoplasm, GO:0005783~endoplasmic reticulum, GO:0005774~vacuolar membrane, GO:0009941~chloroplast envelope, GO:0005829~cytosol, GO:0005739~mitochondrion	-
159	AT5G59080	None	hypothetical protein	-	01_Eukaryota		GO:0006979~response to oxidative stress	-	-
160	AT5G59880	ADF3	actin depolymerizing factor 3	-	01_Eukaryota		GO:0046686~response to cadmium ion, GO:0006979~response to oxidative stress	GO:0005737~cytoplasm, GO:0009507~chloroplast, GO:0005829~cytosol, GO:0005739~mitochondrion	-
161	AT5G63980	SAL1	SAL1 phosphatase-like protein	-	00_Cellular Organisms		GO:0009409~response to cold, GO:0009414~response to water deprivation, GO:0009651~response to salt stress	GO:0005737~cytoplasm, GO:0009570~chloroplast stroma, GO:0009507~chloroplast, GO:0005829~cytosol, GO:0005739~mitochondrion	-
162	ATMG01190	atp1	ATPase subunit 1	-	00_Cellular Organisms		-	-	-

## Sheet: Salt
№	TAIR ID	Gene Name	Description	Node Degree	PAI		Associated Gene Ontologies
							Biological Processes	Cellular Component	Molecular Function
	Genes in network from stress gene list
1	AT1G05850	POM1	Chitinase family protein	1	01_Eukaryota		GO:0010337~regulation of salicylic acid metabolic process, GO:0009825~multidimensional cell growth, GO:0009408~response to heat, GO:0009414~response to water deprivation, GO:0009651~response to salt stress	-	-
2	AT1G06040	STO	B-box zinc finger family protein	10	01_Eukaryota		GO:0048573~photoperiodism, flowering, GO:0006355~regulation of transcription, DNA-templated, GO:0010228~vegetative to reproductive phase transition of meristem, GO:0009651~response to salt stress	GO:0005634~nucleus	GO:0003700~transcription factor activity, sequence-specific DNA binding, GO:0005515~protein binding
3	AT1G10940	SNRK2.4	Protein kinase superfamily protein	11	00_Cellular Organisms		GO:0035556~intracellular signal transduction, GO:0009737~response to abscisic acid, GO:0006970~response to osmotic stress, GO:0009651~response to salt stress	GO:0005634~nucleus, GO:0005829~cytosol	GO:0005524~ATP binding
4	AT1G12610	DDF1	Integrase-type DNA-binding superfamily protein	1	00_Cellular Organisms		GO:0006355~regulation of transcription, DNA-templated, GO:0009408~response to heat, GO:0009414~response to water deprivation, GO:0009651~response to salt stress	GO:0005634~nucleus	GO:0003700~transcription factor activity, sequence-specific DNA binding, GO:0044212~transcription regulatory region DNA binding, GO:0043565~sequence-specific DNA binding
5	AT1G14920	GAI	GRAS family transcription factor family protein	2	01_Eukaryota		GO:0009863~salicylic acid mediated signaling pathway, GO:0009867~jasmonic acid mediated signaling pathway, GO:0009740~gibberellic acid mediated signaling pathway, GO:0006355~regulation of transcription, DNA-templated, GO:0009739~response to gibberellin, GO:2000033~regulation of seed dormancy process, GO:0009938~negative regulation of gibberellic acid mediated signaling pathway, GO:0010187~negativ…	GO:0005634~nucleus	GO:0003700~transcription factor activity, sequence-specific DNA binding, GO:0000989~transcription factor activity, transcription factor binding, GO:0043565~sequence-specific DNA binding, GO:0005515~protein binding
6	AT1G15690	AVP1	Inorganic H pyrophosphatase family protein	5	00_Cellular Organisms		GO:0048366~leaf development, GO:0009414~response to water deprivation, GO:0009651~response to salt stress	GO:0005886~plasma membrane, GO:0000325~plant-type vacuole, GO:0005773~vacuole, GO:0005774~vacuolar membrane, GO:0005829~cytosol	-
7	AT1G16540	ABA3	molybdenum cofactor sulfurase (LOS5) (ABA3)	2	05_Tracheophyta		GO:0042742~defense response to bacterium, GO:0009408~response to heat, GO:0009409~response to cold, GO:0006970~response to osmotic stress, GO:0009651~response to salt stress	-	-
8	AT1G17840	ABCG11	white-brown complex-like protein	2	04_Embryophyta		GO:0009737~response to abscisic acid, GO:0009651~response to salt stress	GO:0005886~plasma membrane, GO:0009897~external side of plasma membrane	GO:0005524~ATP binding, GO:0005515~protein binding
9	AT1G27730	STZ	salt tolerance zinc finger	5	07_Magnoliophyta		GO:0045892~negative regulation of transcription, DNA-templated, GO:0006979~response to oxidative stress, GO:0009409~response to cold, GO:0009414~response to water deprivation, GO:0009737~response to abscisic acid, GO:0009651~response to salt stress	GO:0005634~nucleus	GO:0003700~transcription factor activity, sequence-specific DNA binding, GO:0044212~transcription regulatory region DNA binding, GO:0043565~sequence-specific DNA binding
10	AT1G28380	NSL1	MAC/Perforin domain-containing protein	1	01_Eukaryota		GO:0010337~regulation of salicylic acid metabolic process, GO:0009651~response to salt stress	GO:0005634~nucleus	-
11	AT1G32230	RCD1	WWE protein-protein interaction domain protein family	2	01_Eukaryota		GO:0042542~response to hydrogen peroxide, GO:0009867~jasmonic acid mediated signaling pathway, GO:0006979~response to oxidative stress, GO:0009723~response to ethylene, GO:2000377~regulation of reactive oxygen species metabolic process, GO:0009414~response to water deprivation, GO:0006970~response to osmotic stress, GO:0009651~response to salt stress	GO:0005634~nucleus	GO:0005515~protein binding
12	AT1G49300	RABG3E	RAB GTPase homolog G3E	3	00_Cellular Organisms		GO:0006979~response to oxidative stress, GO:0009651~response to salt stress	GO:0005886~plasma membrane, GO:0005774~vacuolar membrane	-
13	AT1G50960	GA2OX7	gibberellin 2-oxidase 7	1	13_Brassicales		GO:0009651~response to salt stress	-	-
14	AT1G51460	ABCG13	ABC-2 type transporter family protein	2	05_Tracheophyta		GO:0009651~response to salt stress	GO:0005886~plasma membrane	GO:0005524~ATP binding
15	AT1G51500	ABCG12	ABC-2 type transporter family protein	2	04_Embryophyta		GO:0009737~response to abscisic acid, GO:0009651~response to salt stress	GO:0005886~plasma membrane, GO:0005634~nucleus	GO:0005524~ATP binding
16	AT1G53300	TTL1	tetratricopetide-repeat thioredoxin-like 1	1	07_Magnoliophyta		GO:0009789~positive regulation of abscisic acid-activated signaling pathway, GO:0009738~abscisic acid-activated signaling pathway, GO:0009737~response to abscisic acid, GO:0006970~response to osmotic stress, GO:0009651~response to salt stress	GO:0005634~nucleus	-
17	AT1G59860	AT1G59860	HSP20-like chaperones superfamily protein	2	01_Eukaryota		GO:0009408~response to heat, GO:0006970~response to osmotic stress, GO:0009651~response to salt stress	-	GO:0005515~protein binding
18	AT1G60220	ULP1D	UB-like protease 1D	1	11_rosids		GO:0010228~vegetative to reproductive phase transition of meristem, GO:0009651~response to salt stress	GO:0005634~nucleus	-
19	AT1G60490	VPS34	vacuolar protein sorting 34	1	01_Eukaryota		GO:0009651~response to salt stress	-	GO:0005524~ATP binding
20	AT1G60940	SNRK20	SNF1-related protein kinase 2.10	11	00_Cellular Organisms		GO:0035556~intracellular signal transduction, GO:0006970~response to osmotic stress, GO:0009651~response to salt stress	GO:0005886~plasma membrane, GO:0005634~nucleus, GO:0005829~cytosol	GO:0005524~ATP binding
21	AT1G66350	RGL1	RGA-like 1	2	07_Magnoliophyta		GO:0009863~salicylic acid mediated signaling pathway, GO:0009867~jasmonic acid mediated signaling pathway, GO:0030154~cell differentiation, GO:0009740~gibberellic acid mediated signaling pathway, GO:0006355~regulation of transcription, DNA-templated, GO:0009739~response to gibberellin, GO:2000033~regulation of seed dormancy process, GO:0009938~negative regulation of gibberellic acid mediated sign…	GO:0005634~nucleus	GO:0003700~transcription factor activity, sequence-specific DNA binding, GO:0000989~transcription factor activity, transcription factor binding, GO:0043565~sequence-specific DNA binding
22	AT1G73500	MKK9	MAP kinase kinase 9	7	01_Eukaryota		GO:0009620~response to fungus, GO:0045893~positive regulation of transcription, DNA-templated, GO:0009651~response to salt stress	GO:0005634~nucleus	GO:0005524~ATP binding
23	AT1G74920	ALDH10A8	aldehyde dehydrogenase 10A8	1	00_Cellular Organisms		GO:0009414~response to water deprivation, GO:0009651~response to salt stress	GO:0005829~cytosol	-
24	AT1G78310	AT1G78310	VQ motif-containing protein	1	08_eudicotyledons		GO:1901001~negative regulation of response to salt stress	GO:0005634~nucleus	GO:0005515~protein binding
25	AT2G01570	RGA1	GRAS family transcription factor family protein	5	00_Cellular Organisms		GO:0009863~salicylic acid mediated signaling pathway, GO:0009867~jasmonic acid mediated signaling pathway, GO:0009740~gibberellic acid mediated signaling pathway, GO:0006355~regulation of transcription, DNA-templated, GO:2000033~regulation of seed dormancy process, GO:0009938~negative regulation of gibberellic acid mediated signaling pathway, GO:0010187~negative regulation of seed germination, GO…	GO:0005634~nucleus	GO:0003700~transcription factor activity, sequence-specific DNA binding, GO:0000989~transcription factor activity, transcription factor binding, GO:0044212~transcription regulatory region DNA binding, GO:0043565~sequence-specific DNA binding, GO:0005515~protein binding
26	AT2G01980	SOS1	sodium proton exchanger	7	01_Eukaryota		GO:0042542~response to hydrogen peroxide, GO:0098719~sodium ion import across plasma membrane, GO:0006814~sodium ion transport, GO:0006979~response to oxidative stress, GO:2000377~regulation of reactive oxygen species metabolic process, GO:0009651~response to salt stress	GO:0005886~plasma membrane	GO:0015386~potassium:proton antiporter activity, GO:0005515~protein binding
27	AT2G04030	CR88	Chaperone protein htpG family protein	3	00_Cellular Organisms		GO:0009408~response to heat, GO:0009414~response to water deprivation, GO:0009651~response to salt stress	GO:0005774~vacuolar membrane, GO:0005829~cytosol	GO:0005524~ATP binding, GO:0005515~protein binding
28	AT2G16500	ADC1	arginine decarboxylase 1	2	01_Eukaryota		GO:0006979~response to oxidative stress, GO:0009409~response to cold, GO:0009651~response to salt stress	-	-
29	AT2G26190	AT2G26190	calmodulin-binding family protein	1	00_Cellular Organisms		-	GO:0005634~nucleus	-
30	AT2G26650	AKT1	K+ transporter 1	6	07_Magnoliophyta		GO:0009414~response to water deprivation, GO:0009651~response to salt stress	GO:0005886~plasma membrane	GO:0005515~protein binding
31	AT2G30250	WRKY25	WRKY DNA-binding protein 25	3	01_Eukaryota		GO:0006355~regulation of transcription, DNA-templated, GO:0034605~cellular response to heat, GO:0009409~response to cold, GO:0006970~response to osmotic stress, GO:0009651~response to salt stress	GO:0005634~nucleus	GO:0003700~transcription factor activity, sequence-specific DNA binding, GO:0043565~sequence-specific DNA binding, GO:0005515~protein binding
32	AT2G32700	LUH	LEUNIG-like protein	2	07_Magnoliophyta		GO:0030154~cell differentiation, GO:0009620~response to fungus, GO:0045892~negative regulation of transcription, DNA-templated, GO:0006355~regulation of transcription, DNA-templated, GO:0045893~positive regulation of transcription, DNA-templated, GO:1902074~response to salt, GO:0006979~response to oxidative stress, GO:0047484~regulation of response to osmotic stress, GO:1901001~negative regulatio…	GO:0005634~nucleus	GO:0005515~protein binding
33	AT2G33700	PP2CG1	Protein phosphatase 2C family protein	10	01_Eukaryota		GO:0009414~response to water deprivation, GO:0009737~response to abscisic acid, GO:0009651~response to salt stress	GO:0005634~nucleus	-
34	AT2G38170	CAX1	cation exchanger 1	2	01_Eukaryota		GO:0009651~response to salt stress	GO:0005773~vacuole, GO:0005774~vacuolar membrane	-
35	AT2G38470	WRKY33	WRKY DNA-binding protein 33	10	00_Cellular Organisms		GO:0042742~defense response to bacterium, GO:0006355~regulation of transcription, DNA-templated, GO:0034605~cellular response to heat, GO:0009408~response to heat, GO:0009409~response to cold, GO:0009414~response to water deprivation, GO:0006970~response to osmotic stress, GO:0009651~response to salt stress	GO:0005634~nucleus	GO:0003700~transcription factor activity, sequence-specific DNA binding, GO:0044212~transcription regulatory region DNA binding, GO:0043565~sequence-specific DNA binding, GO:0005515~protein binding
36	AT2G41010	CAMBP25	calmodulin (CAM)-binding protein of 25 kDa	1	01_Eukaryota		GO:0010337~regulation of salicylic acid metabolic process, GO:0009414~response to water deprivation, GO:0009651~response to salt stress	GO:0005634~nucleus	GO:0005515~protein binding
37	AT2G43790	MPK6	MAP kinase 6	8	01_Eukaryota		GO:0042542~response to hydrogen peroxide, GO:0009620~response to fungus, GO:0042742~defense response to bacterium, GO:0006979~response to oxidative stress, GO:0009723~response to ethylene, GO:0009409~response to cold, GO:0009737~response to abscisic acid, GO:0006970~response to osmotic stress, GO:0009651~response to salt stress	GO:0005634~nucleus	GO:0005524~ATP binding, GO:0005515~protein binding
38	AT2G45640	SAP18	SIN3 associated polypeptide P18	1	00_Cellular Organisms		GO:0006355~regulation of transcription, DNA-templated, GO:0009737~response to abscisic acid, GO:0009651~response to salt stress	GO:0005634~nucleus	GO:0005515~protein binding
39	AT2G46500	PI4KG4	phosphoinositide 4-kinase gamma 4	1	00_Cellular Organisms		GO:0009651~response to salt stress	GO:0005829~cytosol	GO:0005524~ATP binding
40	AT2G47580	U1A	spliceosomal protein U1A	1	01_Eukaryota		GO:0009651~response to salt stress	GO:0005634~nucleus, GO:0005829~cytosol	-
41	AT3G03450	RGL2	RGA-like 2	2	07_Magnoliophyta		GO:0009863~salicylic acid mediated signaling pathway, GO:0009867~jasmonic acid mediated signaling pathway, GO:0030154~cell differentiation, GO:0009740~gibberellic acid mediated signaling pathway, GO:0006355~regulation of transcription, DNA-templated, GO:0009739~response to gibberellin, GO:2000033~regulation of seed dormancy process, GO:0009938~negative regulation of gibberellic acid mediated sign…	GO:0005634~nucleus	GO:0003700~transcription factor activity, sequence-specific DNA binding, GO:0000989~transcription factor activity, transcription factor binding, GO:0043565~sequence-specific DNA binding, GO:0005515~protein binding
42	AT3G09350	Fes1A	Fes1A	2	04_Embryophyta		GO:0009408~response to heat, GO:0009651~response to salt stress	GO:0005634~nucleus	-
43	AT3G10930	AT3G10930	hypothetical protein	2	17_Arabidopsis thaliana (thale cress)		-	-	-
44	AT3G17510	CIPK1	CBL-interacting protein kinase 1	3	01_Eukaryota		GO:0035556~intracellular signal transduction, GO:0009737~response to abscisic acid, GO:0006970~response to osmotic stress, GO:0009651~response to salt stress	GO:0005886~plasma membrane, GO:0005634~nucleus	GO:0005524~ATP binding, GO:0005515~protein binding
45	AT3G17980	C2	Calcium-dependent lipid-binding (CaLB domain) family protein	2	07_Magnoliophyta		GO:0009789~positive regulation of abscisic acid-activated signaling pathway, GO:1901002~positive regulation of response to salt stress, GO:0009738~abscisic acid-activated signaling pathway, GO:0009651~response to salt stress	GO:0005886~plasma membrane, GO:0005634~nucleus, GO:0005829~cytosol	GO:0005515~protein binding
46	AT3G22310	PMH1	putative mitochondrial RNA helicase 1	1	00_Cellular Organisms		GO:0009409~response to cold, GO:0009414~response to water deprivation, GO:0009651~response to salt stress	GO:0005634~nucleus	GO:0005524~ATP binding
47	AT3G23250	MYB15	myb domain protein 15	2	00_Cellular Organisms		GO:0030154~cell differentiation, GO:0009753~response to jasmonic acid, GO:0006355~regulation of transcription, DNA-templated, GO:0009723~response to ethylene, GO:0009651~response to salt stress	GO:0005634~nucleus	GO:0000981~RNA polymerase II transcription factor activity, sequence-specific DNA binding, GO:0003700~transcription factor activity, sequence-specific DNA binding, GO:0044212~transcription regulatory region DNA binding, GO:0043565~sequence-specific DNA binding
48	AT3G23830	GRP4	glycine-rich RNA-binding protein 4	1	00_Cellular Organisms		GO:0009409~response to cold, GO:0009414~response to water deprivation, GO:0006970~response to osmotic stress, GO:0009651~response to salt stress	-	GO:0003690~double-stranded DNA binding
49	AT3G44110	J3	DNAJ homologue 3	3	00_Cellular Organisms		GO:0048573~photoperiodism, flowering, GO:0009408~response to heat, GO:0009651~response to salt stress	GO:0005886~plasma membrane, GO:0005829~cytosol	GO:0005524~ATP binding
50	AT3G46550	SOS5	Fasciclin-like arabinogalactan family protein	1	07_Magnoliophyta		GO:0009825~multidimensional cell growth, GO:0009738~abscisic acid-activated signaling pathway, GO:0009651~response to salt stress	GO:0005886~plasma membrane, GO:0009897~external side of plasma membrane	-
51	AT3G46930	AT3G46930	Protein kinase superfamily protein	1	01_Eukaryota		GO:0042742~defense response to bacterium, GO:0006979~response to oxidative stress, GO:0009414~response to water deprivation, GO:0009737~response to abscisic acid, GO:0006970~response to osmotic stress, GO:0009651~response to salt stress	GO:0005634~nucleus	GO:0005524~ATP binding
52	AT3G47450	NOA1	P-loop containing nucleoside triphosphate hydrolases superfamily protein	4	00_Cellular Organisms		GO:0048366~leaf development, GO:0006979~response to oxidative stress, GO:0009651~response to salt stress	-	-
53	AT3G47950	HA4	H[+]-ATPase 4	1	01_Eukaryota		GO:0009651~response to salt stress	GO:0005886~plasma membrane	GO:0005524~ATP binding
54	AT3G48680	GAMMACAL2	gamma carbonic anhydrase-like 2	1	01_Eukaryota		GO:0010228~vegetative to reproductive phase transition of meristem, GO:0009737~response to abscisic acid, GO:0009651~response to salt stress	GO:0005774~vacuolar membrane	GO:0005515~protein binding
55	AT3G50310	MAPKKK20	mitogen-activated protein kinase kinase kinase 20	4	10_Pentapetalae		GO:0009409~response to cold, GO:0009414~response to water deprivation, GO:0009651~response to salt stress	-	GO:0005524~ATP binding
56	AT3G50500	SNRK2	SNF1-related protein kinase 2.2	14	00_Cellular Organisms		GO:0009739~response to gibberellin, GO:0009789~positive regulation of abscisic acid-activated signaling pathway, GO:0035556~intracellular signal transduction, GO:0009738~abscisic acid-activated signaling pathway, GO:0010029~regulation of seed germination, GO:0009414~response to water deprivation, GO:0009737~response to abscisic acid, GO:0006970~response to osmotic stress, GO:0009651~response to s…	GO:0005886~plasma membrane, GO:0005634~nucleus, GO:0005829~cytosol	GO:0005524~ATP binding, GO:0005515~protein binding
57	AT3G51920	CAM9	calmodulin 9	1	01_Eukaryota		GO:0009414~response to water deprivation, GO:0009737~response to abscisic acid, GO:0009651~response to salt stress	GO:0005886~plasma membrane, GO:0005634~nucleus, GO:0005829~cytosol	GO:0005515~protein binding
58	AT3G52150	PSRP2	RNA-binding (RRM/RBD/RNP motifs) family protein	1	07_Magnoliophyta		-	-	-
59	AT3G55270	MKP1	mitogen-activated protein kinase phosphatase 1	4	00_Cellular Organisms		GO:0009651~response to salt stress	GO:0005634~nucleus, GO:0005829~cytosol	-
60	AT3G61890	HB-12	homeobox 12	1	01_Eukaryota		GO:0006355~regulation of transcription, DNA-templated, GO:0045893~positive regulation of transcription, DNA-templated, GO:0009414~response to water deprivation, GO:0009737~response to abscisic acid, GO:0006970~response to osmotic stress, GO:0009651~response to salt stress	GO:0005634~nucleus	GO:0003700~transcription factor activity, sequence-specific DNA binding, GO:0043565~sequence-specific DNA binding
61	AT3G62030	ROC4	rotamase CYP 4	1	00_Cellular Organisms		GO:0042742~defense response to bacterium, GO:0006979~response to oxidative stress, GO:0009737~response to abscisic acid, GO:0009651~response to salt stress	-	-
62	AT4G01370	MPK4	MAP kinase 4	6	01_Eukaryota		GO:0009620~response to fungus, GO:0009409~response to cold, GO:0009737~response to abscisic acid, GO:0009651~response to salt stress	GO:0005634~nucleus, GO:0005829~cytosol	GO:0005524~ATP binding, GO:0005515~protein binding
63	AT4G01420	CBL5	calcineurin B-like protein 5	3	01_Eukaryota		GO:0009414~response to water deprivation, GO:0006970~response to osmotic stress, GO:0009651~response to salt stress	GO:0005886~plasma membrane, GO:0005634~nucleus	-
64	AT4G10310	HKT1	high-affinity K+ transporter 1	6	07_Magnoliophyta		GO:0006814~sodium ion transport, GO:0006970~response to osmotic stress, GO:0009651~response to salt stress	GO:0005886~plasma membrane	-
65	AT4G17615	CBL1	calcineurin B-like protein 1	7	00_Cellular Organisms		GO:0009738~abscisic acid-activated signaling pathway, GO:0009409~response to cold, GO:0009414~response to water deprivation, GO:0006970~response to osmotic stress, GO:0009651~response to salt stress	GO:0005886~plasma membrane	-
66	AT4G23650	CDPK6	calcium-dependent protein kinase 6	1	01_Eukaryota		GO:0035556~intracellular signal transduction, GO:0009738~abscisic acid-activated signaling pathway, GO:0009651~response to salt stress	GO:0005886~plasma membrane, GO:0005773~vacuole, GO:0005634~nucleus, GO:0005829~cytosol	GO:0005524~ATP binding
67	AT4G24190	SHD	Chaperone protein htpG family protein	4	00_Cellular Organisms		GO:0009409~response to cold, GO:0009414~response to water deprivation, GO:0009651~response to salt stress	GO:0005886~plasma membrane, GO:0005773~vacuole, GO:0005774~vacuolar membrane, GO:0005634~nucleus, GO:0005829~cytosol	GO:0005524~ATP binding
68	AT4G25520	SLK1	SEUSS-like 1	1	10_Pentapetalae		GO:0030154~cell differentiation, GO:0006355~regulation of transcription, DNA-templated, GO:0047484~regulation of response to osmotic stress, GO:1901001~negative regulation of response to salt stress	GO:0005634~nucleus	GO:0005515~protein binding
69	AT4G29810	MKK2	MAP kinase kinase 2	5	01_Eukaryota		GO:0009409~response to cold, GO:0009651~response to salt stress	GO:0005886~plasma membrane	GO:0005524~ATP binding, GO:0005515~protein binding
70	AT4G32150	VAMP711	vesicle-associated membrane protein 711	1	01_Eukaryota		GO:0009737~response to abscisic acid, GO:0009651~response to salt stress	GO:0005886~plasma membrane, GO:0005773~vacuole, GO:0005774~vacuolar membrane	-
71	AT4G33950	OST1	Protein kinase superfamily protein	15	01_Eukaryota		GO:0048366~leaf development, GO:0042742~defense response to bacterium, GO:0035556~intracellular signal transduction, GO:0009738~abscisic acid-activated signaling pathway, GO:2000377~regulation of reactive oxygen species metabolic process, GO:0009414~response to water deprivation, GO:0009737~response to abscisic acid, GO:0006970~response to osmotic stress, GO:0009651~response to salt stress	GO:0005634~nucleus, GO:0005829~cytosol	GO:0005524~ATP binding, GO:0005515~protein binding
72	AT4G34710	ADC2	arginine decarboxylase 2	2	01_Eukaryota		GO:0009753~response to jasmonic acid, GO:0006979~response to oxidative stress, GO:0009409~response to cold, GO:0009737~response to abscisic acid, GO:0006970~response to osmotic stress, GO:0009651~response to salt stress	GO:0005634~nucleus	-
73	AT4G38630	RPN10	regulatory particle non-ATPase 10	2	01_Eukaryota		GO:0048366~leaf development, GO:0010029~regulation of seed germination, GO:0009408~response to heat, GO:0009737~response to abscisic acid, GO:0009651~response to salt stress	GO:0005634~nucleus, GO:0005829~cytosol	GO:0005515~protein binding
74	AT4G40010	SNRK2.7	SNF1-related protein kinase 2.7	11	00_Cellular Organisms		GO:0035556~intracellular signal transduction, GO:0006970~response to osmotic stress, GO:0009651~response to salt stress	GO:0005634~nucleus, GO:0005829~cytosol	GO:0005524~ATP binding
75	AT5G01410	RSR4	Aldolase-type TIM barrel family protein	2	00_Cellular Organisms		GO:0042538~hyperosmotic salinity response, GO:0006979~response to oxidative stress, GO:0009651~response to salt stress	GO:0005886~plasma membrane, GO:0005829~cytosol	GO:0005515~protein binding
76	AT5G02410	ALG10	DIE2/ALG10 family	1	07_Magnoliophyta		GO:0048366~leaf development, GO:0009651~response to salt stress	-	-
77	AT5G03740	HD2C	histone deacetylase 2C	1	00_Cellular Organisms		GO:0045892~negative regulation of transcription, DNA-templated, GO:0009414~response to water deprivation, GO:0009737~response to abscisic acid, GO:0009651~response to salt stress	GO:0005634~nucleus	GO:0043565~sequence-specific DNA binding
78	AT5G08450	AT5G08450	zinc finger CCCH domain protein	1	00_Cellular Organisms		GO:1902074~response to salt, GO:0009737~response to abscisic acid	GO:0005634~nucleus	GO:0005515~protein binding
79	AT5G08590	SNRK2	SNF1-related protein kinase 2.1	11	00_Cellular Organisms		GO:0035556~intracellular signal transduction, GO:0006970~response to osmotic stress, GO:0009651~response to salt stress	GO:0005634~nucleus	GO:0005524~ATP binding
80	AT5G08620	STRS2	DEA(D/H)-box RNA helicase family protein	1	01_Eukaryota		GO:0009409~response to cold, GO:0009414~response to water deprivation, GO:0009651~response to salt stress	GO:0005634~nucleus	GO:0005524~ATP binding
81	AT5G11150	VAMP713	vesicle-associated membrane protein 713	1	01_Eukaryota		GO:0009651~response to salt stress	GO:0005773~vacuole, GO:0005774~vacuolar membrane	-
82	AT5G19690	STT3A	staurosporin and temperature sensitive 3-like A	1	01_Eukaryota		GO:0047484~regulation of response to osmotic stress, GO:0009651~response to salt stress	GO:0005886~plasma membrane	-
83	AT5G22360	VAMP714	vesicle-associated membrane protein 714	1	01_Eukaryota		GO:0009651~response to salt stress	GO:0005773~vacuole	-
84	AT5G24240	AT5G24240	phosphatidylinositol 4-kinase gamma-like protein	1	01_Eukaryota		GO:1902074~response to salt, GO:0009737~response to abscisic acid	GO:0005634~nucleus, GO:0005829~cytosol	GO:0005524~ATP binding
85	AT5G26742	emb1138	DEAD box RNA helicase (RH3)	1	02_Viridiplantae		-	GO:0005634~nucleus	GO:0005524~ATP binding
86	AT5G26751	At5g26751	shaggy-related kinase 11	4	01_Eukaryota		GO:1901002~positive regulation of response to salt stress, GO:0042538~hyperosmotic salinity response, GO:0009651~response to salt stress	GO:0005634~nucleus, GO:0005829~cytosol	GO:0005524~ATP binding
87	AT5G27150	NHX1	Na+/H+ exchanger 1	5	01_Eukaryota		GO:0098719~sodium ion import across plasma membrane, GO:0048366~leaf development, GO:0006814~sodium ion transport, GO:0009651~response to salt stress	GO:0005886~plasma membrane, GO:0000325~plant-type vacuole, GO:0005773~vacuole, GO:0005774~vacuolar membrane	GO:0015386~potassium:proton antiporter activity, GO:0005515~protein binding
88	AT5G35410	SOS2	Protein kinase superfamily protein	10	00_Cellular Organisms		GO:0035556~intracellular signal transduction, GO:0009651~response to salt stress	GO:0005886~plasma membrane, GO:0005634~nucleus	GO:0005524~ATP binding, GO:0005515~protein binding
89	AT5G40770	PHB3	prohibitin 3	1	01_Eukaryota		GO:0009723~response to ethylene, GO:0009651~response to salt stress	GO:0005886~plasma membrane, GO:0005773~vacuole, GO:0005774~vacuolar membrane	-
90	AT5G46180	DELTA-OAT	ornithine-delta-aminotransferase	1	00_Cellular Organisms		GO:0042538~hyperosmotic salinity response, GO:0009651~response to salt stress	-	-
91	AT5G46350	WRKY8	WRKY DNA-binding protein 8	1	00_Cellular Organisms		GO:0042742~defense response to bacterium, GO:0006355~regulation of transcription, DNA-templated, GO:1901002~positive regulation of response to salt stress, GO:0009737~response to abscisic acid	GO:0005634~nucleus	GO:0003700~transcription factor activity, sequence-specific DNA binding, GO:0043565~sequence-specific DNA binding, GO:0005515~protein binding
92	AT5G56030	HSP81-2	heat shock protein 81-2	5	00_Cellular Organisms		GO:0048366~leaf development, GO:0010187~negative regulation of seed germination, GO:0009408~response to heat, GO:0009414~response to water deprivation, GO:0009651~response to salt stress	GO:0005634~nucleus, GO:0005829~cytosol	GO:0005524~ATP binding, GO:0005515~protein binding
93	AT5G57630	CIPK21	CBL-interacting protein kinase 21	1	00_Cellular Organisms		GO:0035556~intracellular signal transduction, GO:0071470~cellular response to osmotic stress, GO:0071472~cellular response to salt stress	GO:0005634~nucleus, GO:0005829~cytosol	GO:0005524~ATP binding, GO:0005515~protein binding
94	AT5G60920	At5g60920	COBRA-like extracellular glycosyl-phosphatidyl inositol-anchored protein family	2	01_Eukaryota		GO:0009825~multidimensional cell growth, GO:0009651~response to salt stress	GO:0005886~plasma membrane, GO:0009897~external side of plasma membrane	-
95	AT5G62090	SLK2	SEUSS-like 2	1	00_Cellular Organisms		GO:0030154~cell differentiation, GO:0006355~regulation of transcription, DNA-templated, GO:0047484~regulation of response to osmotic stress, GO:1901001~negative regulation of response to salt stress	GO:0005634~nucleus	GO:0005515~protein binding
96	AT5G63110	HDA6	histone deacetylase 6	3	01_Eukaryota		GO:0006355~regulation of transcription, DNA-templated, GO:0010228~vegetative to reproductive phase transition of meristem, GO:0009737~response to abscisic acid, GO:0009651~response to salt stress	GO:0005634~nucleus	GO:0005515~protein binding
97	AT5G63650	SNRK2.5	SNF1-related protein kinase 2.5	11	00_Cellular Organisms		GO:0035556~intracellular signal transduction, GO:0006970~response to osmotic stress, GO:0009651~response to salt stress	GO:0005634~nucleus	GO:0005524~ATP binding
98	AT5G66880	SNRK2.3	sucrose nonfermenting 1(SNF1)-related protein kinase 2.3	14	00_Cellular Organisms		GO:0009739~response to gibberellin, GO:0009789~positive regulation of abscisic acid-activated signaling pathway, GO:0035556~intracellular signal transduction, GO:0009738~abscisic acid-activated signaling pathway, GO:0010029~regulation of seed germination, GO:0009414~response to water deprivation, GO:0009737~response to abscisic acid, GO:0006970~response to osmotic stress, GO:0009651~response to s…	GO:0005634~nucleus, GO:0005829~cytosol	GO:0005524~ATP binding, GO:0005515~protein binding
	Genes added to network by STRING tool
99	AT1G72770	HAB1	HYPERSENSITIVE TO ABA1	14	00_Cellular Organisms
100	AT2G26040	PYL2	PYR1-like 2	6	01_Eukaryota
101	AT2G38230	PDX1	pyridoxine biosynthesis 1.1	2	00_Cellular Organisms
102	AT3G05120	GID1A	alpha/beta-Hydrolases superfamily protein	4	00_Cellular Organisms
103	AT4G17870	PYR1	Polyketide cyclase/dehydrase and lipid transport superfamily protein	7	01_Eukaryota
104	AT4G26080	ABI1	Protein phosphatase 2C family protein	18	01_Eukaryota
105	AT4G29380	VPS15	protein kinase family protein / WD-40 repeat family protein	1	01_Eukaryota
106	AT5G46790	PYL1	PYR1-like 1	7	01_Eukaryota
107	AT5G57050	ABI2	Protein phosphatase 2C family protein	16	01_Eukaryota
108	AT5G60540	PDX2	pyridoxine biosynthesis 2	2	00_Cellular Organisms
	Genes from stress gene list not included in the STRING network
109	AT1G01510	AN	NAD(P)-binding Rossmann-fold superfamily protein	-	05_Tracheophyta		-	GO:0005634~nucleus, GO:0005829~cytosol	GO:0005515~protein binding
110	AT1G02730	CSLD5	cellulose synthase-like D5	-	04_Embryophyta		GO:0009414~response to water deprivation, GO:0006970~response to osmotic stress, GO:0009651~response to salt stress	-	-
111	AT1G03060	SPI	BEACH-DOMAIN HOMOLOG A1	-	00_Cellular Organisms		GO:0009825~multidimensional cell growth, GO:0071472~cellular response to salt stress, GO:0009737~response to abscisic acid	GO:0005634~nucleus	GO:0005515~protein binding
112	AT1G04120	ABCC5	multidrug resistance-associated protein 5	-	01_Eukaryota		GO:0009651~response to salt stress	GO:0005886~plasma membrane, GO:0000325~plant-type vacuole, GO:0005773~vacuole, GO:0005774~vacuolar membrane	GO:0005524~ATP binding
113	AT1G10170	NFXL1	NF-X-like 1	-	05_Tracheophyta		GO:0042742~defense response to bacterium, GO:0006355~regulation of transcription, DNA-templated, GO:0009651~response to salt stress	GO:0005634~nucleus	GO:0003700~transcription factor activity, sequence-specific DNA binding
114	AT1G10370	ERD9	Glutathione S-transferase family protein	-	07_Magnoliophyta		GO:0009651~response to salt stress	GO:0005829~cytosol	-
115	AT1G10570	OTS2	Cysteine proteinases superfamily protein	-	00_Cellular Organisms		GO:0010228~vegetative to reproductive phase transition of meristem, GO:0009651~response to salt stress	GO:0005634~nucleus	-
116	AT1G10880	None	core-2/I-branching beta-1	-	00_Cellular Organisms		GO:0009651~response to salt stress	GO:0005634~nucleus	-
117	AT1G13930	None	oleosin-B3-like protein	-	00_Cellular Organisms		GO:0009651~response to salt stress	GO:0005886~plasma membrane	-
118	AT1G14080	FUT6	fucosyltransferase 6	-	07_Magnoliophyta		GO:0009651~response to salt stress	-	-
119	AT1G14350	FLP	Duplicated homeodomain-like superfamily protein	-	02_Viridiplantae		GO:0006355~regulation of transcription, DNA-templated	GO:0005634~nucleus	GO:0000981~RNA polymerase II transcription factor activity, sequence-specific DNA binding, GO:0003700~transcription factor activity, sequence-specific DNA binding, GO:0044212~transcription regulatory region DNA binding, GO:0043565~sequence-specific DNA binding
120	AT1G15100	RHA2A	RING-H2 finger A2A	-	01_Eukaryota		GO:0009789~positive regulation of abscisic acid-activated signaling pathway, GO:0009738~abscisic acid-activated signaling pathway, GO:0047484~regulation of response to osmotic stress, GO:0009651~response to salt stress	GO:0005886~plasma membrane, GO:0005634~nucleus	GO:0005515~protein binding
121	AT1G16060	ADAP	ARIA-interacting double AP2 domain protein	-	00_Cellular Organisms		GO:0006355~regulation of transcription, DNA-templated, GO:0010187~negative regulation of seed germination, GO:0009414~response to water deprivation, GO:0009737~response to abscisic acid, GO:0009651~response to salt stress	GO:0005634~nucleus	GO:0000981~RNA polymerase II transcription factor activity, sequence-specific DNA binding, GO:0003700~transcription factor activity, sequence-specific DNA binding
122	AT1G16850	None	transmembrane protein	-	07_Magnoliophyta		GO:0009651~response to salt stress	-	-
123	AT1G17950	MYB52	myb domain protein 52	-	01_Eukaryota		GO:0030154~cell differentiation, GO:0006355~regulation of transcription, DNA-templated, GO:0009737~response to abscisic acid	GO:0005634~nucleus	GO:0000981~RNA polymerase II transcription factor activity, sequence-specific DNA binding, GO:0003700~transcription factor activity, sequence-specific DNA binding, GO:0044212~transcription regulatory region DNA binding, GO:0043565~sequence-specific DNA binding
124	AT1G21610	None	wound-responsive family protein	-	00_Cellular Organisms		-	GO:0005634~nucleus	-
125	AT1G24460	TNO1	TGN-related	-	13_Brassicales		GO:0009651~response to salt stress	-	-
126	AT1G27760	SAT32	interferon-related developmental regulator family protein / IFRD protein family	-	01_Eukaryota		GO:0009651~response to salt stress	GO:0005634~nucleus	-
127	AT1G29060	None	Target SNARE coiled-coil domain protein	-	07_Magnoliophyta		GO:1901002~positive regulation of response to salt stress, GO:0047484~regulation of response to osmotic stress	-	-
128	AT1G30580	None	GTP binding protein	-	01_Eukaryota		GO:1901001~negative regulation of response to salt stress, GO:0009651~response to salt stress	GO:0005829~cytosol	GO:0005524~ATP binding, GO:0005515~protein binding
129	AT1G31470	NFD4	Major facilitator superfamily protein	-	07_Magnoliophyta		GO:0009651~response to salt stress	GO:0005634~nucleus	-
130	AT1G35910	TPPD	Haloacid dehalogenase-like hydrolase (HAD) superfamily protein	-	01_Eukaryota		GO:0006979~response to oxidative stress, GO:0006970~response to osmotic stress, GO:0009651~response to salt stress	-	-
131	AT1G43160	RAP2.6	related to AP2 6	-	00_Cellular Organisms		GO:0009658~chloroplast organization, GO:0009753~response to jasmonic acid, GO:0006355~regulation of transcription, DNA-templated, GO:0034605~cellular response to heat, GO:0045893~positive regulation of transcription, DNA-templated, GO:0009409~response to cold, GO:0009414~response to water deprivation, GO:0009737~response to abscisic acid, GO:0006970~response to osmotic stress, GO:0009651~response…	GO:0005634~nucleus	GO:0003700~transcription factor activity, sequence-specific DNA binding
132	AT1G53210	None	sodium/calcium exchanger family protein / calcium-binding EF hand family protein	-	01_Eukaryota		GO:0071472~cellular response to salt stress	GO:0000325~plant-type vacuole, GO:0005773~vacuole, GO:0005774~vacuolar membrane	-
133	AT1G55870	AHG2	Polynucleotidyl transferase	-	07_Magnoliophyta		GO:0009737~response to abscisic acid, GO:0006970~response to osmotic stress, GO:0009651~response to salt stress	GO:0005634~nucleus	-
134	AT1G56570	PGN	Tetratricopeptide repeat (TPR)-like superfamily protein	-	07_Magnoliophyta		GO:0009737~response to abscisic acid, GO:0009651~response to salt stress	-	-
135	AT1G56600	GolS2	galactinol synthase 2	-	00_Cellular Organisms		GO:0006979~response to oxidative stress, GO:0009409~response to cold, GO:0009414~response to water deprivation, GO:0009737~response to abscisic acid, GO:0009651~response to salt stress	GO:0005634~nucleus	-
136	AT1G61210	DWA3	Transducin/WD40 repeat-like superfamily protein	-	01_Eukaryota		GO:0009737~response to abscisic acid, GO:0009651~response to salt stress	-	-
137	AT1G64460	None	phosphatidylinositol 4-kinase gamma-like protein	-	01_Eukaryota		GO:0009651~response to salt stress	GO:0005773~vacuole, GO:0005634~nucleus	GO:0005524~ATP binding
138	AT1G65690	None	Late embryogenesis abundant (LEA) hydroxyproline-rich glycoprotein family	-	01_Eukaryota		GO:1902074~response to salt, GO:0009737~response to abscisic acid, GO:0006970~response to osmotic stress	GO:0005886~plasma membrane, GO:0005829~cytosol	-
139	AT1G66230	MYB20	myb domain protein 20	-	01_Eukaryota		GO:0030154~cell differentiation, GO:0006355~regulation of transcription, DNA-templated	GO:0005634~nucleus	GO:0000981~RNA polymerase II transcription factor activity, sequence-specific DNA binding, GO:0003700~transcription factor activity, sequence-specific DNA binding, GO:0044212~transcription regulatory region DNA binding, GO:0043565~sequence-specific DNA binding
140	AT1G67580	None	Protein kinase superfamily protein	-	00_Cellular Organisms		GO:0071472~cellular response to salt stress	GO:0005634~nucleus, GO:0005829~cytosol	GO:0005524~ATP binding, GO:0005515~protein binding
141	AT1G69310	WRKY57	WRKY DNA-binding protein 57	-	00_Cellular Organisms		GO:0006355~regulation of transcription, DNA-templated, GO:0009414~response to water deprivation, GO:0006970~response to osmotic stress, GO:0009651~response to salt stress	GO:0005634~nucleus	GO:0003700~transcription factor activity, sequence-specific DNA binding, GO:0044212~transcription regulatory region DNA binding, GO:0043565~sequence-specific DNA binding
142	AT1G73660	None	protein tyrosine kinase family protein	-	00_Cellular Organisms		GO:0009651~response to salt stress	GO:0005634~nucleus	GO:0005524~ATP binding, GO:0005515~protein binding
143	AT2G01430	HB17	homeobox-leucine zipper protein 17	-	04_Embryophyta		GO:0006355~regulation of transcription, DNA-templated	GO:0005634~nucleus	GO:0003700~transcription factor activity, sequence-specific DNA binding, GO:0043565~sequence-specific DNA binding
144	AT2G01900	None	DNAse I-like superfamily protein	-	07_Magnoliophyta		GO:2000377~regulation of reactive oxygen species metabolic process, GO:0071472~cellular response to salt stress	GO:0005634~nucleus	-
145	AT2G03680	SPR1	spiral1	-	00_Cellular Organisms		GO:0071472~cellular response to salt stress	-	-
146	AT2G15390	FUT4	fucosyltransferase 4	-	07_Magnoliophyta		GO:0009651~response to salt stress	-	-
147	AT2G16005	None	MD-2-related lipid recognition domain-containing protein	-	14_Brassicaceae		GO:0009651~response to salt stress	-	GO:0005515~protein binding
148	AT2G17270	PHT3;3	phosphate transporter 3;3	-	01_Eukaryota		GO:0009651~response to salt stress	-	-
149	AT2G18250	COAD	4-phosphopantetheine adenylyltransferase	-	00_Cellular Organisms		GO:0006970~response to osmotic stress, GO:0009651~response to salt stress	GO:0005634~nucleus, GO:0005829~cytosol	GO:0005524~ATP binding
150	AT2G19450	TAG1	membrane bound O-acyl transferase (MBOAT) family protein	-	00_Cellular Organisms		GO:0010029~regulation of seed germination, GO:0009409~response to cold, GO:0009737~response to abscisic acid, GO:0009651~response to salt stress	GO:0005634~nucleus	-
151	AT2G26430	RCY1	arginine-rich cyclin 1	-	00_Cellular Organisms		GO:0006355~regulation of transcription, DNA-templated, GO:0009651~response to salt stress	GO:0005634~nucleus	-
152	AT2G27300	NTL8	NTM1-like 8	-	05_Tracheophyta		GO:0009740~gibberellic acid mediated signaling pathway, GO:0048573~photoperiodism, flowering, GO:0006355~regulation of transcription, DNA-templated, GO:0009739~response to gibberellin, GO:0009938~negative regulation of gibberellic acid mediated signaling pathway, GO:0071472~cellular response to salt stress, GO:0009651~response to salt stress	GO:0005886~plasma membrane, GO:0005634~nucleus	GO:0003700~transcription factor activity, sequence-specific DNA binding, GO:0043565~sequence-specific DNA binding
153	AT2G32010	CVL1	CVP2 like 1	-	07_Magnoliophyta		GO:2000377~regulation of reactive oxygen species metabolic process, GO:0071472~cellular response to salt stress	GO:0005886~plasma membrane, GO:0005634~nucleus	-
154	AT2G33080	RLP28	receptor like protein 28	-	14_Brassicaceae		-	GO:0005886~plasma membrane	-
155	AT2G34620	None	Mitochondrial transcription termination factor family protein	-	07_Magnoliophyta		GO:0009658~chloroplast organization, GO:0006355~regulation of transcription, DNA-templated	-	GO:0003690~double-stranded DNA binding
156	AT2G35510	SRO1	similar to RCD one 1	-	01_Eukaryota		GO:0048573~photoperiodism, flowering, GO:0006979~response to oxidative stress, GO:0006970~response to osmotic stress, GO:0009651~response to salt stress	GO:0005634~nucleus	-
157	AT2G37678	FHY1	far-red elongated hypocotyl 1	-	10_Pentapetalae		GO:0045893~positive regulation of transcription, DNA-templated, GO:1901000~regulation of response to salt stress, GO:0010029~regulation of seed germination	GO:0005634~nucleus	-
158	AT2G38340	DREB19	Integrase-type DNA-binding superfamily protein	-	00_Cellular Organisms		GO:0006355~regulation of transcription, DNA-templated, GO:0034605~cellular response to heat, GO:0045893~positive regulation of transcription, DNA-templated, GO:0009738~abscisic acid-activated signaling pathway, GO:0009414~response to water deprivation, GO:0009651~response to salt stress	GO:0005634~nucleus	GO:0003700~transcription factor activity, sequence-specific DNA binding, GO:0044212~transcription regulatory region DNA binding, GO:0043565~sequence-specific DNA binding
159	AT2G39770	CYT1	Glucose-1-phosphate adenylyltransferase family protein	-	01_Eukaryota		GO:0009753~response to jasmonic acid, GO:0042742~defense response to bacterium, GO:0009408~response to heat, GO:0009651~response to salt stress	GO:0005634~nucleus, GO:0005829~cytosol	GO:0005515~protein binding
160	AT2G40830	RHC1A	RING-H2 finger C1A	-	00_Cellular Organisms		-	-	-
161	AT2G41560	ACA4	autoinhibited Ca(2+)-ATPase	-	01_Eukaryota		GO:0042742~defense response to bacterium, GO:0006970~response to osmotic stress, GO:0009651~response to salt stress	GO:0000325~plant-type vacuole, GO:0005773~vacuole, GO:0005774~vacuolar membrane	GO:0005524~ATP binding
162	AT2G43430	GLX2-1	glyoxalase 2-1	-	00_Cellular Organisms		GO:0009651~response to salt stress	-	-
163	AT2G45960	PIP1B	plasma membrane intrinsic protein 1B	-	01_Eukaryota		GO:0009414~response to water deprivation, GO:0009651~response to salt stress	GO:0005886~plasma membrane, GO:0005773~vacuole	-
164	AT2G47180	GolS1	galactinol synthase 1	-	01_Eukaryota		GO:0042542~response to hydrogen peroxide, GO:0006979~response to oxidative stress, GO:0009408~response to heat, GO:0009409~response to cold, GO:0009414~response to water deprivation, GO:0009737~response to abscisic acid, GO:0009651~response to salt stress	-	-
165	AT2G47460	MYB12	myb domain protein 12	-	02_Viridiplantae		GO:0030154~cell differentiation, GO:0006355~regulation of transcription, DNA-templated, GO:0045893~positive regulation of transcription, DNA-templated, GO:0009723~response to ethylene, GO:0009651~response to salt stress	GO:0005634~nucleus	GO:0000981~RNA polymerase II transcription factor activity, sequence-specific DNA binding, GO:0003700~transcription factor activity, sequence-specific DNA binding, GO:0044212~transcription regulatory region DNA binding, GO:0043565~sequence-specific DNA binding
166	AT2G47900	TLP3	tubby like protein 3	-	01_Eukaryota		GO:0042542~response to hydrogen peroxide, GO:0009620~response to fungus, GO:0006355~regulation of transcription, DNA-templated, GO:0071470~cellular response to osmotic stress, GO:0009651~response to salt stress	GO:0005886~plasma membrane, GO:0005634~nucleus, GO:0005829~cytosol	GO:0003700~transcription factor activity, sequence-specific DNA binding
167	AT3G05360	RLP30	receptor like protein 30	-	14_Brassicaceae		GO:0009620~response to fungus	GO:0005886~plasma membrane	-
168	AT3G05700	None	Drought-responsive family protein	-	07_Magnoliophyta		GO:0045893~positive regulation of transcription, DNA-templated, GO:0009414~response to water deprivation, GO:0009737~response to abscisic acid, GO:0009651~response to salt stress	GO:0005634~nucleus	-
169	AT3G06010	ATCHR12	SNF2/Brahma-type chromatin-remodeling protein CHR12	-	00_Cellular Organisms		GO:0009408~response to heat, GO:0009414~response to water deprivation, GO:0009651~response to salt stress	GO:0005634~nucleus	GO:0005524~ATP binding
170	AT3G06370	NHX4	sodium hydrogen exchanger 4	-	01_Eukaryota		GO:0098719~sodium ion import across plasma membrane, GO:0006814~sodium ion transport, GO:0009651~response to salt stress	GO:0005886~plasma membrane, GO:0005774~vacuolar membrane	GO:0015386~potassium:proton antiporter activity
171	AT3G06590	None	basic helix-loop-helix (bHLH) DNA-binding superfamily protein	-	10_Pentapetalae		GO:0006355~regulation of transcription, DNA-templated	GO:0005634~nucleus	GO:0003700~transcription factor activity, sequence-specific DNA binding
172	AT3G06930	PRMT4B	protein arginine methyltransferase 4B	-	00_Cellular Organisms		GO:0006355~regulation of transcription, DNA-templated, GO:0010228~vegetative to reproductive phase transition of meristem	GO:0005634~nucleus, GO:0005829~cytosol	-
173	AT3G12360	ITN1	Ankyrin repeat family protein	-	00_Cellular Organisms		GO:0009651~response to salt stress	GO:0005886~plasma membrane, GO:0005634~nucleus	GO:0005515~protein binding
174	AT3G16890	PPR40	pentatricopeptide (PPR) domain protein 40	-	07_Magnoliophyta		GO:0006979~response to oxidative stress, GO:0009737~response to abscisic acid, GO:0009651~response to salt stress	-	-
175	AT3G18870	None	Mitochondrial transcription termination factor family protein	-	07_Magnoliophyta		GO:0009658~chloroplast organization, GO:0006355~regulation of transcription, DNA-templated	-	GO:0003690~double-stranded DNA binding
176	AT3G19490	NHD1	sodium:hydrogen antiporter 1	-	00_Cellular Organisms		GO:0006814~sodium ion transport, GO:0009651~response to salt stress	-	GO:0015386~potassium:proton antiporter activity
177	AT3G20250	PUM5	pumilio 5	-	00_Cellular Organisms		GO:0006970~response to osmotic stress, GO:0009651~response to salt stress	GO:0005773~vacuole, GO:0005829~cytosol	-
178	AT3G22200	POP2	Pyridoxal phosphate (PLP)-dependent transferases superfamily protein	-	00_Cellular Organisms		GO:0006979~response to oxidative stress, GO:0009651~response to salt stress	GO:0005774~vacuolar membrane, GO:0005829~cytosol	-
179	AT3G23940	None	dehydratase family	-	00_Cellular Organisms		GO:0009651~response to salt stress	GO:0005829~cytosol	-
180	AT3G27460	SGF29a	SGF29 tudor-like domain-containing protein	-	04_Embryophyta		GO:0009651~response to salt stress	GO:0005634~nucleus	-
181	AT3G45680	None	Major facilitator superfamily protein	-	01_Eukaryota		GO:0071472~cellular response to salt stress	GO:0005886~plasma membrane	-
182	AT3G48330	PIMT1	protein-l-isoaspartate methyltransferase 1	-	00_Cellular Organisms		GO:0009737~response to abscisic acid, GO:0009651~response to salt stress	GO:0005829~cytosol	-
183	AT3G48850	PHT3;2	phosphate transporter 3;2	-	01_Eukaryota		GO:0009651~response to salt stress	-	-
184	AT3G49810	None	ARM repeat superfamily protein	-	07_Magnoliophyta		GO:1901001~negative regulation of response to salt stress, GO:0071472~cellular response to salt stress	GO:0005634~nucleus	-
185	AT3G51390	None	DHHC-type zinc finger family protein	-	07_Magnoliophyta		-	GO:0005774~vacuolar membrane, GO:0005634~nucleus	-
186	AT3G51780	BAG4	BCL-2-associated athanogene 4	-	01_Eukaryota		GO:0010228~vegetative to reproductive phase transition of meristem, GO:0009408~response to heat, GO:0009409~response to cold, GO:0009651~response to salt stress	GO:0005634~nucleus, GO:0005829~cytosol	-
187	AT3G51960	BZIP24	basic leucine zipper 24	-	07_Magnoliophyta		GO:0006355~regulation of transcription, DNA-templated, GO:0042538~hyperosmotic salinity response, GO:1901001~negative regulation of response to salt stress, GO:0009409~response to cold, GO:0006970~response to osmotic stress, GO:0009651~response to salt stress	GO:0005634~nucleus	GO:0003700~transcription factor activity, sequence-specific DNA binding, GO:0043565~sequence-specific DNA binding
188	AT3G54770	ARP1	RNA-binding (RRM/RBD/RNP motifs) family protein	-	00_Cellular Organisms		GO:0010029~regulation of seed germination, GO:0009414~response to water deprivation, GO:0009737~response to abscisic acid, GO:0009651~response to salt stress	GO:0005634~nucleus	-
189	AT3G57180	BPG2	P-loop containing nucleoside triphosphate hydrolases superfamily protein	-	07_Magnoliophyta		GO:0009658~chloroplast organization, GO:0006355~regulation of transcription, DNA-templated, GO:0009651~response to salt stress	GO:0005634~nucleus	-
190	AT3G57480	None	zinc finger (C2H2 type	-	00_Cellular Organisms		-	GO:0005634~nucleus	-
191	AT3G61050	NTMC2T4	Calcium-dependent lipid-binding (CaLB domain) family protein	-	00_Cellular Organisms		GO:0045892~negative regulation of transcription, DNA-templated, GO:0009414~response to water deprivation, GO:0009651~response to salt stress	GO:0005886~plasma membrane	GO:0043565~sequence-specific DNA binding
192	AT3G63060	EDL3	EID1-like 3	-	07_Magnoliophyta		GO:0010228~vegetative to reproductive phase transition of meristem, GO:0009738~abscisic acid-activated signaling pathway, GO:0010029~regulation of seed germination, GO:0009414~response to water deprivation, GO:0009737~response to abscisic acid, GO:0006970~response to osmotic stress, GO:0009651~response to salt stress	GO:0005634~nucleus	-
193	AT4G06634	YY1	zinc finger (C2H2 type) family protein	-	00_Cellular Organisms		GO:0045892~negative regulation of transcription, DNA-templated, GO:0045893~positive regulation of transcription, DNA-templated	GO:0005634~nucleus	GO:0043565~sequence-specific DNA binding
194	AT4G12480	EARLI1	Bifunctional inhibitor/lipid-transfer protein/seed storage 2S albumin superfamily protein	-	00_Cellular Organisms		GO:0009409~response to cold, GO:0009737~response to abscisic acid, GO:0009651~response to salt stress	-	-
195	AT4G13850	GR-RBP2	glycine-rich RNA-binding protein 2	-	00_Cellular Organisms		GO:0009409~response to cold, GO:0009414~response to water deprivation, GO:0006970~response to osmotic stress, GO:0009651~response to salt stress	-	GO:0003690~double-stranded DNA binding, GO:0005524~ATP binding
196	AT4G14300	None	RNA-binding (RRM/RBD/RNP motifs) family protein	-	00_Cellular Organisms		GO:1901000~regulation of response to salt stress, GO:0010228~vegetative to reproductive phase transition of meristem	GO:0005634~nucleus, GO:0005829~cytosol	-
197	AT4G14605	MDA1	Mitochondrial transcription termination factor family protein	-	07_Magnoliophyta		GO:0009658~chloroplast organization, GO:0006355~regulation of transcription, DNA-templated, GO:0009737~response to abscisic acid, GO:0006970~response to osmotic stress, GO:0009651~response to salt stress	-	GO:0003690~double-stranded DNA binding
198	AT4G16830	None	Hyaluronan / mRNA binding family	-	00_Cellular Organisms		GO:0071470~cellular response to osmotic stress, GO:0071472~cellular response to salt stress, GO:0009737~response to abscisic acid, GO:0006970~response to osmotic stress, GO:0009651~response to salt stress	GO:0005634~nucleus	-
199	AT4G20310	None	Peptidase M50 family protein	-	01_Eukaryota		-	-	-
200	AT4G21670	CPL1	C-terminal domain phosphatase-like 1	-	07_Magnoliophyta		GO:0045892~negative regulation of transcription, DNA-templated, GO:0009738~abscisic acid-activated signaling pathway, GO:0009651~response to salt stress	GO:0005634~nucleus	GO:0005515~protein binding
201	AT4G22330	ATCES1	Alkaline phytoceramidase (aPHC)	-	01_Eukaryota		GO:0009651~response to salt stress	GO:0005634~nucleus	-
202	AT4G24500	SIC	hydroxyproline-rich glycoprotein family protein	-	13_Brassicales		GO:0009409~response to cold, GO:0009651~response to salt stress	GO:0005886~plasma membrane, GO:0005634~nucleus, GO:0005829~cytosol	GO:0005515~protein binding
203	AT4G24560	UBP16	ubiquitin-specific protease 16	-	05_Tracheophyta		GO:0048366~leaf development, GO:1901000~regulation of response to salt stress, GO:0009651~response to salt stress	-	GO:0005515~protein binding
204	AT4G24800	ECIP1	MA3 domain-containing protein	-	01_Eukaryota		GO:0009723~response to ethylene, GO:0009651~response to salt stress	GO:0005829~cytosol	-
205	AT4G26630	None	DEK domain-containing chromatin associated protein	-	00_Cellular Organisms		GO:0045892~negative regulation of transcription, DNA-templated, GO:0009651~response to salt stress	GO:0005634~nucleus, GO:0005829~cytosol	GO:0005515~protein binding
206	AT4G27710	CYP709B3	cytochrome P450	-	01_Eukaryota		GO:0009737~response to abscisic acid, GO:0009651~response to salt stress	-	-
207	AT4G33730	None	CAP (Cysteine-rich secretory proteins	-	05_Tracheophyta		GO:1901001~negative regulation of response to salt stress	-	-
208	AT4G37260	MYB73	myb domain protein 73	-	00_Cellular Organisms		GO:0030154~cell differentiation, GO:0009753~response to jasmonic acid, GO:0006355~regulation of transcription, DNA-templated, GO:0009723~response to ethylene, GO:0009737~response to abscisic acid	GO:0005634~nucleus	GO:0000981~RNA polymerase II transcription factor activity, sequence-specific DNA binding, GO:0003700~transcription factor activity, sequence-specific DNA binding, GO:0044212~transcription regulatory region DNA binding, GO:0043565~sequence-specific DNA binding
209	AT4G39730	PLAT1	Lipase/lipooxygenase	-	05_Tracheophyta		-	GO:0005886~plasma membrane, GO:0005773~vacuole, GO:0005774~vacuolar membrane, GO:0005829~cytosol	-
210	AT5G01520	AIRP2	RING/U-box superfamily protein	-	01_Eukaryota		-	GO:0005634~nucleus, GO:0005829~cytosol	-
211	AT5G02020	SIS	E3 ubiquitin-protein ligase RLIM-like protein	-	01_Eukaryota		GO:0009651~response to salt stress	GO:0005634~nucleus	-
212	AT5G03280	EIN2	NRAMP metal ion transporter family protein	-	08_eudicotyledons		GO:0009753~response to jasmonic acid, GO:0042742~defense response to bacterium, GO:0009789~positive regulation of abscisic acid-activated signaling pathway, GO:0006979~response to oxidative stress, GO:0009723~response to ethylene, GO:0009408~response to heat, GO:0006970~response to osmotic stress, GO:0009651~response to salt stress	GO:0005886~plasma membrane, GO:0005634~nucleus	-
213	AT5G04500	None	glycosyltransferase family protein 47	-	04_Embryophyta		-	-	-
214	AT5G04760	None	Duplicated homeodomain-like superfamily protein	-	00_Cellular Organisms		GO:0006355~regulation of transcription, DNA-templated	GO:0005634~nucleus	GO:0003700~transcription factor activity, sequence-specific DNA binding
215	AT5G05300	None	hypothetical protein	-	10_Pentapetalae		-	-	-
216	AT5G05660	NFXL2	NF-X1-type zinc finger protein NFXL2	-	05_Tracheophyta		GO:0045892~negative regulation of transcription, DNA-templated, GO:0006355~regulation of transcription, DNA-templated, GO:0045893~positive regulation of transcription, DNA-templated, GO:0009651~response to salt stress	GO:0005634~nucleus	GO:0003700~transcription factor activity, sequence-specific DNA binding
217	AT5G06210	None	RNA binding (RRM/RBD/RNP motifs) family protein	-	00_Cellular Organisms		-	-	-
218	AT5G07350	Tudor1	TUDOR-SN protein 1	-	00_Cellular Organisms		GO:0034605~cellular response to heat, GO:0009651~response to salt stress	GO:0005886~plasma membrane, GO:0005829~cytosol	-
219	AT5G08520	None	Duplicated homeodomain-like superfamily protein	-	00_Cellular Organisms		GO:0006355~regulation of transcription, DNA-templated	GO:0005634~nucleus	GO:0003700~transcription factor activity, sequence-specific DNA binding
220	AT5G13330	Rap2.6L	related to AP2 6l	-	00_Cellular Organisms		GO:0009753~response to jasmonic acid, GO:0006355~regulation of transcription, DNA-templated, GO:0045893~positive regulation of transcription, DNA-templated, GO:0009723~response to ethylene, GO:0009414~response to water deprivation, GO:0009737~response to abscisic acid, GO:0009651~response to salt stress	GO:0005634~nucleus	GO:0003700~transcription factor activity, sequence-specific DNA binding, GO:0043565~sequence-specific DNA binding
221	AT5G14040	PHT3;1	phosphate transporter 3;1	-	01_Eukaryota		GO:0009651~response to salt stress	GO:0005774~vacuolar membrane	-
222	AT5G14920	None	Gibberellin-regulated family protein	-	00_Cellular Organisms		GO:0009740~gibberellic acid mediated signaling pathway, GO:0009739~response to gibberellin, GO:2000377~regulation of reactive oxygen species metabolic process, GO:0009737~response to abscisic acid, GO:0009651~response to salt stress	GO:0005886~plasma membrane	-
223	AT5G24120	SIGE	sigma factor E	-	07_Magnoliophyta		GO:0009658~chloroplast organization, GO:0006355~regulation of transcription, DNA-templated, GO:0045893~positive regulation of transcription, DNA-templated	-	GO:0003700~transcription factor activity, sequence-specific DNA binding
224	AT5G25370	PLDALPHA3	phospholipase D alpha 3	-	00_Cellular Organisms		GO:0009414~response to water deprivation, GO:0009737~response to abscisic acid, GO:0009651~response to salt stress	-	-
225	AT5G27200	ACP5	acyl carrier protein 5	-	00_Cellular Organisms		-	-	-
226	AT5G35080	OS9	ER lectin-like protein	-	01_Eukaryota		GO:0009651~response to salt stress	-	GO:0005515~protein binding
227	AT5G37370	ATSRL1	PRP38 family protein	-	00_Cellular Organisms		GO:0009651~response to salt stress	GO:0005634~nucleus	-
228	AT5G40550	SGF29b	SGF29 tudor-like domain-containing protein	-	04_Embryophyta		GO:0009651~response to salt stress	GO:0005634~nucleus	-
229	AT5G44440	None	FAD-binding Berberine family protein	-	08_eudicotyledons		GO:0009651~response to salt stress	-	-
230	AT5G49450	bZIP1	basic leucine-zipper 1	-	13_Brassicales		GO:0006355~regulation of transcription, DNA-templated, GO:0045893~positive regulation of transcription, DNA-templated, GO:0006970~response to osmotic stress, GO:0009651~response to salt stress	GO:0005634~nucleus	GO:0003700~transcription factor activity, sequence-specific DNA binding, GO:0044212~transcription regulatory region DNA binding, GO:0043565~sequence-specific DNA binding, GO:0005515~protein binding
231	AT5G51110	None	Transcriptional coactivator/pterin dehydratase	-	07_Magnoliophyta		-	-	-
232	AT5G55580	None	Mitochondrial transcription termination factor family protein	-	00_Cellular Organisms		GO:0009658~chloroplast organization, GO:0006355~regulation of transcription, DNA-templated, GO:0009651~response to salt stress	-	GO:0003690~double-stranded DNA binding
233	AT5G58070	TIL	temperature-induced lipocalin	-	04_Embryophyta		GO:1901002~positive regulation of response to salt stress, GO:0042538~hyperosmotic salinity response, GO:0009408~response to heat, GO:0009409~response to cold, GO:0009414~response to water deprivation	GO:0005886~plasma membrane, GO:0005773~vacuole, GO:0005774~vacuolar membrane, GO:0005829~cytosol	-
234	AT5G58580	ATL63	TOXICOS EN LEVADURA 63	-	01_Eukaryota		GO:1901000~regulation of response to salt stress, GO:0071470~cellular response to osmotic stress	GO:0005886~plasma membrane, GO:0005634~nucleus	-
235	AT5G59010	BSK5	kinase with tetratricopeptide repeat domain-containing protein	-	01_Eukaryota		-	GO:0005886~plasma membrane	GO:0005524~ATP binding
236	AT5G61780	Tudor2	TUDOR-SN protein 2	-	01_Eukaryota		GO:0034605~cellular response to heat, GO:0009651~response to salt stress	GO:0005829~cytosol	-
237	AT5G62460	None	RING/FYVE/PHD zinc finger superfamily protein	-	00_Cellular Organisms		GO:0071470~cellular response to osmotic stress, GO:0071472~cellular response to salt stress	GO:0005886~plasma membrane	-
238	AT5G63510	GAMMA_CAL1	gamma carbonic anhydrase like 1	-	01_Eukaryota		GO:0010228~vegetative to reproductive phase transition of meristem, GO:0009737~response to abscisic acid, GO:0009651~response to salt stress	-	GO:0005515~protein binding
239	AT5G63980	SAL1	SAL1 phosphatase-like protein	-	00_Cellular Organisms		GO:0048573~photoperiodism, flowering, GO:0045892~negative regulation of transcription, DNA-templated, GO:0009738~abscisic acid-activated signaling pathway, GO:0009409~response to cold, GO:0009414~response to water deprivation, GO:0009651~response to salt stress	GO:0005634~nucleus, GO:0005829~cytosol	-
240	AT5G67300	MYBR1	myb domain protein r1	-	01_Eukaryota		GO:0030154~cell differentiation, GO:0009753~response to jasmonic acid, GO:0042742~defense response to bacterium, GO:0006355~regulation of transcription, DNA-templated, GO:0009739~response to gibberellin, GO:0009738~abscisic acid-activated signaling pathway, GO:0009723~response to ethylene, GO:0009414~response to water deprivation, GO:0009737~response to abscisic acid, GO:0009651~response to salt …	GO:0005634~nucleus	GO:0000981~RNA polymerase II transcription factor activity, sequence-specific DNA binding, GO:0003700~transcription factor activity, sequence-specific DNA binding, GO:0044212~transcription regulatory region DNA binding, GO:0043565~sequence-specific DNA binding

## Sheet: Water
№	TAIR ID	Gene Name	Description	Node Degree	PAI		Associated Gene Ontologies
							Biological Processes	Cellular Component	Molecular Function
	Genes in network from stress gene list
1	AT1G01620	PIP1C	plasma membrane intrinsic protein 1C	3	01_Eukaryota		GO:0006810~transport, GO:0034220~ion transmembrane transport, GO:0009992~cellular water homeostasis, GO:0006833~water transport, GO:0009414~response to water deprivation	GO:0009506~plasmodesma, GO:0005886~plasma membrane, GO:0005773~vacuole, GO:0005887~integral component of plasma membrane	GO:0005515~protein binding, GO:0015250~water channel activity, GO:0015254~glycerol channel activity
2	AT1G02205	CER1	Fatty acid hydroxylase superfamily	1	07_Magnoliophyta		GO:0042742~defense response to bacterium, GO:0009414~response to water deprivation	-	-
3	AT1G04400	CRY2	cryptochrome 2	1	01_Eukaryota		GO:0010118~stomatal movement, GO:0009414~response to water deprivation	GO:0005634~nucleus, GO:0005773~vacuole	GO:0071949~FAD binding, GO:0005515~protein binding
4	AT1G05180	AXR1	NAD(P)-binding Rossmann-fold superfamily protein	1	01_Eukaryota		GO:0009414~response to water deprivation	GO:0005886~plasma membrane, GO:0005634~nucleus, GO:0005829~cytosol	-
5	AT1G06770	DRIP1	DREB2A-interacting protein 1	1	07_Magnoliophyta		GO:0051865~protein autoubiquitination, GO:0009414~response to water deprivation	GO:0005634~nucleus	GO:0004842~ubiquitin-protein transferase activity, GO:0016874~ligase activity
6	AT1G07000	EXO70B2	exocyst subunit exo70 family protein B2	2	01_Eukaryota		-	GO:0005886~plasma membrane, GO:0005634~nucleus, GO:0005829~cytosol	-
7	AT1G08720	EDR1	Protein kinase superfamily protein	2	01_Eukaryota		GO:0009788~negative regulation of abscisic acid-activated signaling pathway, GO:0009873~ethylene-activated signaling pathway, GO:0009738~abscisic acid-activated signaling pathway, GO:0009414~response to water deprivation	GO:0005886~plasma membrane, GO:0005783~endoplasmic reticulum, GO:0005634~nucleus, GO:0005829~cytosol	GO:0005515~protein binding
8	AT1G10370	ERD9	Glutathione S-transferase family protein	1	07_Magnoliophyta		GO:0080148~negative regulation of response to water deprivation, GO:0009651~response to salt stress	GO:0005829~cytosol	-
9	AT1G11755	LEW1	Undecaprenyl pyrophosphate synthetase family protein	2	01_Eukaryota		GO:0009414~response to water deprivation	-	-
10	AT1G12110	NRT1.1	nitrate transporter 1.1	2	05_Tracheophyta		GO:0009414~response to water deprivation	GO:0005886~plasma membrane	-
11	AT1G12480	OZS1	C4-dicarboxylate transporter/malic acid transport protein	9	04_Embryophyta		GO:1902456~regulation of stomatal opening, GO:0090332~stomatal closure, GO:0009738~abscisic acid-activated signaling pathway, GO:0010118~stomatal movement, GO:0009737~response to abscisic acid	GO:0005886~plasma membrane	-
12	AT1G15360	SHN1	Integrase-type DNA-binding superfamily protein	1	00_Cellular Organisms		GO:0006351~transcription, DNA-templated, GO:0009873~ethylene-activated signaling pathway, GO:0009414~response to water deprivation	GO:0005634~nucleus	GO:0003677~DNA binding, GO:0003700~transcription factor activity, sequence-specific DNA binding, GO:0043565~sequence-specific DNA binding
13	AT1G15690	AVP1	Inorganic H pyrophosphatase family protein	1	00_Cellular Organisms		GO:0009651~response to salt stress, GO:0009414~response to water deprivation	GO:0009941~chloroplast envelope, GO:0005886~plasma membrane, GO:0005829~cytosol, GO:0005773~vacuole	-
14	AT1G18390	AT1G18390	Serine/Threonine kinase family catalytic domain protein	1	05_Tracheophyta		GO:0006351~transcription, DNA-templated, GO:0042631~cellular response to water deprivation	GO:0005886~plasma membrane, GO:0005634~nucleus	GO:0003677~DNA binding
15	AT1G19120	LSM1A	Small nuclear ribonucleoprotein family protein	3	01_Eukaryota		GO:0042538~hyperosmotic salinity response, GO:0009631~cold acclimation, GO:0009414~response to water deprivation	GO:0005634~nucleus	GO:0005515~protein binding
16	AT1G20440	COR47	cold-regulated 47	5	11_rosids		GO:0009631~cold acclimation, GO:0010286~heat acclimation, GO:0009409~response to cold, GO:0006970~response to osmotic stress, GO:0009737~response to abscisic acid, GO:0009414~response to water deprivation	GO:0005634~nucleus, GO:0005829~cytosol	-
17	AT1G20450	ERD10	Dehydrin family protein	2	02_Viridiplantae		GO:0010029~regulation of seed germination, GO:0009631~cold acclimation, GO:0009409~response to cold, GO:0009737~response to abscisic acid, GO:0009414~response to water deprivation	GO:0009506~plasmodesma, GO:0005634~nucleus, GO:0005829~cytosol	-
18	AT1G27730	STZ	salt tolerance zinc finger	5	07_Magnoliophyta		GO:0010117~photoprotection, GO:0006351~transcription, DNA-templated, GO:0045892~negative regulation of transcription, DNA-templated, GO:0006979~response to oxidative stress, GO:0010200~response to chitin, GO:0009409~response to cold, GO:0009651~response to salt stress, GO:0009737~response to abscisic acid, GO:0009414~response to water deprivation	GO:0005634~nucleus	GO:0044212~transcription regulatory region DNA binding, GO:0003700~transcription factor activity, sequence-specific DNA binding, GO:0043565~sequence-specific DNA binding
19	AT1G30100	NCED5	nine-cis-epoxycarotenoid dioxygenase 5	1	04_Embryophyta		GO:0009688~abscisic acid biosynthetic process, GO:0009414~response to water deprivation	-	-
20	AT1G30270	CIPK23	CBL-interacting protein kinase 23	8	01_Eukaryota		GO:0010107~potassium ion import, GO:0010118~stomatal movement, GO:0009414~response to water deprivation	GO:0005886~plasma membrane, GO:0005634~nucleus, GO:0005829~cytosol	GO:0005515~protein binding
21	AT1G32230	RCD1	WWE protein-protein interaction domain protein family	2	01_Eukaryota		GO:2000377~regulation of reactive oxygen species metabolic process, GO:0006979~response to oxidative stress, GO:0009873~ethylene-activated signaling pathway, GO:0009651~response to salt stress, GO:0006970~response to osmotic stress, GO:0009414~response to water deprivation	GO:0005634~nucleus	GO:0005515~protein binding
22	AT1G45249	ABF2	abscisic acid responsive elements-binding factor 2	10	01_Eukaryota		GO:0006351~transcription, DNA-templated, GO:0045893~positive regulation of transcription, DNA-templated, GO:0009738~abscisic acid-activated signaling pathway, GO:0009651~response to salt stress, GO:0009737~response to abscisic acid, GO:0009414~response to water deprivation	GO:0005634~nucleus	GO:0003677~DNA binding, GO:0003700~transcription factor activity, sequence-specific DNA binding, GO:0043565~sequence-specific DNA binding, GO:0005515~protein binding
23	AT1G52340	ABA2	NAD(P)-binding Rossmann-fold superfamily protein	7	01_Eukaryota		GO:0009688~abscisic acid biosynthetic process, GO:0010182~sugar mediated signaling pathway, GO:0009408~response to heat, GO:0009414~response to water deprivation	GO:0005829~cytosol	-
24	AT1G52690	LEA7	Late embryogenesis abundant protein (LEA) family protein	1	07_Magnoliophyta		-	GO:0005829~cytosol	-
25	AT1G52890	NAC019	NAC domain containing protein 19	1	01_Eukaryota		GO:0006351~transcription, DNA-templated, GO:0009414~response to water deprivation	GO:0005634~nucleus	GO:0003677~DNA binding, GO:0003700~transcription factor activity, sequence-specific DNA binding, GO:0005515~protein binding
26	AT1G54160	NF-YA5	nuclear factor Y	2	01_Eukaryota		GO:0006351~transcription, DNA-templated, GO:0048316~seed development, GO:0045892~negative regulation of transcription, DNA-templated, GO:0009738~abscisic acid-activated signaling pathway, GO:0009414~response to water deprivation	GO:0005634~nucleus	GO:0003677~DNA binding, GO:0003700~transcription factor activity, sequence-specific DNA binding
27	AT1G58440	XF1	FAD/NAD(P)-binding oxidoreductase family protein	1	00_Cellular Organisms		GO:0009414~response to water deprivation	GO:0005783~endoplasmic reticulum	-
28	AT1G69600	ZFHD1	zinc finger homeodomain 1	3	10_Pentapetalae		GO:0006351~transcription, DNA-templated, GO:0045893~positive regulation of transcription, DNA-templated, GO:0009414~response to water deprivation	GO:0005634~nucleus	GO:0003677~DNA binding, GO:0003700~transcription factor activity, sequence-specific DNA binding, GO:0005515~protein binding
29	AT1G74920	ALDH10A8	aldehyde dehydrogenase 10A8	1	00_Cellular Organisms		GO:0009651~response to salt stress, GO:0009414~response to water deprivation	GO:0005829~cytosol	-
30	AT1G78080	RAP2.4	related to AP2 4	1	01_Eukaryota		GO:0006351~transcription, DNA-templated, GO:0009873~ethylene-activated signaling pathway, GO:0009409~response to cold, GO:0009651~response to salt stress, GO:0006970~response to osmotic stress, GO:0009414~response to water deprivation	GO:0005634~nucleus	GO:0003677~DNA binding, GO:0003700~transcription factor activity, sequence-specific DNA binding, GO:0043565~sequence-specific DNA binding, GO:0005515~protein binding
31	AT1G80410	EMB2753	tetratricopeptide repeat (TPR)-containing protein	1	00_Cellular Organisms		GO:0009414~response to water deprivation	GO:0009506~plasmodesma, GO:0005634~nucleus, GO:0005829~cytosol	-
32	AT2G04030	CR88	Chaperone protein htpG family protein	3	00_Cellular Organisms		GO:0009408~response to heat, GO:0009651~response to salt stress, GO:0009414~response to water deprivation	GO:0009941~chloroplast envelope, GO:0005829~cytosol	GO:0005515~protein binding
33	AT2G18960	HA1	H[+]-ATPase 1	2	01_Eukaryota		GO:0010119~regulation of stomatal movement, GO:0009737~response to abscisic acid, GO:0009414~response to water deprivation	GO:0009506~plasmodesma, GO:0005886~plasma membrane, GO:0005634~nucleus, GO:0005773~vacuole, GO:0005887~integral component of plasma membrane	GO:0005515~protein binding
34	AT2G20890	PSB29	photosystem II reaction center PSB29 protein	1	01_Eukaryota		GO:0010182~sugar mediated signaling pathway, GO:2000070~regulation of response to water deprivation	GO:0009941~chloroplast envelope	-
35	AT2G26650	AKT1	K+ transporter 1	5	07_Magnoliophyta		GO:0010107~potassium ion import, GO:0009651~response to salt stress, GO:0009414~response to water deprivation	GO:0005886~plasma membrane, GO:0005887~integral component of plasma membrane	GO:0005515~protein binding
36	AT2G30580	DRIP2	DREB2A-interacting protein 2	1	07_Magnoliophyta		GO:0051865~protein autoubiquitination, GO:0009414~response to water deprivation	GO:0005634~nucleus	GO:0004842~ubiquitin-protein transferase activity, GO:0016874~ligase activity, GO:0005515~protein binding
37	AT2G35300	LEA18	Late embryogenesis abundant protein	1	07_Magnoliophyta		GO:0048316~seed development, GO:0009790~embryo development, GO:0006970~response to osmotic stress, GO:0009414~response to water deprivation	GO:0005829~cytosol	-
38	AT2G35930	PUB23	plant U-box 23	3	01_Eukaryota		GO:0010200~response to chitin, GO:0051865~protein autoubiquitination, GO:0009414~response to water deprivation	GO:0005829~cytosol	GO:0004842~ubiquitin-protein transferase activity, GO:0016874~ligase activity
39	AT2G36830	GAMMA-TIP	gamma tonoplast intrinsic protein	4	04_Embryophyta		GO:0015840~urea transport, GO:0006810~transport, GO:0034220~ion transmembrane transport, GO:0009992~cellular water homeostasis, GO:0006833~water transport	GO:0042807~central vacuole, GO:0009941~chloroplast envelope, GO:0005773~vacuole, GO:0005887~integral component of plasma membrane	GO:0015204~urea transmembrane transporter activity, GO:0015250~water channel activity, GO:0015254~glycerol channel activity
40	AT2G37180	RD28	Aquaporin-like superfamily protein	6	01_Eukaryota		GO:0006810~transport, GO:0034220~ion transmembrane transport, GO:0009992~cellular water homeostasis, GO:0006970~response to osmotic stress, GO:0009414~response to water deprivation	GO:0009506~plasmodesma, GO:0005886~plasma membrane, GO:0005773~vacuole, GO:0005887~integral component of plasma membrane	GO:0015250~water channel activity, GO:0015254~glycerol channel activity
41	AT2G38880	NF-YB1	nuclear factor Y	1	00_Cellular Organisms		GO:0006351~transcription, DNA-templated, GO:0009414~response to water deprivation	GO:0005634~nucleus	GO:0003700~transcription factor activity, sequence-specific DNA binding, GO:0043565~sequence-specific DNA binding, GO:0005515~protein binding
42	AT2G39550	PGGT-I	Prenyltransferase family protein	1	07_Magnoliophyta		GO:0009788~negative regulation of abscisic acid-activated signaling pathway, GO:0009737~response to abscisic acid, GO:0009414~response to water deprivation	GO:0005634~nucleus	-
43	AT2G39800	P5CS1	delta1-pyrroline-5-carboxylate synthase 1	5	00_Cellular Organisms		GO:0042538~hyperosmotic salinity response, GO:0006979~response to oxidative stress, GO:0009651~response to salt stress, GO:0009737~response to abscisic acid, GO:0009414~response to water deprivation	-	-
44	AT2G40220	ABI4	Integrase-type DNA-binding superfamily protein	5	00_Cellular Organisms		GO:0006351~transcription, DNA-templated, GO:0010119~regulation of stomatal movement, GO:0048316~seed development, GO:0010182~sugar mediated signaling pathway, GO:0045893~positive regulation of transcription, DNA-templated, GO:0009873~ethylene-activated signaling pathway, GO:0009738~abscisic acid-activated signaling pathway, GO:0006970~response to osmotic stress, GO:0009414~response to water depri…	GO:0005634~nucleus	GO:0003677~DNA binding, GO:0044212~transcription regulatory region DNA binding, GO:0003700~transcription factor activity, sequence-specific DNA binding, GO:0043565~sequence-specific DNA binding, GO:0005515~protein binding
45	AT2G41225	AT2G41225	transmembrane protein	1	07_Magnoliophyta		GO:2000070~regulation of response to water deprivation	GO:0005886~plasma membrane	-
46	AT2G41230	ORS1	ORGAN SIZE-like protein	1	00_Cellular Organisms		GO:2000070~regulation of response to water deprivation	GO:0005783~endoplasmic reticulum, GO:0005634~nucleus	-
47	AT2G42540	COR15A	cold-regulated 15a	7	13_Brassicales		GO:0050826~response to freezing, GO:0009631~cold acclimation, GO:0010286~heat acclimation, GO:0009409~response to cold, GO:0009819~drought recovery, GO:0009651~response to salt stress, GO:0006970~response to osmotic stress, GO:0009737~response to abscisic acid, GO:0009414~response to water deprivation	GO:0009941~chloroplast envelope	-
48	AT2G43350	GPX3	glutathione peroxidase 3	3	00_Cellular Organisms		GO:0042631~cellular response to water deprivation, GO:0009738~abscisic acid-activated signaling pathway	-	-
49	AT2G45960	PIP1B	plasma membrane intrinsic protein 1B	4	01_Eukaryota		GO:0006810~transport, GO:0034220~ion transmembrane transport, GO:0009992~cellular water homeostasis, GO:0006833~water transport, GO:0009651~response to salt stress, GO:0009414~response to water deprivation	GO:0009506~plasmodesma, GO:0005886~plasma membrane, GO:0005773~vacuole, GO:0005887~integral component of plasma membrane	GO:0015250~water channel activity, GO:0015254~glycerol channel activity
50	AT3G13672	AT3G13672	TRAF-like superfamily protein	3	01_Eukaryota		-	GO:0005634~nucleus	GO:0004842~ubiquitin-protein transferase activity, GO:0016874~ligase activity
51	AT3G14080	LSM1B	Small nuclear ribonucleoprotein family protein	2	01_Eukaryota		GO:0042538~hyperosmotic salinity response, GO:0009631~cold acclimation, GO:0009414~response to water deprivation	GO:0005634~nucleus	GO:0005515~protein binding
52	AT3G14440	NCED3	nine-cis-epoxycarotenoid dioxygenase 3	9	04_Embryophyta		GO:0042538~hyperosmotic salinity response, GO:0009688~abscisic acid biosynthetic process, GO:0006970~response to osmotic stress, GO:0009414~response to water deprivation	-	-
53	AT3G15500	NAC055	NAC domain containing protein 3	1	01_Eukaryota		GO:0006351~transcription, DNA-templated, GO:0009414~response to water deprivation	GO:0005634~nucleus	GO:0003677~DNA binding, GO:0003700~transcription factor activity, sequence-specific DNA binding, GO:0005515~protein binding
54	AT3G16240	DELTA-TIP	delta tonoplast integral protein	2	01_Eukaryota		GO:0015840~urea transport, GO:0006810~transport, GO:0009992~cellular water homeostasis, GO:0006833~water transport	GO:0009506~plasmodesma, GO:0042807~central vacuole, GO:0009941~chloroplast envelope, GO:0005886~plasma membrane, GO:0005773~vacuole, GO:0005887~integral component of plasma membrane	GO:0015204~urea transmembrane transporter activity, GO:0015250~water channel activity, GO:0015254~glycerol channel activity
55	AT3G16800	AT3G16800	Protein phosphatase 2C family protein	2	00_Cellular Organisms		-	GO:0005634~nucleus	-
56	AT3G19600	CPL5	RNA polymerase II carboxy-terminal domain phosphatase-like protein	6	13_Brassicales		GO:0009737~response to abscisic acid, GO:0009414~response to water deprivation	GO:0005634~nucleus	-
57	AT3G22310	PMH1	putative mitochondrial RNA helicase 1	1	00_Cellular Organisms		GO:0009409~response to cold, GO:0009651~response to salt stress, GO:0009414~response to water deprivation	GO:0005634~nucleus	GO:0003677~DNA binding
58	AT3G23050	IAA7	indole-3-acetic acid 7	1	01_Eukaryota		GO:0006351~transcription, DNA-templated, GO:0009414~response to water deprivation	GO:0005634~nucleus	GO:0003700~transcription factor activity, sequence-specific DNA binding, GO:0005515~protein binding
59	AT3G23250	MYB15	myb domain protein 15	2	00_Cellular Organisms		GO:0010200~response to chitin, GO:0009651~response to salt stress	GO:0005634~nucleus	GO:0003677~DNA binding, GO:0044212~transcription regulatory region DNA binding, GO:0003700~transcription factor activity, sequence-specific DNA binding, GO:0043565~sequence-specific DNA binding
60	AT3G29320	AT3G29320	Glycosyl transferase	1	01_Eukaryota		GO:0009738~abscisic acid-activated signaling pathway, GO:0009414~response to water deprivation	GO:0005829~cytosol	-
61	AT3G30775	ERD5	Methylenetetrahydrofolate reductase family protein	1	01_Eukaryota		GO:0042742~defense response to bacterium, GO:0006979~response to oxidative stress, GO:0009414~response to water deprivation	-	GO:0071949~FAD binding
62	AT3G46620	RDUF1	zinc finger (C3HC4-type RING finger) family protein	4	00_Cellular Organisms		GO:0010200~response to chitin, GO:0051865~protein autoubiquitination, GO:0009738~abscisic acid-activated signaling pathway, GO:0009737~response to abscisic acid, GO:0009414~response to water deprivation	GO:0005634~nucleus, GO:0005829~cytosol	GO:0004842~ubiquitin-protein transferase activity, GO:0016874~ligase activity
63	AT3G46970	PHS2	alpha-glucan phosphorylase 2	1	01_Eukaryota		GO:0009414~response to water deprivation	GO:0005829~cytosol	-
64	AT3G50310	MAPKKK20	mitogen-activated protein kinase kinase kinase 20	3	10_Pentapetalae		GO:0009409~response to cold, GO:0009651~response to salt stress, GO:0009414~response to water deprivation	-	-
65	AT3G50500	SNRK2.2	SNF1-related protein kinase 2.2	10	00_Cellular Organisms		GO:0010029~regulation of seed germination, GO:0009738~abscisic acid-activated signaling pathway, GO:0009651~response to salt stress, GO:0006970~response to osmotic stress, GO:0009737~response to abscisic acid, GO:0009414~response to water deprivation	GO:0005886~plasma membrane, GO:0005634~nucleus, GO:0005829~cytosol	GO:0005515~protein binding
66	AT3G52150	PSRP2	RNA-binding (RRM/RBD/RNP motifs) family protein	1	07_Magnoliophyta		-	GO:0009941~chloroplast envelope	-
67	AT3G52450	PUB22	plant U-box 22	2	00_Cellular Organisms		GO:0010200~response to chitin, GO:0051865~protein autoubiquitination, GO:0009414~response to water deprivation	GO:0005829~cytosol	GO:0004842~ubiquitin-protein transferase activity, GO:0016874~ligase activity
68	AT3G53420	PIP2A	plasma membrane intrinsic protein 2A	4	01_Eukaryota		GO:0006810~transport, GO:0034220~ion transmembrane transport, GO:0009992~cellular water homeostasis, GO:0006833~water transport, GO:0009737~response to abscisic acid, GO:0009414~response to water deprivation	GO:0009506~plasmodesma, GO:0005886~plasma membrane, GO:0005773~vacuole, GO:0005887~integral component of plasma membrane	GO:0015250~water channel activity, GO:0015254~glycerol channel activity
69	AT3G53600	AT3G53600	C2H2-type zinc finger family protein	1	07_Magnoliophyta		GO:0010200~response to chitin	GO:0005634~nucleus	GO:0044212~transcription regulatory region DNA binding, GO:0003700~transcription factor activity, sequence-specific DNA binding, GO:0043565~sequence-specific DNA binding
70	AT3G54820	PIP2;5	plasma membrane intrinsic protein 2;5	4	01_Eukaryota		GO:0006810~transport, GO:0034220~ion transmembrane transport, GO:0009992~cellular water homeostasis, GO:0006833~water transport	GO:0009506~plasmodesma, GO:0005886~plasma membrane, GO:0005773~vacuole, GO:0005887~integral component of plasma membrane	GO:0005515~protein binding, GO:0015250~water channel activity, GO:0015254~glycerol channel activity
71	AT3G56580	AT3G56580	RING/U-box superfamily protein	3	00_Cellular Organisms		GO:0009414~response to water deprivation	-	GO:0004842~ubiquitin-protein transferase activity, GO:0016874~ligase activity
72	AT3G59380	FTA	farnesyltransferase A	3	01_Eukaryota		GO:0009788~negative regulation of abscisic acid-activated signaling pathway, GO:0009414~response to water deprivation	GO:0005634~nucleus	GO:0005515~protein binding
73	AT3G61430	PIP1A	plasma membrane intrinsic protein 1A	6	01_Eukaryota		GO:0006810~transport, GO:0034220~ion transmembrane transport, GO:0009992~cellular water homeostasis, GO:0006833~water transport, GO:0009414~response to water deprivation	GO:0009506~plasmodesma, GO:0009941~chloroplast envelope, GO:0005886~plasma membrane, GO:0005773~vacuole, GO:0005887~integral component of plasma membrane	GO:0015250~water channel activity, GO:0015254~glycerol channel activity
74	AT4G00430	PIP1;4	plasma membrane intrinsic protein 1;4	1	01_Eukaryota		GO:0006810~transport, GO:0034220~ion transmembrane transport, GO:0009992~cellular water homeostasis, GO:0006833~water transport, GO:0009414~response to water deprivation	GO:0009506~plasmodesma, GO:0005886~plasma membrane, GO:0005773~vacuole, GO:0005887~integral component of plasma membrane	GO:0015250~water channel activity, GO:0015254~glycerol channel activity
75	AT4G01420	CBL5	calcineurin B-like protein 5	2	01_Eukaryota		GO:0009651~response to salt stress, GO:0006970~response to osmotic stress, GO:0009414~response to water deprivation	GO:0005886~plasma membrane, GO:0005634~nucleus	-
76	AT4G08920	CRY1	cryptochrome 1	1	00_Cellular Organisms		GO:0010117~photoprotection, GO:2000377~regulation of reactive oxygen species metabolic process, GO:0010118~stomatal movement, GO:0009414~response to water deprivation	GO:0005634~nucleus	GO:0071949~FAD binding, GO:0005515~protein binding
77	AT4G17615	CBL1	calcineurin B-like protein 1	3	00_Cellular Organisms		GO:0010107~potassium ion import, GO:0009409~response to cold, GO:0009738~abscisic acid-activated signaling pathway, GO:0010118~stomatal movement, GO:0009651~response to salt stress, GO:0006970~response to osmotic stress, GO:0009414~response to water deprivation	GO:0005886~plasma membrane	-
78	AT4G20140	GSO1	Leucine-rich repeat transmembrane protein kinase	10	07_Magnoliophyta		-	-	-
79	AT4G24020	NLP7	NIN like protein 7	1	01_Eukaryota		GO:0006351~transcription, DNA-templated, GO:0010118~stomatal movement, GO:0009414~response to water deprivation	GO:0005634~nucleus	GO:0003677~DNA binding, GO:0003700~transcription factor activity, sequence-specific DNA binding
80	AT4G24190	SHD	Chaperone protein htpG family protein	3	00_Cellular Organisms		GO:0009409~response to cold, GO:0009651~response to salt stress, GO:0009414~response to water deprivation	GO:0009506~plasmodesma, GO:0005886~plasma membrane, GO:0005783~endoplasmic reticulum, GO:0005634~nucleus, GO:0005829~cytosol, GO:0005773~vacuole	-
81	AT4G25480	DREB1A	dehydration response element B1A	3	00_Cellular Organisms		GO:0006351~transcription, DNA-templated, GO:0009631~cold acclimation, GO:0009409~response to cold, GO:0009414~response to water deprivation	GO:0005634~nucleus	GO:0003677~DNA binding, GO:0003700~transcription factor activity, sequence-specific DNA binding
82	AT4G26070	MEK1	MAP kinase/ ERK kinase 1	1	01_Eukaryota		GO:0042742~defense response to bacterium, GO:0009414~response to water deprivation	-	GO:0005515~protein binding
83	AT4G27410	RD26	NAC (No Apical Meristem) domain transcriptional regulator superfamily protein	3	01_Eukaryota		GO:0006351~transcription, DNA-templated, GO:0045893~positive regulation of transcription, DNA-templated, GO:0009737~response to abscisic acid, GO:0009414~response to water deprivation	GO:0005634~nucleus	GO:0003677~DNA binding, GO:0003700~transcription factor activity, sequence-specific DNA binding, GO:0043565~sequence-specific DNA binding
84	AT4G33950	OST1	Protein kinase superfamily protein	10	01_Eukaryota		GO:1902456~regulation of stomatal opening, GO:2000377~regulation of reactive oxygen species metabolic process, GO:0010119~regulation of stomatal movement, GO:0042742~defense response to bacterium, GO:0009738~abscisic acid-activated signaling pathway, GO:0010118~stomatal movement, GO:0009651~response to salt stress, GO:0006970~response to osmotic stress, GO:0009737~response to abscisic acid, GO:00…	GO:0005634~nucleus, GO:0005829~cytosol	GO:0005515~protein binding
85	AT4G35100	PIP3	plasma membrane intrinsic protein 3	6	01_Eukaryota		GO:0006810~transport, GO:0034220~ion transmembrane transport, GO:0009992~cellular water homeostasis, GO:0009737~response to abscisic acid	GO:0009506~plasmodesma, GO:0005886~plasma membrane, GO:0005634~nucleus, GO:0005773~vacuole, GO:0005887~integral component of plasma membrane	GO:0005515~protein binding, GO:0015250~water channel activity, GO:0015254~glycerol channel activity
86	AT5G05410	DREB2A	DRE-binding protein 2A	7	00_Cellular Organisms		GO:0006351~transcription, DNA-templated, GO:0045893~positive regulation of transcription, DNA-templated, GO:0009408~response to heat, GO:0010286~heat acclimation, GO:0009414~response to water deprivation	GO:0005634~nucleus	GO:0003677~DNA binding, GO:0044212~transcription regulatory region DNA binding, GO:0003700~transcription factor activity, sequence-specific DNA binding, GO:0043565~sequence-specific DNA binding, GO:0005515~protein binding
87	AT5G06760	LEA4-5	Late Embryogenesis Abundant 4-5	2	07_Magnoliophyta		GO:0048316~seed development, GO:0009790~embryo development, GO:0009409~response to cold, GO:0006970~response to osmotic stress, GO:0009414~response to water deprivation	GO:0005829~cytosol	-
88	AT5G08620	STRS2	DEA(D/H)-box RNA helicase family protein	1	01_Eukaryota		GO:0009409~response to cold, GO:0009651~response to salt stress, GO:0009414~response to water deprivation	GO:0005634~nucleus	-
89	AT5G13780	AT5G13780	Acyl-CoA N-acyltransferases (NAT) superfamily protein	1	00_Cellular Organisms		GO:0009414~response to water deprivation	GO:0005829~cytosol	-
90	AT5G27620	CYCH;1	cyclin H;1	6	04_Embryophyta		GO:0006351~transcription, DNA-templated, GO:0010119~regulation of stomatal movement, GO:2000070~regulation of response to water deprivation, GO:0009414~response to water deprivation	GO:0005634~nucleus	GO:0005515~protein binding
91	AT5G27930	AT5G27930	Protein phosphatase 2C family protein	1	01_Eukaryota		-	-	-
92	AT5G40280	ERA1	Prenyltransferase family protein	5	05_Tracheophyta		GO:0009788~negative regulation of abscisic acid-activated signaling pathway, GO:0009737~response to abscisic acid, GO:0009414~response to water deprivation	-	GO:0005515~protein binding
93	AT5G45340	CYP707A3	cytochrome P450	2	01_Eukaryota		GO:0009414~response to water deprivation	-	-
94	AT5G47100	CBL9	calcineurin B-like protein 9	2	01_Eukaryota		GO:0010107~potassium ion import, GO:0009738~abscisic acid-activated signaling pathway, GO:0010118~stomatal movement, GO:0009414~response to water deprivation	GO:0005886~plasma membrane	GO:0005515~protein binding
95	AT5G48870	SAD1	Small nuclear ribonucleoprotein family protein	2	01_Eukaryota		GO:0009737~response to abscisic acid, GO:0009414~response to water deprivation	GO:0005634~nucleus	-
96	AT5G56030	HSP81-2	heat shock protein 81-2	3	00_Cellular Organisms		GO:0090332~stomatal closure, GO:0009408~response to heat, GO:0010286~heat acclimation, GO:0009651~response to salt stress, GO:0009414~response to water deprivation	GO:0009506~plasmodesma, GO:0005634~nucleus, GO:0005829~cytosol	GO:0005515~protein binding
97	AT5G57050	ABI2	Protein phosphatase 2C family protein	21	01_Eukaryota		GO:1902456~regulation of stomatal opening, GO:0009408~response to heat, GO:0009788~negative regulation of abscisic acid-activated signaling pathway, GO:0009738~abscisic acid-activated signaling pathway, GO:0006970~response to osmotic stress, GO:0009737~response to abscisic acid, GO:0009414~response to water deprivation	-	GO:0005515~protein binding
98	AT5G58430	EXO70B1	exocyst subunit exo70 family protein B1	2	00_Cellular Organisms		-	GO:0005886~plasma membrane, GO:0005829~cytosol	-
99	AT5G59550	RDUF2	zinc finger (C3HC4-type RING finger) family protein	6	01_Eukaryota		GO:0010200~response to chitin, GO:0051865~protein autoubiquitination, GO:0009738~abscisic acid-activated signaling pathway, GO:0009737~response to abscisic acid, GO:0009414~response to water deprivation	GO:0005634~nucleus, GO:0005829~cytosol	GO:0004842~ubiquitin-protein transferase activity, GO:0016874~ligase activity
100	AT5G60410	SIZ1	DNA-binding protein with MIZ/SP-RING zinc finger	2	00_Cellular Organisms		GO:0050826~response to freezing, GO:0010286~heat acclimation, GO:2000070~regulation of response to water deprivation, GO:0009414~response to water deprivation	GO:0005634~nucleus	GO:0003677~DNA binding, GO:0016874~ligase activity, GO:0005515~protein binding
101	AT5G64960	CDKC2	cyclin dependent kinase group C2	6	00_Cellular Organisms		-	GO:0005634~nucleus, GO:0005829~cytosol	GO:0005515~protein binding
102	AT5G66880	SNRK2.3	sucrose nonfermenting 1(SNF1)-related protein kinase 2.3	10	00_Cellular Organisms		GO:0010029~regulation of seed germination, GO:0009738~abscisic acid-activated signaling pathway, GO:0009651~response to salt stress, GO:0006970~response to osmotic stress, GO:0009737~response to abscisic acid, GO:0009414~response to water deprivation	GO:0005634~nucleus, GO:0005829~cytosol	GO:0005515~protein binding
103	AT5G67030	ABA1	zeaxanthin epoxidase (ZEP) (ABA1)	7	00_Cellular Organisms		GO:0009688~abscisic acid biosynthetic process, GO:0010182~sugar mediated signaling pathway, GO:0009408~response to heat, GO:0006970~response to osmotic stress, GO:0009414~response to water deprivation	GO:0009941~chloroplast envelope	GO:0071949~FAD binding
	Genes added to network by STRING tool
104	AT1G03190	UVH6	RAD3-like DNA-binding helicase protein	7	00_Cellular Organisms
105	AT1G18040	CDKD1;3	cyclin-dependent kinase D1;3	6	01_Eukaryota
106	AT1G66750	CAK4	CDK-activating kinase 4	6	01_Eukaryota
107	AT1G72770	HAB1	HYPERSENSITIVE TO ABA1	13	00_Cellular Organisms
108	AT2G26040	PYL2	PYR1-like 2	7	01_Eukaryota
109	AT4G17870	PYR1	Polyketide cyclase/dehydrase and lipid transport superfamily protein	8	01_Eukaryota
110	AT4G26080	ABI1	Protein phosphatase 2C family protein	24	01_Eukaryota
111	AT4G27920	PYL10	PYR1-like 10	3	01_Eukaryota
112	AT4G30820	AT4G30820	cyclin-dependent kinase-activating kinase assembly factor-related / CDK-activating kinase assembly factor-like protein	6	01_Eukaryota
113	AT5G46790	PYL1	PYR1-like 1	7	01_Eukaryota
	Genes from stress gene list not included in the STRING network
114	AT1G02730	CSLD5	cellulose synthase-like D5	-	04_Embryophyta		GO:0009651~response to salt stress, GO:0006970~response to osmotic stress, GO:0009414~response to water deprivation	-	-
115	AT1G05850	POM1	Chitinase family protein	-	01_Eukaryota		GO:0009408~response to heat, GO:0009873~ethylene-activated signaling pathway, GO:0009651~response to salt stress, GO:0009414~response to water deprivation	-	-
116	AT1G07240	UGT71C5	UDP-glucosyl transferase 71C5	-	01_Eukaryota		GO:0009819~drought recovery	GO:0005829~cytosol	-
117	AT1G12610	DDF1	Integrase-type DNA-binding superfamily protein	-	00_Cellular Organisms		GO:0006351~transcription, DNA-templated, GO:0050826~response to freezing, GO:0009408~response to heat, GO:0009651~response to salt stress, GO:0009414~response to water deprivation	GO:0005634~nucleus	GO:0003677~DNA binding, GO:0044212~transcription regulatory region DNA binding, GO:0003700~transcription factor activity, sequence-specific DNA binding, GO:0043565~sequence-specific DNA binding
118	AT1G13740	AFP2	ABI five binding protein 2	-	07_Magnoliophyta		GO:0009737~response to abscisic acid, GO:0009414~response to water deprivation	GO:0005634~nucleus	GO:0005515~protein binding
119	AT1G14350	FLP	Duplicated homeodomain-like superfamily protein	-	02_Viridiplantae		-	GO:0005634~nucleus	GO:0003677~DNA binding, GO:0044212~transcription regulatory region DNA binding, GO:0003700~transcription factor activity, sequence-specific DNA binding, GO:0043565~sequence-specific DNA binding
120	AT1G16060	ADAP	ARIA-interacting double AP2 domain protein	-	00_Cellular Organisms		GO:0006351~transcription, DNA-templated, GO:0009873~ethylene-activated signaling pathway, GO:0009651~response to salt stress, GO:0009737~response to abscisic acid, GO:0009414~response to water deprivation	GO:0005634~nucleus	GO:0003677~DNA binding, GO:0003700~transcription factor activity, sequence-specific DNA binding
121	AT1G17280	UBC34	ubiquitin-conjugating enzyme 34	-	01_Eukaryota		-	GO:0005783~endoplasmic reticulum	GO:0004842~ubiquitin-protein transferase activity
122	AT1G17950	MYB52	myb domain protein 52	-	01_Eukaryota		GO:0009737~response to abscisic acid	GO:0005634~nucleus	GO:0003677~DNA binding, GO:0044212~transcription regulatory region DNA binding, GO:0003700~transcription factor activity, sequence-specific DNA binding, GO:0043565~sequence-specific DNA binding
123	AT1G21270	WAK2	wall-associated kinase 2	-	11_rosids		GO:0009992~cellular water homeostasis	GO:0005886~plasma membrane	-
124	AT1G22810	None	Integrase-type DNA-binding superfamily protein	-	02_Viridiplantae		GO:0006351~transcription, DNA-templated, GO:0009873~ethylene-activated signaling pathway	GO:0005634~nucleus	GO:0003677~DNA binding, GO:0003700~transcription factor activity, sequence-specific DNA binding
125	AT1G28520	VOZ1	vascular plant one zinc finger protein	-	01_Eukaryota		GO:0006351~transcription, DNA-templated, GO:0045893~positive regulation of transcription, DNA-templated, GO:0009408~response to heat, GO:0009631~cold acclimation, GO:0009414~response to water deprivation	GO:0005634~nucleus	GO:0043565~sequence-specific DNA binding
126	AT1G32080	LrgB	membrane protein	-	04_Embryophyta		-	GO:0009941~chloroplast envelope, GO:0005886~plasma membrane	-
127	AT1G32560	AtLEA4-1	Late embryogenesis abundant protein	-	07_Magnoliophyta		GO:0048316~seed development, GO:0009790~embryo development, GO:0006970~response to osmotic stress, GO:0009414~response to water deprivation	GO:0009506~plasmodesma, GO:0005829~cytosol	-
128	AT1G33240	GTL1	GT-2-like 1	-	07_Magnoliophyta		GO:0006351~transcription, DNA-templated, GO:0045892~negative regulation of transcription, DNA-templated, GO:0042631~cellular response to water deprivation, GO:0009414~response to water deprivation	GO:0005634~nucleus	GO:0003677~DNA binding, GO:0003700~transcription factor activity, sequence-specific DNA binding, GO:0043565~sequence-specific DNA binding
129	AT1G33560	ADR1	Disease resistance protein (CC-NBS-LRR class) family	-	01_Eukaryota		GO:0042742~defense response to bacterium, GO:0009414~response to water deprivation	-	-
130	AT1G36060	None	Integrase-type DNA-binding superfamily protein	-	00_Cellular Organisms		GO:0006351~transcription, DNA-templated, GO:0009873~ethylene-activated signaling pathway	GO:0005634~nucleus	GO:0003677~DNA binding, GO:0003700~transcription factor activity, sequence-specific DNA binding
131	AT1G46768	RAP2.1	related to AP2 1	-	02_Viridiplantae		GO:0006351~transcription, DNA-templated, GO:0045893~positive regulation of transcription, DNA-templated, GO:0009873~ethylene-activated signaling pathway, GO:0009409~response to cold, GO:0009414~response to water deprivation	GO:0005634~nucleus	GO:0003677~DNA binding, GO:0003700~transcription factor activity, sequence-specific DNA binding
132	AT1G47128	RD21A	Granulin repeat cysteine protease family protein	-	00_Cellular Organisms		GO:0009414~response to water deprivation	GO:0009506~plasmodesma, GO:0005829~cytosol, GO:0005773~vacuole	-
133	AT1G60200	None	splicing factor PWI domain-containing protein / RNA recognition motif (RRM)-containing protein	-	00_Cellular Organisms		-	GO:0005886~plasma membrane	-
134	AT1G67360	None	Rubber elongation factor protein (REF)	-	10_Pentapetalae		GO:0034389~lipid particle organization, GO:0045927~positive regulation of growth, GO:1902584~positive regulation of response to water deprivation	GO:0005783~endoplasmic reticulum, GO:0005811~lipid particle, GO:0005773~vacuole	-
135	AT1G69310	WRKY57	WRKY DNA-binding protein 57	-	00_Cellular Organisms		GO:0006351~transcription, DNA-templated, GO:0009651~response to salt stress, GO:0006970~response to osmotic stress, GO:0009414~response to water deprivation	GO:0005634~nucleus	GO:0044212~transcription regulatory region DNA binding, GO:0003700~transcription factor activity, sequence-specific DNA binding, GO:0043565~sequence-specific DNA binding
136	AT1G70670	CLO4	Caleosin-related family protein	-	04_Embryophyta		GO:0009819~drought recovery, GO:0009737~response to abscisic acid	GO:0005811~lipid particle	-
137	AT1G76080	CDSP32	chloroplastic drought-induced stress protein of 32 kD	-	04_Embryophyta		GO:0006979~response to oxidative stress, GO:0009414~response to water deprivation	GO:0009941~chloroplast envelope	GO:0005515~protein binding
138	AT1G79600	None	Protein kinase superfamily protein	-	02_Viridiplantae		-	GO:0005886~plasma membrane	-
139	AT1G80710	DRS1	DROUGHT SENSITIVE 1	-	07_Magnoliophyta		GO:0009737~response to abscisic acid, GO:0009414~response to water deprivation	GO:0005634~nucleus	GO:0003677~DNA binding
140	AT2G05620	PGR5	proton gradient regulation 5	-	00_Cellular Organisms		GO:0010117~photoprotection, GO:0009414~response to water deprivation	-	GO:0005515~protein binding
141	AT2G17820	HK1	histidine kinase 1	-	07_Magnoliophyta		GO:0009738~abscisic acid-activated signaling pathway, GO:0006970~response to osmotic stress, GO:0009414~response to water deprivation	GO:0005886~plasma membrane, GO:0005783~endoplasmic reticulum	GO:0005515~protein binding
142	AT2G25180	RR12	response regulator 12	-	01_Eukaryota		GO:0080036~regulation of cytokinin-activated signaling pathway, GO:0080113~regulation of seed growth, GO:0071368~cellular response to cytokinin stimulus, GO:0006351~transcription, DNA-templated, GO:0031537~regulation of anthocyanin metabolic process, GO:0009414~response to water deprivation	GO:0005634~nucleus	GO:0003677~DNA binding, GO:0003700~transcription factor activity, sequence-specific DNA binding
143	AT2G28625	None	hypothetical protein	-	01_Eukaryota		-	GO:0005634~nucleus	-
144	AT2G29130	LAC2	laccase 2	-	05_Tracheophyta		GO:0009414~response to water deprivation	-	-
145	AT2G31470	DOR	F-box and associated interaction domains-containing protein	-	14_Brassicaceae		GO:0010119~regulation of stomatal movement, GO:0009788~negative regulation of abscisic acid-activated signaling pathway, GO:0042631~cellular response to water deprivation, GO:0009738~abscisic acid-activated signaling pathway, GO:0010118~stomatal movement, GO:0009737~response to abscisic acid, GO:0009414~response to water deprivation	GO:0005634~nucleus	GO:0005515~protein binding
146	AT2G31870	TEJ	Poly (ADP-ribose) glycohydrolase (PARG)	-	01_Eukaryota		GO:0006979~response to oxidative stress, GO:0090332~stomatal closure, GO:0006970~response to osmotic stress, GO:0009414~response to water deprivation	GO:0005634~nucleus	-
147	AT2G33230	YUC7	YUCCA 7	-	00_Cellular Organisms		GO:0009414~response to water deprivation	GO:0005634~nucleus	-
148	AT2G37040	PAL1	PHE ammonia lyase 1	-	01_Eukaryota		GO:0006979~response to oxidative stress, GO:0009819~drought recovery	-	GO:0005515~protein binding
149	AT2G37170	PIP2B	plasma membrane intrinsic protein 2	-	01_Eukaryota		GO:0006810~transport, GO:0034220~ion transmembrane transport, GO:0009992~cellular water homeostasis, GO:0006833~water transport, GO:0009737~response to abscisic acid, GO:0009414~response to water deprivation	GO:0009506~plasmodesma, GO:0005886~plasma membrane, GO:0005773~vacuole, GO:0005887~integral component of plasma membrane	GO:0015250~water channel activity, GO:0015254~glycerol channel activity
150	AT2G40750	WRKY54	WRKY DNA-binding protein 54	-	02_Viridiplantae		GO:0006351~transcription, DNA-templated	GO:0005634~nucleus	GO:0003700~transcription factor activity, sequence-specific DNA binding, GO:0043565~sequence-specific DNA binding, GO:0005515~protein binding
151	AT2G40880	CYSA	cystatin A	-	04_Embryophyta		GO:0006979~response to oxidative stress, GO:0009409~response to cold, GO:0009414~response to water deprivation	-	-
152	AT2G42620	MAX2	RNI-like superfamily protein	-	01_Eukaryota		GO:1902584~positive regulation of response to water deprivation, GO:0009414~response to water deprivation	GO:0005634~nucleus	GO:0004842~ubiquitin-protein transferase activity
153	AT2G46400	WRKY46	WRKY DNA-binding protein 46	-	02_Viridiplantae		GO:0006351~transcription, DNA-templated, GO:0010200~response to chitin	GO:0005634~nucleus	GO:0044212~transcription regulatory region DNA binding, GO:0003700~transcription factor activity, sequence-specific DNA binding, GO:0043565~sequence-specific DNA binding
154	AT2G47780	None	Rubber elongation factor protein (REF)	-	10_Pentapetalae		GO:0034389~lipid particle organization, GO:0045927~positive regulation of growth, GO:1902584~positive regulation of response to water deprivation	GO:0005811~lipid particle	-
155	AT2G47800	ABCC4	multidrug resistance-associated protein 4	-	01_Eukaryota		GO:0010118~stomatal movement, GO:0009414~response to water deprivation	GO:0009506~plasmodesma, GO:0005886~plasma membrane, GO:0005773~vacuole	-
156	AT3G01650	RGLG1	RING domain ligase1	-	00_Cellular Organisms		GO:0080148~negative regulation of response to water deprivation	GO:0005886~plasma membrane	GO:0004842~ubiquitin-protein transferase activity, GO:0016874~ligase activity
157	AT3G04090	SIP1A	small and basic intrinsic protein 1A	-	07_Magnoliophyta		GO:0006810~transport, GO:0034220~ion transmembrane transport, GO:0009992~cellular water homeostasis	GO:0005783~endoplasmic reticulum, GO:0005887~integral component of plasma membrane	GO:0015250~water channel activity, GO:0015254~glycerol channel activity
158	AT3G05500	None	Rubber elongation factor protein (REF)	-	01_Eukaryota		GO:0034389~lipid particle organization, GO:0045927~positive regulation of growth, GO:1902584~positive regulation of response to water deprivation	GO:0005811~lipid particle, GO:0005773~vacuole	-
159	AT3G05700	None	Drought-responsive family protein	-	07_Magnoliophyta		GO:0045893~positive regulation of transcription, DNA-templated, GO:0009651~response to salt stress, GO:0009737~response to abscisic acid, GO:0009414~response to water deprivation	GO:0005634~nucleus	GO:0003677~DNA binding
160	AT3G06010	ATCHR12	SNF2/Brahma-type chromatin-remodeling protein CHR12	-	00_Cellular Organisms		GO:0009408~response to heat, GO:0009651~response to salt stress, GO:0009414~response to water deprivation	GO:0005634~nucleus	GO:0003677~DNA binding
161	AT3G10500	NAC053	NAC domain containing protein 53	-	01_Eukaryota		GO:0006351~transcription, DNA-templated, GO:2000377~regulation of reactive oxygen species metabolic process, GO:0045893~positive regulation of transcription, DNA-templated, GO:0009819~drought recovery	GO:0005886~plasma membrane, GO:0005634~nucleus	GO:0003677~DNA binding, GO:0003700~transcription factor activity, sequence-specific DNA binding, GO:0043565~sequence-specific DNA binding
162	AT3G11020	DREB2B	DRE/CRT-binding protein 2B	-	00_Cellular Organisms		GO:0006351~transcription, DNA-templated, GO:0045893~positive regulation of transcription, DNA-templated, GO:0010286~heat acclimation, GO:0009414~response to water deprivation	GO:0005634~nucleus	GO:0003677~DNA binding, GO:0044212~transcription regulatory region DNA binding, GO:0003700~transcription factor activity, sequence-specific DNA binding, GO:0043565~sequence-specific DNA binding
163	AT3G12490	CYSB	cystatin B	-	07_Magnoliophyta		GO:0006979~response to oxidative stress, GO:0009409~response to cold, GO:0009414~response to water deprivation	GO:0005783~endoplasmic reticulum, GO:0005829~cytosol	-
164	AT3G12630	SAP5	A20/AN1-like zinc finger family protein	-	00_Cellular Organisms		GO:0051865~protein autoubiquitination, GO:0006970~response to osmotic stress, GO:0009414~response to water deprivation	GO:0005634~nucleus	GO:0003677~DNA binding, GO:0004842~ubiquitin-protein transferase activity
165	AT3G16640	TCTP	translationally controlled tumor protein	-	01_Eukaryota		GO:0042742~defense response to bacterium, GO:0009819~drought recovery	GO:0009506~plasmodesma, GO:0005886~plasma membrane, GO:0005634~nucleus, GO:0005829~cytosol	-
166	AT3G16857	RR1	response regulator 1	-	01_Eukaryota		GO:0080036~regulation of cytokinin-activated signaling pathway, GO:0080113~regulation of seed growth, GO:0071368~cellular response to cytokinin stimulus, GO:0006351~transcription, DNA-templated, GO:0031537~regulation of anthocyanin metabolic process, GO:0009414~response to water deprivation	GO:0005634~nucleus	GO:0003677~DNA binding, GO:0003700~transcription factor activity, sequence-specific DNA binding
167	AT3G17000	UBC32	ubiquitin-conjugating enzyme 32	-	01_Eukaryota		-	GO:0005783~endoplasmic reticulum, GO:0005634~nucleus	GO:0004842~ubiquitin-protein transferase activity
168	AT3G18490	ASPG1	Eukaryotic aspartyl protease family protein	-	01_Eukaryota		GO:0009737~response to abscisic acid, GO:0009414~response to water deprivation	GO:0005783~endoplasmic reticulum	GO:0003677~DNA binding
169	AT3G20250	PUM5	pumilio 5	-	00_Cellular Organisms		GO:0009819~drought recovery, GO:0009651~response to salt stress, GO:0006970~response to osmotic stress	GO:0005829~cytosol, GO:0005773~vacuole	-
170	AT3G20310	ERF7	ethylene response factor 7	-	02_Viridiplantae		GO:0006351~transcription, DNA-templated, GO:0045892~negative regulation of transcription, DNA-templated, GO:0009873~ethylene-activated signaling pathway, GO:0009737~response to abscisic acid, GO:0009414~response to water deprivation	GO:0005634~nucleus	GO:0003677~DNA binding, GO:0044212~transcription regulatory region DNA binding, GO:0003700~transcription factor activity, sequence-specific DNA binding, GO:0043565~sequence-specific DNA binding, GO:0005515~protein binding
171	AT3G22380	TIC	time for coffee	-	00_Cellular Organisms		GO:0006979~response to oxidative stress, GO:0009737~response to abscisic acid, GO:0009414~response to water deprivation	GO:0005634~nucleus	-
172	AT3G24715	None	kinase superfamily with octicosapeptide/Phox/Bem1p domain-containing protein	-	02_Viridiplantae		GO:0006833~water transport	-	-
173	AT3G26090	RGS1	REGULATOR OF G-PROTEIN SIGNALING 1	-	01_Eukaryota		GO:0010182~sugar mediated signaling pathway, GO:0009737~response to abscisic acid, GO:0009414~response to water deprivation	GO:0005886~plasma membrane, GO:0005634~nucleus	GO:0005515~protein binding
174	AT3G28270	None	transmembrane protein	-	00_Cellular Organisms		GO:0042631~cellular response to water deprivation	-	GO:0005515~protein binding
175	AT3G28455	CLE25	CLAVATA3/ESR-RELATED 25	-	07_Magnoliophyta		-	-	-
176	AT3G45140	LOX2	lipoxygenase 2	-	07_Magnoliophyta		GO:0009414~response to water deprivation	GO:0009941~chloroplast envelope	GO:0005515~protein binding
177	AT3G46930	None	Protein kinase superfamily protein	-	01_Eukaryota		GO:0042742~defense response to bacterium, GO:0006979~response to oxidative stress, GO:0009651~response to salt stress, GO:0006970~response to osmotic stress, GO:0009737~response to abscisic acid, GO:0009414~response to water deprivation	GO:0005634~nucleus	-
178	AT3G47600	MYB94	myb domain protein 94	-	00_Cellular Organisms		GO:0009651~response to salt stress, GO:0009737~response to abscisic acid	GO:0005634~nucleus	GO:0003677~DNA binding, GO:0044212~transcription regulatory region DNA binding, GO:0003700~transcription factor activity, sequence-specific DNA binding, GO:0043565~sequence-specific DNA binding
179	AT3G51920	CAM9	calmodulin 9	-	01_Eukaryota		GO:0009651~response to salt stress, GO:0009737~response to abscisic acid, GO:0009414~response to water deprivation	GO:0005886~plasma membrane, GO:0005634~nucleus, GO:0005829~cytosol	GO:0005515~protein binding
180	AT3G54770	ARP1	RNA-binding (RRM/RBD/RNP motifs) family protein	-	00_Cellular Organisms		GO:0010029~regulation of seed germination, GO:0009651~response to salt stress, GO:0009737~response to abscisic acid, GO:0009414~response to water deprivation	GO:0005634~nucleus	-
181	AT3G56400	WRKY70	WRKY DNA-binding protein 70	-	02_Viridiplantae		GO:0006351~transcription, DNA-templated, GO:0042742~defense response to bacterium, GO:0045892~negative regulation of transcription, DNA-templated, GO:0010200~response to chitin	GO:0005634~nucleus	GO:0003700~transcription factor activity, sequence-specific DNA binding, GO:0043565~sequence-specific DNA binding, GO:0005515~protein binding
182	AT3G61050	NTMC2T4	Calcium-dependent lipid-binding (CaLB domain) family protein	-	00_Cellular Organisms		GO:0045892~negative regulation of transcription, DNA-templated, GO:0009651~response to salt stress, GO:0009414~response to water deprivation	GO:0005886~plasma membrane, GO:0005783~endoplasmic reticulum	GO:0043565~sequence-specific DNA binding
183	AT3G62770	AtATG18a	Transducin/WD40 repeat-like superfamily protein	-	00_Cellular Organisms		GO:0006979~response to oxidative stress, GO:0009651~response to salt stress, GO:0006970~response to osmotic stress, GO:0009414~response to water deprivation	GO:0005634~nucleus, GO:0005829~cytosol	-
184	AT3G63060	EDL3	EID1-like 3	-	07_Magnoliophyta		GO:0010029~regulation of seed germination, GO:0009738~abscisic acid-activated signaling pathway, GO:0009651~response to salt stress, GO:0006970~response to osmotic stress, GO:0009737~response to abscisic acid, GO:0009414~response to water deprivation	GO:0005634~nucleus	-
185	AT4G01470	TIP1;3	tonoplast intrinsic protein 1;3	-	04_Embryophyta		GO:0015840~urea transport, GO:0006810~transport, GO:0034220~ion transmembrane transport, GO:0009992~cellular water homeostasis, GO:0006833~water transport	GO:0042807~central vacuole, GO:0005887~integral component of plasma membrane	GO:0015204~urea transmembrane transporter activity, GO:0015250~water channel activity, GO:0015254~glycerol channel activity
186	AT4G03260	None	Outer arm dynein light chain 1 protein	-	01_Eukaryota		-	GO:0005634~nucleus	-
187	AT4G05590	None	pyruvate carrier-like protein	-	01_Eukaryota		GO:2000070~regulation of response to water deprivation	-	-
188	AT4G14300	None	RNA-binding (RRM/RBD/RNP motifs) family protein	-	00_Cellular Organisms		GO:2000070~regulation of response to water deprivation	GO:0005634~nucleus, GO:0005829~cytosol	-
189	AT4G18780	IRX1	cellulose synthase family protein	-	01_Eukaryota		GO:0042742~defense response to bacterium, GO:0009873~ethylene-activated signaling pathway, GO:0006970~response to osmotic stress, GO:0009414~response to water deprivation	GO:0005886~plasma membrane	GO:0005515~protein binding
190	AT4G23450	AIRP1	RING/U-box superfamily protein	-	00_Cellular Organisms		GO:0009737~response to abscisic acid, GO:0009414~response to water deprivation	GO:0005634~nucleus	GO:0004842~ubiquitin-protein transferase activity, GO:0016874~ligase activity
191	AT4G24275	None	hypothetical protein	-	11_rosids		GO:0009414~response to water deprivation	GO:0005634~nucleus	-
192	AT4G31390	ACDO1	Protein kinase superfamily protein	-	00_Cellular Organisms		-	GO:0005886~plasma membrane	-
193	AT4G31920	RR10	response regulator 10	-	02_Viridiplantae		GO:0080036~regulation of cytokinin-activated signaling pathway, GO:0080113~regulation of seed growth, GO:0071368~cellular response to cytokinin stimulus, GO:0006351~transcription, DNA-templated, GO:0031537~regulation of anthocyanin metabolic process, GO:0009414~response to water deprivation	GO:0005634~nucleus	GO:0003677~DNA binding, GO:0003700~transcription factor activity, sequence-specific DNA binding
194	AT4G34100	CER9	RING/U-box superfamily protein	-	04_Embryophyta		GO:0009414~response to water deprivation	-	GO:0004842~ubiquitin-protein transferase activity, GO:0016874~ligase activity
195	AT4G34220	None	Leucine-rich repeat protein kinase family protein	-	08_eudicotyledons		-	-	-
196	AT4G34890	XDH1	xanthine dehydrogenase 1	-	00_Cellular Organisms		GO:0009414~response to water deprivation	GO:0005829~cytosol	-
197	AT4G39090	RD19	Papain family cysteine protease	-	00_Cellular Organisms		GO:0042742~defense response to bacterium, GO:0009651~response to salt stress, GO:0006970~response to osmotic stress, GO:0009414~response to water deprivation	GO:0005634~nucleus, GO:0005773~vacuole	-
198	AT4G39730	PLAT1	Lipase/lipooxygenase	-	05_Tracheophyta		-	GO:0005886~plasma membrane, GO:0005783~endoplasmic reticulum, GO:0005829~cytosol, GO:0005773~vacuole	-
199	AT5G03740	HD2C	histone deacetylase 2C	-	00_Cellular Organisms		GO:0006351~transcription, DNA-templated, GO:0045892~negative regulation of transcription, DNA-templated, GO:0009651~response to salt stress, GO:0009737~response to abscisic acid, GO:0009414~response to water deprivation	GO:0005634~nucleus	GO:0043565~sequence-specific DNA binding
200	AT5G05860	UGT76C2	UDP-glucosyl transferase 76C2	-	01_Eukaryota		GO:0048316~seed development, GO:0042631~cellular response to water deprivation	-	-
201	AT5G06530	ABCG22	ABC-2 type transporter family protein	-	04_Embryophyta		GO:0009414~response to water deprivation	GO:0005886~plasma membrane	-
202	AT5G07690	MYB29	myb domain protein 29	-	02_Viridiplantae		GO:0006351~transcription, DNA-templated, GO:0009414~response to water deprivation	GO:0005634~nucleus	GO:0003677~DNA binding, GO:0044212~transcription regulatory region DNA binding, GO:0003700~transcription factor activity, sequence-specific DNA binding, GO:0043565~sequence-specific DNA binding
203	AT5G08120	MPB2C	movement protein binding protein 2C	-	11_rosids		GO:0009414~response to water deprivation	GO:0005634~nucleus	GO:0005515~protein binding
204	AT5G08490	SLG1	Tetratricopeptide repeat (TPR)-like superfamily protein	-	08_eudicotyledons		GO:0009737~response to abscisic acid, GO:0009414~response to water deprivation	-	-
205	AT5G09410	EICBP.B	ethylene induced calmodulin binding protein	-	00_Cellular Organisms		GO:0045893~positive regulation of transcription, DNA-templated, GO:0050826~response to freezing, GO:0009409~response to cold	GO:0005634~nucleus	GO:0003677~DNA binding, GO:0043565~sequence-specific DNA binding
206	AT5G11270	OCP3	overexpressor of cationic peroxidase 3	-	00_Cellular Organisms		GO:0042742~defense response to bacterium, GO:0009738~abscisic acid-activated signaling pathway, GO:0010118~stomatal movement, GO:0009737~response to abscisic acid, GO:0009414~response to water deprivation	GO:0005634~nucleus	GO:0003677~DNA binding, GO:0003700~transcription factor activity, sequence-specific DNA binding
207	AT5G13030	None	selenoprotein O	-	02_Viridiplantae		-	GO:0005829~cytosol	-
208	AT5G13750	ZIFL1	zinc induced facilitator-like 1	-	05_Tracheophyta		GO:0009414~response to water deprivation	GO:0005886~plasma membrane	-
209	AT5G14420	RGLG2	RING domain ligase2	-	00_Cellular Organisms		GO:0080148~negative regulation of response to water deprivation	GO:0005886~plasma membrane, GO:0005634~nucleus	GO:0004842~ubiquitin-protein transferase activity, GO:0016874~ligase activity
210	AT5G18290	SIP1;2	Aquaporin-like superfamily protein	-	07_Magnoliophyta		GO:0034220~ion transmembrane transport, GO:0009992~cellular water homeostasis	GO:0005783~endoplasmic reticulum, GO:0005887~integral component of plasma membrane	GO:0015250~water channel activity, GO:0015254~glycerol channel activity
211	AT5G18320	None	ARM repeat superfamily protein	-	01_Eukaryota		-	GO:0005634~nucleus	GO:0004842~ubiquitin-protein transferase activity, GO:0016874~ligase activity
212	AT5G25370	PLDALPHA3	phospholipase D alpha 3	-	00_Cellular Organisms		GO:0009651~response to salt stress, GO:0009737~response to abscisic acid, GO:0009414~response to water deprivation	-	-
213	AT5G25620	YUC6	Flavin-binding monooxygenase family protein	-	00_Cellular Organisms		-	-	-
214	AT5G44650	CEST	death domain associated protein	-	04_Embryophyta		GO:0042538~hyperosmotic salinity response, GO:0010286~heat acclimation, GO:0009414~response to water deprivation	-	GO:0005515~protein binding
215	AT5G50430	UBC33	ubiquitin-conjugating enzyme 33	-	01_Eukaryota		-	GO:0005783~endoplasmic reticulum	GO:0004842~ubiquitin-protein transferase activity
216	AT5G52050	None	MATE efflux family protein	-	05_Tracheophyta		GO:2000070~regulation of response to water deprivation, GO:0009737~response to abscisic acid	GO:0005886~plasma membrane	-
217	AT5G52440	HCF106	Bacterial sec-independent translocation protein mttA/Hcf106	-	00_Cellular Organisms		GO:0009409~response to cold, GO:2000070~regulation of response to water deprivation	GO:0009941~chloroplast envelope, GO:0005886~plasma membrane	-
218	AT5G58787	None	RING/U-box superfamily protein	-	00_Cellular Organisms		GO:1902584~positive regulation of response to water deprivation	GO:0005829~cytosol	-
219	AT5G62470	MYB96	myb domain protein 96	-	00_Cellular Organisms		GO:0009651~response to salt stress, GO:0009737~response to abscisic acid, GO:0009414~response to water deprivation	GO:0005634~nucleus	GO:0003677~DNA binding, GO:0044212~transcription regulatory region DNA binding, GO:0003700~transcription factor activity, sequence-specific DNA binding, GO:0043565~sequence-specific DNA binding
220	AT5G63980	SAL1	SAL1 phosphatase-like protein	-	00_Cellular Organisms		GO:0045892~negative regulation of transcription, DNA-templated, GO:0050826~response to freezing, GO:0009409~response to cold, GO:0009738~abscisic acid-activated signaling pathway, GO:0009651~response to salt stress, GO:0009414~response to water deprivation	GO:0005634~nucleus, GO:0005829~cytosol	-
221	AT5G64010	None	U2 small nuclear ribonucleoprotein auxiliary factor-like protein	-	13_Brassicales		GO:0090332~stomatal closure, GO:0009414~response to water deprivation	GO:0005634~nucleus	-
