# Supplementary material for: Phylostratigraphic Analysis Shows the Earliest Origination of the Abiotic Stress Associated Genes in A. thaliana
Source: Genes (Basel). 2019 Nov 22;10(12):963. doi: 10.3390/genes10120963 (PMC6947294; doi:10.3390/genes10120963)
Supplement: Supplementary file 1 [file genes-10-00963-s001.zip › Supplementary file 4_final.xlsx]

## Sheet: Sheet1
Supplementary materials for Mustafin et al. “Phylostratigraphic Analysis Shows the Earliest Origination of the Stress Associated Genes in A. thaliana”
This file contains the information about all protein coding genes of Arabidopsis thaliana
The list of this file contains the tables with next columns:
Gene	Gene ID from KEGG database
Label	Short name of the gene
Description	Description of gene function
PAI	The value of Phylostratigraphic Age Index (3 columns for 3 different protein sequence identity threshold values)
DI	The value of Divergence Index (comparison of the A.Thaliana and A.lyrata species)
	NA (not applicable) indicates the absence of the synonimous substitutions in comparison of gene and ortholog sequences (Ks=0, Ka/Ks undefined)

## Sheet: Data
Gene	Label	Description	PAI			DI
			identity 0.5	identity 0.6	identity 0.7	identity 0.5
ath:ArthCp001	rps12	ribosomal protein S12	00_Cellular Organisms	00_Cellular Organisms	00_Cellular Organisms	NA
ath:ArthCp002	psbA	photosystem II protein D1	00_Cellular Organisms	00_Cellular Organisms	00_Cellular Organisms	NA
ath:ArthCp003	matK	maturase K	07_Magnoliophyta	07_Magnoliophyta	12_malvids	NA
ath:ArthCp004	rps16	ribosomal protein S16	00_Cellular Organisms	07_Magnoliophyta	07_Magnoliophyta	NA
ath:ArthCp005	psbK	photosystem II protein K	00_Cellular Organisms	00_Cellular Organisms	00_Cellular Organisms	NA
ath:ArthCp006	psbI	photosystem II protein I	00_Cellular Organisms	00_Cellular Organisms	00_Cellular Organisms	NA
ath:ArthCp007	atpA	ATP synthase CF1 alpha subunit	00_Cellular Organisms	00_Cellular Organisms	00_Cellular Organisms	NA
ath:ArthCp008	atpF	ATP synthase CF0 B subunit	04_Embryophyta	07_Magnoliophyta	07_Magnoliophyta	NA
ath:ArthCp009	atpH	ATP synthase CF0 C subunit	00_Cellular Organisms	00_Cellular Organisms	00_Cellular Organisms	NA
ath:ArthCp010	atpI	ATP synthase CF0 A subunit	00_Cellular Organisms	00_Cellular Organisms	00_Cellular Organisms	NA
ath:ArthCp011	rps2	ribosomal protein S2	00_Cellular Organisms	04_Embryophyta	04_Embryophyta	NA
ath:ArthCp012	rpoC2	RNA polymerase beta'' subunit	00_Cellular Organisms	00_Cellular Organisms	00_Cellular Organisms	NA
ath:ArthCp013	rpoC1	RNA polymerase beta' subunit	04_Embryophyta	04_Embryophyta	07_Magnoliophyta	NA
ath:ArthCp014	rpoB	RNA polymerase beta subunit	02_Viridiplantae	02_Viridiplantae	07_Magnoliophyta	NA
ath:ArthCp015	petN	cytochrome b6/f complex subunit VIII	00_Cellular Organisms	00_Cellular Organisms	01_Eukaryota	NA
ath:ArthCp016	psbM	photosystem II protein M	00_Cellular Organisms	00_Cellular Organisms	00_Cellular Organisms	NA
ath:ArthCp017	psbD	photosystem II protein D2	00_Cellular Organisms	00_Cellular Organisms	00_Cellular Organisms	NA
ath:ArthCp018	psbC	photosystem II 44 kDa protein	00_Cellular Organisms	00_Cellular Organisms	00_Cellular Organisms	NA
ath:ArthCp019	psbZ	photosystem II protein Z	00_Cellular Organisms	04_Embryophyta	04_Embryophyta	NA
ath:ArthCp020	rps14	ribosomal protein S14	00_Cellular Organisms	04_Embryophyta	04_Embryophyta	NA
ath:ArthCp021	psaB	photosystem I P700 chlorophyll a apoprotein A2	00_Cellular Organisms	00_Cellular Organisms	00_Cellular Organisms	NA
ath:ArthCp022	psaA	photosystem I P700 chlorophyll a apoprotein A1	00_Cellular Organisms	00_Cellular Organisms	00_Cellular Organisms	NA
ath:ArthCp023	ycf3	photosystem I assembly protein Ycf3	00_Cellular Organisms	00_Cellular Organisms	02_Viridiplantae	NA
ath:ArthCp024	rps4	ribosomal protein S4	00_Cellular Organisms	04_Embryophyta	04_Embryophyta	NA
ath:ArthCp025	ndhJ	NADH dehydrogenase subunit J	04_Embryophyta	04_Embryophyta	04_Embryophyta	NA
ath:ArthCp026	ndhK	NADH dehydrogenase subunit K	00_Cellular Organisms	04_Embryophyta	04_Embryophyta	NA
ath:ArthCp027	ndhC	NADH dehydrogenase subunit 3	04_Embryophyta	04_Embryophyta	04_Embryophyta	NA
ath:ArthCp028	atpE	ATP synthase CF1 epsilon subunit	05_Tracheophyta	07_Magnoliophyta	07_Magnoliophyta	NA
ath:ArthCp029	atpB	ATP synthase CF1 beta subunit	00_Cellular Organisms	00_Cellular Organisms	00_Cellular Organisms	NA
ath:ArthCp030	rbcL	ribulose-1	00_Cellular Organisms	00_Cellular Organisms	00_Cellular Organisms	NA
ath:ArthCp031	accD	acetyl-CoA carboxylase beta subunit	00_Cellular Organisms	02_Viridiplantae	11_rosids	NA
ath:ArthCp032	psaI	photosystem I subunit VIII	00_Cellular Organisms	00_Cellular Organisms	00_Cellular Organisms	NA
ath:ArthCp033	ycf4	photosystem I assembly protein Ycf4	02_Viridiplantae	04_Embryophyta	07_Magnoliophyta	NA
ath:ArthCp034	cemA	envelope membrane protein	04_Embryophyta	07_Magnoliophyta	07_Magnoliophyta	NA
ath:ArthCp035	petA	cytochrome f	00_Cellular Organisms	00_Cellular Organisms	02_Viridiplantae	NA
ath:ArthCp036	psbJ	photosystem II protein J	00_Cellular Organisms	00_Cellular Organisms	00_Cellular Organisms	NA
ath:ArthCp037	psbL	photosystem II protein L	00_Cellular Organisms	00_Cellular Organisms	00_Cellular Organisms	NA
ath:ArthCp038	psbF	photosystem II protein VI	00_Cellular Organisms	00_Cellular Organisms	00_Cellular Organisms	NA
ath:ArthCp039	psbE	photosystem II protein V	00_Cellular Organisms	00_Cellular Organisms	00_Cellular Organisms	NA
ath:ArthCp040	petL	cytochrome b6/f complex subunit VI	04_Embryophyta	04_Embryophyta	07_Magnoliophyta	NA
ath:ArthCp041	petG	cytochrome b6/f complex subunit V	00_Cellular Organisms	00_Cellular Organisms	00_Cellular Organisms	NA
ath:ArthCp042	psaJ	photosystem I subunit IX	00_Cellular Organisms	00_Cellular Organisms	04_Embryophyta	NA
ath:ArthCp043	rpl33	ribosomal protein L33	00_Cellular Organisms	00_Cellular Organisms	04_Embryophyta	NA
ath:ArthCp044	rps18	ribosomal protein S18	00_Cellular Organisms	04_Embryophyta	04_Embryophyta	NA
ath:ArthCp045	rpl20	ribosomal protein L20	00_Cellular Organisms	07_Magnoliophyta	07_Magnoliophyta	NA
ath:ArthCp047	rps12	ribosomal protein S12	00_Cellular Organisms	00_Cellular Organisms	00_Cellular Organisms	NA
ath:ArthCp048	clpP	ATP-dependent Clp protease proteolytic subunit	00_Cellular Organisms	04_Embryophyta	04_Embryophyta	NA
ath:ArthCp049	psbB	photosystem II 47 kDa protein	00_Cellular Organisms	00_Cellular Organisms	00_Cellular Organisms	NA
ath:ArthCp050	psbT	photosystem II protein T	00_Cellular Organisms	00_Cellular Organisms	00_Cellular Organisms	NA
ath:ArthCp051	psbN	photosystem II protein N	00_Cellular Organisms	01_Eukaryota	04_Embryophyta	NA
ath:ArthCp052	psbH	photosystem II protein H	00_Cellular Organisms	00_Cellular Organisms	00_Cellular Organisms	NA
ath:ArthCp053	petB	cytochrome b6	00_Cellular Organisms	00_Cellular Organisms	00_Cellular Organisms	NA
ath:ArthCp054	petD	cytochrome b6/f complex subunit IV	00_Cellular Organisms	00_Cellular Organisms	00_Cellular Organisms	NA
ath:ArthCp055	rpoA	RNA polymerase alpha subunit	05_Tracheophyta	07_Magnoliophyta	07_Magnoliophyta	NA
ath:ArthCp056	rps11	ribosomal protein S11	00_Cellular Organisms	04_Embryophyta	04_Embryophyta	NA
ath:ArthCp057	rpl36	ribosomal protein L36	00_Cellular Organisms	00_Cellular Organisms	00_Cellular Organisms	NA
ath:ArthCp058	rps8	ribosomal protein S8	00_Cellular Organisms	04_Embryophyta	07_Magnoliophyta	NA
ath:ArthCp059	rpl14	ribosomal protein L14	00_Cellular Organisms	00_Cellular Organisms	00_Cellular Organisms	NA
ath:ArthCp060	rpl16	ribosomal protein L16	00_Cellular Organisms	00_Cellular Organisms	00_Cellular Organisms	NA
ath:ArthCp061	rps3	ribosomal protein S3	04_Embryophyta	04_Embryophyta	07_Magnoliophyta	NA
ath:ArthCp062	rpl22	ribosomal protein L22	00_Cellular Organisms	04_Embryophyta	07_Magnoliophyta	NA
ath:ArthCp063	rps19	ribosomal protein S19	00_Cellular Organisms	00_Cellular Organisms	00_Cellular Organisms	NA
ath:ArthCp064	rpl2	ribosomal protein L2	00_Cellular Organisms	00_Cellular Organisms	04_Embryophyta	NA
ath:ArthCp065	rpl23	ribosomal protein L23	04_Embryophyta	04_Embryophyta	07_Magnoliophyta	NA
ath:ArthCp066	ycf2	Ycf2	00_Cellular Organisms	07_Magnoliophyta	07_Magnoliophyta	NA
ath:ArthCp068	ndhB	NADH dehydrogenase subunit 2	04_Embryophyta	04_Embryophyta	07_Magnoliophyta	NA
ath:ArthCp069	rps7	ribosomal protein S7	00_Cellular Organisms	04_Embryophyta	04_Embryophyta	NA
ath:ArthCp070	ycf1	hypothetical protein	07_Magnoliophyta	07_Magnoliophyta	07_Magnoliophyta	NA
ath:ArthCp071	ndhF	NADH dehydrogenase subunit 5	04_Embryophyta	07_Magnoliophyta	07_Magnoliophyta	NA
ath:ArthCp072	rpl32	ribosomal protein L32	00_Cellular Organisms	07_Magnoliophyta	07_Magnoliophyta	NA
ath:ArthCp073	ccsA	cytochrome c biogenesis protein	00_Cellular Organisms	01_Eukaryota	07_Magnoliophyta	NA
ath:ArthCp074	ndhD	NADH dehydrogenase subunit 4	04_Embryophyta	04_Embryophyta	07_Magnoliophyta	NA
ath:ArthCp075	psaC	photosystem I subunit VII	00_Cellular Organisms	00_Cellular Organisms	00_Cellular Organisms	NA
ath:ArthCp076	ndhE	NADH dehydrogenase subunit 4L	04_Embryophyta	04_Embryophyta	04_Embryophyta	NA
ath:ArthCp077	ndhG	NADH dehydrogenase subunit 6	04_Embryophyta	07_Magnoliophyta	07_Magnoliophyta	NA
ath:ArthCp078	ndhI	NADH dehydrogenase subunit I	04_Embryophyta	04_Embryophyta	04_Embryophyta	NA
ath:ArthCp079	ndhA	NADH dehydrogenase subunit 1	04_Embryophyta	04_Embryophyta	04_Embryophyta	NA
ath:ArthCp080	ndhH	NADH dehydrogenase subunit 7	01_Eukaryota	04_Embryophyta	04_Embryophyta	NA
ath:ArthCp081	rps15	ribosomal protein S15	04_Embryophyta	07_Magnoliophyta	07_Magnoliophyta	NA
ath:ArthCp083	ycf2	Ycf2	00_Cellular Organisms	07_Magnoliophyta	07_Magnoliophyta	NA
ath:ArthCp084	rpl23	ribosomal protein L23	04_Embryophyta	04_Embryophyta	07_Magnoliophyta	NA
ath:ArthCp085	rpl2	ribosomal protein L2	00_Cellular Organisms	00_Cellular Organisms	04_Embryophyta	NA
ath:ArthCp086	ndhB	NADH dehydrogenase subunit 2	04_Embryophyta	04_Embryophyta	07_Magnoliophyta	NA
ath:Arthcp087	ycf1	Ycf1	01_Eukaryota	07_Magnoliophyta	07_Magnoliophyta	NA
ath:ArthCp088	rps7	ribosomal protein S7	00_Cellular Organisms	04_Embryophyta	04_Embryophyta	NA
ath:ArthMp002	None	hypothetical protein	14_Brassicaceae	14_Brassicaceae	17_Arabidopsis thaliana (thale cress)	0
ath:ArthMp003	None	hypothetical protein	10_Pentapetalae	10_Pentapetalae	10_Pentapetalae	0
ath:ArthMp004	None	hypothetical protein	00_Cellular Organisms	00_Cellular Organisms	07_Magnoliophyta	NA
ath:ArthMp005	None	hypothetical protein	14_Brassicaceae	14_Brassicaceae	14_Brassicaceae	0
ath:ArthMp006	nad5	NADH dehydrogenase subunit 5	00_Cellular Organisms	01_Eukaryota	04_Embryophyta	0
ath:ArthMp007	nad9	NADH dehydrogenase subunit 9	00_Cellular Organisms	00_Cellular Organisms	01_Eukaryota	0
ath:ArthMp008	rpl16	ribosomal protein L16	00_Cellular Organisms	04_Embryophyta	04_Embryophyta	NA
ath:ArthMp009	rps3	ribosomal protein S3	07_Magnoliophyta	07_Magnoliophyta	07_Magnoliophyta	0
ath:ArthMp010	ccb206	cytochrome c biogenesis orf206	00_Cellular Organisms	07_Magnoliophyta	07_Magnoliophyta	0
ath:ArthMp011	None	hypothetical protein	16_Arabidopsis	16_Arabidopsis	17_Arabidopsis thaliana (thale cress)	NA
ath:ArthMp012	None	hypothetical protein	17_Arabidopsis thaliana (thale cress)	17_Arabidopsis thaliana (thale cress)	17_Arabidopsis thaliana (thale cress)	0
ath:ArthMp013	None	hypothetical protein	17_Arabidopsis thaliana (thale cress)	17_Arabidopsis thaliana (thale cress)	17_Arabidopsis thaliana (thale cress)	0
ath:ArthMp014	None	hypothetical protein	16_Arabidopsis	16_Arabidopsis	16_Arabidopsis	NA
ath:ArthMp015	cox2	cytochrome c oxidase subunit 2	00_Cellular Organisms	01_Eukaryota	02_Viridiplantae	NA
ath:ArthMp016	None	hypothetical protein	01_Eukaryota	07_Magnoliophyta	10_Pentapetalae	0
ath:ArthMp017	ccb452	cytochrome c biogenesis orf452	01_Eukaryota	01_Eukaryota	01_Eukaryota	0
ath:ArthMp018	None	hypothetical protein	17_Arabidopsis thaliana (thale cress)	17_Arabidopsis thaliana (thale cress)	17_Arabidopsis thaliana (thale cress)	0
ath:ArthMp019	rpl5	ribosomal protein L5	04_Embryophyta	04_Embryophyta	07_Magnoliophyta	0
ath:ArthMp020	cob	apocytochrome B	00_Cellular Organisms	00_Cellular Organisms	02_Viridiplantae	0
ath:ArthMp021	None	hypothetical protein	07_Magnoliophyta	10_Pentapetalae	14_Brassicaceae	0
ath:ArthMp023	None	hypothetical protein	17_Arabidopsis thaliana (thale cress)	17_Arabidopsis thaliana (thale cress)	17_Arabidopsis thaliana (thale cress)	0
ath:ArthMp024	nad6	NADH dehydrogenase subunit 6	02_Viridiplantae	04_Embryophyta	04_Embryophyta	0
ath:ArthMp025	None	hypothetical protein	00_Cellular Organisms	00_Cellular Organisms	00_Cellular Organisms	NA
ath:ArthMp026	nad2	NADH dehydrogenase subunit 2	02_Viridiplantae	04_Embryophyta	04_Embryophyta	0
ath:ArthMp027	rps4	ribosomal protein S4	07_Magnoliophyta	07_Magnoliophyta	07_Magnoliophyta	0
ath:ArthMp028	None	hypothetical protein	07_Magnoliophyta	17_Arabidopsis thaliana (thale cress)	17_Arabidopsis thaliana (thale cress)	0
ath:ArthMp029	None	hypothetical protein	14_Brassicaceae	14_Brassicaceae	17_Arabidopsis thaliana (thale cress)	0
ath:ArthMp030	None	hypothetical protein	17_Arabidopsis thaliana (thale cress)	17_Arabidopsis thaliana (thale cress)	17_Arabidopsis thaliana (thale cress)	0
ath:ArthMp033	None	hypothetical protein	07_Magnoliophyta	07_Magnoliophyta	07_Magnoliophyta	NA
ath:ArthMp034	None	hypothetical protein	17_Arabidopsis thaliana (thale cress)	17_Arabidopsis thaliana (thale cress)	17_Arabidopsis thaliana (thale cress)	0
ath:ArthMp035	atp6-1	ATPase subunit 6	01_Eukaryota	02_Viridiplantae	04_Embryophyta	0
ath:ArthMp036	None	hypothetical protein	17_Arabidopsis thaliana (thale cress)	17_Arabidopsis thaliana (thale cress)	17_Arabidopsis thaliana (thale cress)	0
ath:ArthMp037	None	hypothetical protein	17_Arabidopsis thaliana (thale cress)	17_Arabidopsis thaliana (thale cress)	17_Arabidopsis thaliana (thale cress)	0
ath:ArthMp038	None	hypothetical protein	17_Arabidopsis thaliana (thale cress)	17_Arabidopsis thaliana (thale cress)	17_Arabidopsis thaliana (thale cress)	0
ath:ArthMp039	None	hypothetical protein	14_Brassicaceae	14_Brassicaceae	14_Brassicaceae	0
ath:ArthMp040	orfB	orfB	00_Cellular Organisms	07_Magnoliophyta	07_Magnoliophyta	0
ath:ArthMp041	None	hypothetical protein	10_Pentapetalae	10_Pentapetalae	17_Arabidopsis thaliana (thale cress)	0
ath:ArthMp042	None	hypothetical protein	14_Brassicaceae	14_Brassicaceae	14_Brassicaceae	0
ath:ArthMp043	nad7	NADH dehydrogenase subunit 7	00_Cellular Organisms	00_Cellular Organisms	01_Eukaryota	0
ath:ArthMp044	nad1	NADH dehydrogenase subunit 1	00_Cellular Organisms	00_Cellular Organisms	02_Viridiplantae	0
ath:ArthMp045	matR	maturase	07_Magnoliophyta	07_Magnoliophyta	07_Magnoliophyta	NA
ath:ArthMp046	None	hypothetical protein	07_Magnoliophyta	07_Magnoliophyta	11_rosids	0
ath:ArthMp047	None	hypothetical protein	15_Camelineae	15_Camelineae	15_Camelineae	0
ath:ArthMp048	None	hypothetical protein	08_eudicotyledons	11_rosids	17_Arabidopsis thaliana (thale cress)	0
ath:ArthMp049	rpl2	ribosomal protein L2	00_Cellular Organisms	07_Magnoliophyta	07_Magnoliophyta	0
ath:ArthMp050	orfX	orfX	04_Embryophyta	04_Embryophyta	07_Magnoliophyta	0
ath:ArthMp051	nad4	NADH dehydrogenase subunit 4	00_Cellular Organisms	01_Eukaryota	04_Embryophyta	0
ath:ArthMp052	None	hypothetical protein	00_Cellular Organisms	02_Viridiplantae	04_Embryophyta	0
ath:ArthMp053	None	hypothetical protein	17_Arabidopsis thaliana (thale cress)	17_Arabidopsis thaliana (thale cress)	17_Arabidopsis thaliana (thale cress)	0
ath:ArthMp054	None	hypothetical protein	17_Arabidopsis thaliana (thale cress)	17_Arabidopsis thaliana (thale cress)	17_Arabidopsis thaliana (thale cress)	0
ath:ArthMp055	None	hypothetical protein	01_Eukaryota	07_Magnoliophyta	10_Pentapetalae	0
ath:ArthMp056	None	hypothetical protein	16_Arabidopsis	16_Arabidopsis	16_Arabidopsis	NA
ath:ArthMp057	orf25	orf25	07_Magnoliophyta	07_Magnoliophyta	07_Magnoliophyta	NA
ath:ArthMp058	nad4L	NADH dehydrogenase subunit 4L	00_Cellular Organisms	02_Viridiplantae	04_Embryophyta	NA
ath:ArthMp059	None	hypothetical protein	10_Pentapetalae	10_Pentapetalae	10_Pentapetalae	NA
ath:ArthMp060	None	hypothetical protein	00_Cellular Organisms	07_Magnoliophyta	17_Arabidopsis thaliana (thale cress)	0
ath:ArthMp061	None	hypothetical protein	17_Arabidopsis thaliana (thale cress)	17_Arabidopsis thaliana (thale cress)	17_Arabidopsis thaliana (thale cress)	0
ath:ArthMp062	None	hypothetical protein	07_Magnoliophyta	07_Magnoliophyta	07_Magnoliophyta	0
ath:ArthMp063	None	hypothetical protein	01_Eukaryota	17_Arabidopsis thaliana (thale cress)	17_Arabidopsis thaliana (thale cress)	0
ath:ArthMp064	None	hypothetical protein	17_Arabidopsis thaliana (thale cress)	17_Arabidopsis thaliana (thale cress)	17_Arabidopsis thaliana (thale cress)	0
ath:ArthMp065	cox3	cytochrome c oxidase subunit 3	00_Cellular Organisms	01_Eukaryota	02_Viridiplantae	NA
ath:ArthMp066	None	hypothetical protein	17_Arabidopsis thaliana (thale cress)	17_Arabidopsis thaliana (thale cress)	17_Arabidopsis thaliana (thale cress)	0
ath:ArthMp067	None	hypothetical protein	01_Eukaryota	07_Magnoliophyta	10_Pentapetalae	0
ath:ArthMp068	None	hypothetical protein	16_Arabidopsis	16_Arabidopsis	16_Arabidopsis	NA
ath:ArthMp069	None	hypothetical protein	14_Brassicaceae	14_Brassicaceae	16_Arabidopsis	NA
ath:ArthMp070	None	hypothetical protein	07_Magnoliophyta	11_rosids	17_Arabidopsis thaliana (thale cress)	0
ath:ArthMp071	None	hypothetical protein	01_Eukaryota	17_Arabidopsis thaliana (thale cress)	17_Arabidopsis thaliana (thale cress)	0
ath:ArthMp072	ccb382	cytochrome c biogenesis orf382	07_Magnoliophyta	07_Magnoliophyta	07_Magnoliophyta	0
ath:ArthMp073	None	hypothetical protein	01_Eukaryota	17_Arabidopsis thaliana (thale cress)	17_Arabidopsis thaliana (thale cress)	0
ath:ArthMp074	None	hypothetical protein	00_Cellular Organisms	01_Eukaryota	01_Eukaryota	0
ath:ArthMp075	None	hypothetical protein	07_Magnoliophyta	07_Magnoliophyta	17_Arabidopsis thaliana (thale cress)	0
ath:ArthMp076	None	hypothetical protein	17_Arabidopsis thaliana (thale cress)	17_Arabidopsis thaliana (thale cress)	17_Arabidopsis thaliana (thale cress)	0
ath:ArthMp077	None	hypothetical protein	15_Camelineae	15_Camelineae	15_Camelineae	0
ath:ArthMp078	None	hypothetical protein	17_Arabidopsis thaliana (thale cress)	17_Arabidopsis thaliana (thale cress)	17_Arabidopsis thaliana (thale cress)	0
ath:ArthMp079	ccb256	cytochrome c biogenesis orf256	04_Embryophyta	07_Magnoliophyta	07_Magnoliophyta	0
ath:ArthMp080	None	hypothetical protein	04_Embryophyta	04_Embryophyta	04_Embryophyta	0
ath:ArthMp081	None	hypothetical protein	17_Arabidopsis thaliana (thale cress)	17_Arabidopsis thaliana (thale cress)	17_Arabidopsis thaliana (thale cress)	0
ath:ArthMp082	None	hypothetical protein	11_rosids	13_Brassicales	13_Brassicales	NA
ath:ArthMp083	ccb203	cytochrome c biogenesis orf203	01_Eukaryota	04_Embryophyta	07_Magnoliophyta	0
ath:ArthMp084	None	hypothetical protein	14_Brassicaceae	14_Brassicaceae	14_Brassicaceae	0
ath:ArthMp085	rps12	ribosomal protein S12	00_Cellular Organisms	00_Cellular Organisms	04_Embryophyta	NA
ath:ArthMp086	None	NADH dehydrogenase subunit 3	00_Cellular Organisms	00_Cellular Organisms	04_Embryophyta	0
ath:ArthMp087	None	hypothetical protein	17_Arabidopsis thaliana (thale cress)	17_Arabidopsis thaliana (thale cress)	17_Arabidopsis thaliana (thale cress)	0
ath:ArthMp088	None	hypothetical protein	07_Magnoliophyta	11_rosids	17_Arabidopsis thaliana (thale cress)	0
ath:ArthMp089	None	hypothetical protein	04_Embryophyta	07_Magnoliophyta	17_Arabidopsis thaliana (thale cress)	0
ath:ArthMp090	None	hypothetical protein	16_Arabidopsis	16_Arabidopsis	16_Arabidopsis	NA
ath:ArthMp091	None	hypothetical protein	17_Arabidopsis thaliana (thale cress)	17_Arabidopsis thaliana (thale cress)	17_Arabidopsis thaliana (thale cress)	0
ath:ArthMp092	None	hypothetical protein	17_Arabidopsis thaliana (thale cress)	17_Arabidopsis thaliana (thale cress)	17_Arabidopsis thaliana (thale cress)	0
ath:ArthMp093	None	hypothetical protein	11_rosids	11_rosids	11_rosids	0
ath:ArthMp094	atp9	ATPase subunit 9	00_Cellular Organisms	00_Cellular Organisms	02_Viridiplantae	NA
ath:ArthMp095	None	hypothetical protein	00_Cellular Organisms	00_Cellular Organisms	11_rosids	0
ath:ArthMp096	None	hypothetical protein	01_Eukaryota	01_Eukaryota	17_Arabidopsis thaliana (thale cress)	0
ath:ArthMp097	None	hypothetical protein	10_Pentapetalae	14_Brassicaceae	14_Brassicaceae	0
ath:ArthMp098	atp6-2	ATPase subunit 6	01_Eukaryota	02_Viridiplantae	04_Embryophyta	0
ath:ArthMp100	atp1	ATPase subunit 1	00_Cellular Organisms	00_Cellular Organisms	00_Cellular Organisms	NA
ath:ArthMp101	None	hypothetical protein	17_Arabidopsis thaliana (thale cress)	17_Arabidopsis thaliana (thale cress)	17_Arabidopsis thaliana (thale cress)	0
ath:ArthMp102	None	hypothetical protein	01_Eukaryota	01_Eukaryota	14_Brassicaceae	0
ath:ArthMp103	rps7	ribosomal protein S7	04_Embryophyta	07_Magnoliophyta	07_Magnoliophyta	NA
ath:ArthMp104	None	hypothetical protein	01_Eukaryota	02_Viridiplantae	04_Embryophyta	NA
ath:ArthMp105	None	hypothetical protein	17_Arabidopsis thaliana (thale cress)	17_Arabidopsis thaliana (thale cress)	17_Arabidopsis thaliana (thale cress)	0
ath:ArthMp106	None	hypothetical protein	17_Arabidopsis thaliana (thale cress)	17_Arabidopsis thaliana (thale cress)	17_Arabidopsis thaliana (thale cress)	0
ath:ArthMp107	None	hypothetical protein	17_Arabidopsis thaliana (thale cress)	17_Arabidopsis thaliana (thale cress)	17_Arabidopsis thaliana (thale cress)	0
ath:ArthMp108	None	hypothetical protein	17_Arabidopsis thaliana (thale cress)	17_Arabidopsis thaliana (thale cress)	17_Arabidopsis thaliana (thale cress)	0
ath:ArthMp109	cox1	cytochrome c oxidase subunit 1	00_Cellular Organisms	00_Cellular Organisms	00_Cellular Organisms	0
ath:ArthMp110	None	hypothetical protein	02_Viridiplantae	17_Arabidopsis thaliana (thale cress)	17_Arabidopsis thaliana (thale cress)	0
ath:ArthMp111	None	hypothetical protein	17_Arabidopsis thaliana (thale cress)	17_Arabidopsis thaliana (thale cress)	17_Arabidopsis thaliana (thale cress)	0
ath:ArthMp112	None	hypothetical protein	07_Magnoliophyta	11_rosids	14_Brassicaceae	0
ath:AT1G01010	NAC001	NAC domain containing protein 1	14_Brassicaceae	14_Brassicaceae	15_Camelineae	0.4249
ath:AT1G01020	ARV1	ARV1 family protein	01_Eukaryota	13_Brassicales	14_Brassicaceae	0.5025
ath:AT1G01030	NGA3	AP2/B3-like transcriptional factor family protein	00_Cellular Organisms	00_Cellular Organisms	07_Magnoliophyta	0.1421
ath:AT1G01040	DCL1	dicer-like 1	04_Embryophyta	04_Embryophyta	07_Magnoliophyta	0.14
ath:AT1G01050	PPa1	pyrophosphorylase 1	00_Cellular Organisms	00_Cellular Organisms	01_Eukaryota	0
ath:AT1G01060	LHY	Homeodomain-like superfamily protein	01_Eukaryota	01_Eukaryota	01_Eukaryota	0.3995
ath:AT1G01070	UMAMIT28	nodulin MtN21 /EamA-like transporter family protein	13_Brassicales	13_Brassicales	14_Brassicaceae	0.2768
ath:AT1G01080	None	RNA-binding (RRM/RBD/RNP motifs) family protein	01_Eukaryota	11_rosids	13_Brassicales	0.306
ath:AT1G01090	PDH-E1_ALPHA	pyruvate dehydrogenase E1 alpha	00_Cellular Organisms	00_Cellular Organisms	00_Cellular Organisms	0.0549
ath:AT1G01100	None	60S acidic ribosomal protein family	00_Cellular Organisms	00_Cellular Organisms	07_Magnoliophyta	0
ath:AT1G01110	IQD18	IQ-domain 18	08_eudicotyledons	13_Brassicales	14_Brassicaceae	0.2755
ath:AT1G01120	KCS1	3-ketoacyl-CoA synthase 1	01_Eukaryota	01_Eukaryota	01_Eukaryota	0.0365
ath:AT1G01130	None	CBL-interacting Serine/Threonine-kinase	01_Eukaryota	01_Eukaryota	01_Eukaryota	0.6399
ath:AT1G01140	CIPK9	CBL-interacting protein kinase 9	01_Eukaryota	01_Eukaryota	05_Tracheophyta	0.0649
ath:AT1G01150	None	Homeodomain-like protein with RING/FYVE/PHD-type zinc finger domain-containing protein	10_Pentapetalae	11_rosids	17_Arabidopsis thaliana (thale cress)	0.7927
ath:AT1G01160	GIF2	GRF1-interacting factor 2	00_Cellular Organisms	01_Eukaryota	02_Viridiplantae	0.495
ath:AT1G01170	None	ozone-responsive stress-like protein (DUF1138)	04_Embryophyta	07_Magnoliophyta	07_Magnoliophyta	0
ath:AT1G01180	None	S-adenosyl-L-methionine-dependent methyltransferases superfamily protein	04_Embryophyta	08_eudicotyledons	13_Brassicales	0.2589
ath:AT1G01190	CYP78A8	cytochrome P450	05_Tracheophyta	08_eudicotyledons	13_Brassicales	0.2299
ath:AT1G01200	RABA3	RAB GTPase homolog A3	01_Eukaryota	01_Eukaryota	07_Magnoliophyta	0.1326
ath:AT1G01210	None	DNA-directed RNA polymerase	00_Cellular Organisms	13_Brassicales	13_Brassicales	0.1242
ath:AT1G01220	FKGP	L-fucokinase/GDP-L-fucose pyrophosphorylase	07_Magnoliophyta	07_Magnoliophyta	07_Magnoliophyta	0.1247
ath:AT1G01225	None	NC domain-containing protein-like protein	04_Embryophyta	07_Magnoliophyta	07_Magnoliophyta	NA
ath:AT1G01230	None	ORMDL family protein	02_Viridiplantae	04_Embryophyta	04_Embryophyta	0.0942
ath:AT1G01240	None	transmembrane protein	14_Brassicaceae	14_Brassicaceae	14_Brassicaceae	0.358
ath:AT1G01250	None	Integrase-type DNA-binding superfamily protein	00_Cellular Organisms	05_Tracheophyta	14_Brassicaceae	0.2644
ath:AT1G01260	None	basic helix-loop-helix (bHLH) DNA-binding superfamily protein	00_Cellular Organisms	00_Cellular Organisms	01_Eukaryota	0.1106
ath:AT1G01280	CYP703A2	cytochrome P450	05_Tracheophyta	07_Magnoliophyta	07_Magnoliophyta	0.1721
ath:AT1G01290	CNX3	cofactor of nitrate reductase and xanthine dehydrogenase 3	00_Cellular Organisms	01_Eukaryota	11_rosids	0.2799
ath:AT1G01300	None	Eukaryotic aspartyl protease family protein	01_Eukaryota	07_Magnoliophyta	10_Pentapetalae	0.0672
ath:AT1G01305	None	hypothetical protein	15_Camelineae	15_Camelineae	16_Arabidopsis	0.4219
ath:AT1G01310	None	CAP (Cysteine-rich secretory proteins	04_Embryophyta	13_Brassicales	14_Brassicaceae	0.5249
ath:AT1G01320	None	Tetratricopeptide repeat (TPR)-like superfamily protein	05_Tracheophyta	11_rosids	13_Brassicales	0.2288
ath:AT1G01335	None	auxin-responsive endogenous peptide protein	17_Arabidopsis thaliana (thale cress)	17_Arabidopsis thaliana (thale cress)	17_Arabidopsis thaliana (thale cress)	0
ath:AT1G01340	CNGC10	cyclic nucleotide gated channel 10	01_Eukaryota	07_Magnoliophyta	13_Brassicales	0.1805
ath:AT1G01350	None	Zinc finger (CCCH-type/C3HC4-type RING finger) family protein	01_Eukaryota	04_Embryophyta	08_eudicotyledons	0.1288
ath:AT1G01355	None	Putative endonuclease or glycosyl hydrolase	01_Eukaryota	15_Camelineae	16_Arabidopsis	0.6345
ath:AT1G01360	RCAR1	regulatory component of ABA receptor 1	01_Eukaryota	01_Eukaryota	01_Eukaryota	0.2236
ath:AT1G01370	HTR12	Histone superfamily protein	00_Cellular Organisms	01_Eukaryota	14_Brassicaceae	0.5853
ath:AT1G01380	ETC1	Homeodomain-like superfamily protein	04_Embryophyta	07_Magnoliophyta	07_Magnoliophyta	0.3855
ath:AT1G01390	None	UDP-Glycosyltransferase superfamily protein	07_Magnoliophyta	12_malvids	14_Brassicaceae	0.364
ath:AT1G01400	None	hypothetical protein	17_Arabidopsis thaliana (thale cress)	17_Arabidopsis thaliana (thale cress)	17_Arabidopsis thaliana (thale cress)	0
ath:AT1G01410	PUM22	pumilio 22	14_Brassicaceae	14_Brassicaceae	16_Arabidopsis	0.4166
ath:AT1G01420	UGT72B3	UDP-glucosyl transferase 72B3	07_Magnoliophyta	08_eudicotyledons	13_Brassicales	0.4487
ath:AT1G01430	TBL25	TRICHOME BIREFRINGENCE-LIKE 25	07_Magnoliophyta	11_rosids	14_Brassicaceae	0.4127
ath:AT1G01440	None	hypothetical protein (DUF3133)	13_Brassicales	14_Brassicaceae	14_Brassicaceae	0.3549
ath:AT1G01450	None	Protein kinase superfamily protein	07_Magnoliophyta	11_rosids	13_Brassicales	0.316
ath:AT1G01453	None	late embryogenesis abundant hydroxyproline-rich glycoprotein family protein	00_Cellular Organisms	13_Brassicales	14_Brassicaceae	0.2317
ath:AT1G01460	PIPK11	Phosphatidylinositol-4-phosphate 5-kinase	13_Brassicales	13_Brassicales	13_Brassicales	0.1779
ath:AT1G01470	LEA14	Late embryogenesis abundant protein	05_Tracheophyta	07_Magnoliophyta	11_rosids	0.1848
ath:AT1G01480	ACS2	1-amino-cyclopropane-1-carboxylate synthase 2	07_Magnoliophyta	07_Magnoliophyta	13_Brassicales	0.1694
ath:AT1G01490	None	Heavy metal transport/detoxification superfamily protein	00_Cellular Organisms	01_Eukaryota	10_Pentapetalae	0.0475
ath:AT1G01500	None	Erythronate-4-phosphate dehydrogenase family protein	00_Cellular Organisms	00_Cellular Organisms	13_Brassicales	0.2676
ath:AT1G01510	AN	NAD(P)-binding Rossmann-fold superfamily protein	05_Tracheophyta	07_Magnoliophyta	10_Pentapetalae	0.1427
ath:AT1G01520	ASG4	Homeodomain-like superfamily protein	01_Eukaryota	01_Eukaryota	02_Viridiplantae	0.3286
ath:AT1G01530	AGL28	AGAMOUS-like 28	01_Eukaryota	16_Arabidopsis	16_Arabidopsis	0.6615
ath:AT1G01540	None	Protein kinase superfamily protein	01_Eukaryota	01_Eukaryota	01_Eukaryota	0.0338
ath:AT1G01550	BPS1	BPS1-like protein (DUF793)	01_Eukaryota	01_Eukaryota	13_Brassicales	0.1383
ath:AT1G01560	MPK11	MAP kinase 11	01_Eukaryota	01_Eukaryota	01_Eukaryota	0.1428
ath:AT1G01570	None	transferring glycosyl group transferase (DUF604)	05_Tracheophyta	10_Pentapetalae	14_Brassicaceae	0.1996
ath:AT1G01580	FRO2	ferric reduction oxidase 2	07_Magnoliophyta	11_rosids	14_Brassicaceae	0.2108
ath:AT1G01590	FRO1	ferric reduction oxidase 1	07_Magnoliophyta	13_Brassicales	14_Brassicaceae	0.3882
ath:AT1G01600	CYP86A4	cytochrome P450	00_Cellular Organisms	01_Eukaryota	07_Magnoliophyta	0.1289
ath:AT1G01610	GPAT4	glycerol-3-phosphate acyltransferase 4	04_Embryophyta	07_Magnoliophyta	08_eudicotyledons	0.0994
ath:AT1G01620	PIP1C	plasma membrane intrinsic protein 1C	01_Eukaryota	01_Eukaryota	01_Eukaryota	0.0989
ath:AT1G01630	None	Sec14p-like phosphatidylinositol transfer family protein	07_Magnoliophyta	07_Magnoliophyta	08_eudicotyledons	NA
ath:AT1G01640	None	BTB/POZ domain-containing protein	01_Eukaryota	13_Brassicales	13_Brassicales	0.4067
ath:AT1G01650	SPPL4	SIGNAL PEPTIDE PEPTIDASE-LIKE 4	00_Cellular Organisms	07_Magnoliophyta	07_Magnoliophyta	0.0951
ath:AT1G01660	None	RING/U-box superfamily protein	01_Eukaryota	13_Brassicales	13_Brassicales	0.1654
ath:AT1G01670	None	RING/U-box superfamily protein	00_Cellular Organisms	10_Pentapetalae	14_Brassicaceae	0.3627
ath:AT1G01680	PUB54	plant U-box 54	01_Eukaryota	14_Brassicaceae	15_Camelineae	0.4645
ath:AT1G01690	PRD3	putative recombination initiation defects 3	12_malvids	13_Brassicales	14_Brassicaceae	0.3576
ath:AT1G01695	TRM33	Phosphatidylinositol N-acetyglucosaminlytransferase subunit P-like protein	14_Brassicaceae	14_Brassicaceae	16_Arabidopsis	0.772
ath:AT1G01700	ROPGEF2	RHO guanyl-nucleotide exchange factor 2	05_Tracheophyta	07_Magnoliophyta	11_rosids	0.1596
ath:AT1G01710	None	acyl-CoA thioesterase II	01_Eukaryota	01_Eukaryota	01_Eukaryota	0.1948
ath:AT1G01715	None	hypothetical protein	17_Arabidopsis thaliana (thale cress)	17_Arabidopsis thaliana (thale cress)	17_Arabidopsis thaliana (thale cress)	0
ath:AT1G01720	ATAF1	NAC (No Apical Meristem) domain transcriptional regulator superfamily protein	01_Eukaryota	05_Tracheophyta	05_Tracheophyta	0.0755
ath:AT1G01725	None	adenylosuccinate synthetase	07_Magnoliophyta	10_Pentapetalae	10_Pentapetalae	0.1169
ath:AT1G01730	None	hypothetical protein	13_Brassicales	14_Brassicaceae	15_Camelineae	0.5233
ath:AT1G01740	BSK4	kinase with tetratricopeptide repeat domain-containing protein	01_Eukaryota	04_Embryophyta	11_rosids	0.2029
ath:AT1G01750	ADF11	actin depolymerizing factor 11	01_Eukaryota	04_Embryophyta	07_Magnoliophyta	0.5164
ath:AT1G01760	None	denosine deaminases acting on tRNA	02_Viridiplantae	02_Viridiplantae	13_Brassicales	0.5658
ath:AT1G01770	None	propionyl-CoA carboxylase	04_Embryophyta	07_Magnoliophyta	11_rosids	0.2906
ath:AT1G01780	PLIM2b	GATA type zinc finger transcription factor family protein	01_Eukaryota	07_Magnoliophyta	10_Pentapetalae	0.1569
ath:AT1G01790	KEA1	K+ efflux antiporter 1	02_Viridiplantae	05_Tracheophyta	05_Tracheophyta	0.3088
ath:AT1G01800	None	NAD(P)-binding Rossmann-fold superfamily protein	00_Cellular Organisms	01_Eukaryota	01_Eukaryota	0.4906
ath:AT1G01810	None	hypothetical protein	01_Eukaryota	16_Arabidopsis	16_Arabidopsis	0.4102
ath:AT1G01820	PEX11C	peroxin 11c	01_Eukaryota	01_Eukaryota	01_Eukaryota	0.0989
ath:AT1G01830	None	ARM repeat superfamily protein	07_Magnoliophyta	07_Magnoliophyta	13_Brassicales	0.1986
ath:AT1G01840	None	AP2-like ethylene-responsive transcription factor SNZ	10_Pentapetalae	14_Brassicaceae	14_Brassicaceae	0.1724
ath:AT1G01860	PFC1	Ribosomal RNA adenine dimethylase family protein	04_Embryophyta	07_Magnoliophyta	10_Pentapetalae	0.2228
ath:AT1G01880	None	5'-3' exonuclease family protein	00_Cellular Organisms	13_Brassicales	14_Brassicaceae	0.2699
ath:AT1G01900	SBTI1.1	subtilase family protein	07_Magnoliophyta	13_Brassicales	13_Brassicales	0.168
ath:AT1G01910	None	P-loop containing nucleoside triphosphate hydrolases superfamily protein	00_Cellular Organisms	01_Eukaryota	01_Eukaryota	0.0619
ath:AT1G01920	None	SET domain-containing protein	07_Magnoliophyta	08_eudicotyledons	13_Brassicales	0.5422
ath:AT1G01930	None	zinc finger protein-like protein	07_Magnoliophyta	13_Brassicales	14_Brassicaceae	0.2459
ath:AT1G01940	None	Cyclophilin-like peptidyl-prolyl cis-trans isomerase family protein	00_Cellular Organisms	00_Cellular Organisms	01_Eukaryota	0.0471
ath:AT1G01950	ARK2	armadillo repeat kinesin 2	04_Embryophyta	05_Tracheophyta	07_Magnoliophyta	0.086
ath:AT1G01960	EDA10	SEC7-like guanine nucleotide exchange family protein	01_Eukaryota	04_Embryophyta	07_Magnoliophyta	0.139
ath:AT1G01970	None	Tetratricopeptide repeat (TPR)-like superfamily protein	07_Magnoliophyta	10_Pentapetalae	13_Brassicales	0.1871
ath:AT1G01980	None	FAD-binding Berberine family protein	00_Cellular Organisms	01_Eukaryota	13_Brassicales	0.1403
ath:AT1G01990	None	hypothetical protein	00_Cellular Organisms	13_Brassicales	14_Brassicaceae	0.3181
ath:AT1G02000	GAE2	UDP-D-glucuronate 4-epimerase 2	00_Cellular Organisms	01_Eukaryota	07_Magnoliophyta	0.1257
ath:AT1G02010	SEC1A	secretory 1A	01_Eukaryota	01_Eukaryota	07_Magnoliophyta	0.0918
ath:AT1G02020	None	nitroreductase family protein	00_Cellular Organisms	08_eudicotyledons	14_Brassicaceae	0.4325
ath:AT1G02030	None	C2H2-like zinc finger protein	14_Brassicaceae	14_Brassicaceae	16_Arabidopsis	0.42
ath:AT1G02040	None	C2H2-type zinc finger family protein	00_Cellular Organisms	00_Cellular Organisms	14_Brassicaceae	0.1517
ath:AT1G02050	LAP6	Chalcone and stilbene synthase family protein	04_Embryophyta	07_Magnoliophyta	07_Magnoliophyta	0.1406
ath:AT1G02060	None	Tetratricopeptide repeat (TPR)-like superfamily protein	07_Magnoliophyta	10_Pentapetalae	13_Brassicales	0.304
ath:AT1G02065	SPL8	squamosa promoter binding protein-like 8	00_Cellular Organisms	01_Eukaryota	05_Tracheophyta	0.2121
ath:AT1G02067	None	hypothetical protein	07_Magnoliophyta	17_Arabidopsis thaliana (thale cress)	17_Arabidopsis thaliana (thale cress)	0
ath:AT1G02070	None	zinc ion-binding protein	01_Eukaryota	13_Brassicales	14_Brassicaceae	0.5477
ath:AT1G02080	None	transcription regulator	01_Eukaryota	01_Eukaryota	01_Eukaryota	0.2043
ath:AT1G02090	FUS5	Proteasome component (PCI) domain protein	01_Eukaryota	01_Eukaryota	01_Eukaryota	0.1376
ath:AT1G02100	SBI1	Leucine carboxyl methyltransferase	00_Cellular Organisms	01_Eukaryota	01_Eukaryota	0.2843
ath:AT1G02110	None	bZIP domain class transcription factor (DUF630 and DUF632)	00_Cellular Organisms	11_rosids	14_Brassicaceae	0.1994
ath:AT1G02120	VAD1	GRAM domain family protein	01_Eukaryota	01_Eukaryota	01_Eukaryota	0.277
ath:AT1G02130	RA-5	RAS 5	01_Eukaryota	01_Eukaryota	01_Eukaryota	0.0629
ath:AT1G02140	MAGO	mago nashi family protein	01_Eukaryota	01_Eukaryota	01_Eukaryota	0.1003
ath:AT1G02145	ALG12	homolog of asparagine-linked glycosylation 12	01_Eukaryota	07_Magnoliophyta	10_Pentapetalae	0.3023
ath:AT1G02150	None	Tetratricopeptide repeat (TPR)-like superfamily protein	07_Magnoliophyta	08_eudicotyledons	13_Brassicales	0.2926
ath:AT1G02160	None	Cox19 family protein (CHCH motif)	01_Eukaryota	04_Embryophyta	07_Magnoliophyta	0.4657
ath:AT1G02170	MC1	metacaspase 1	00_Cellular Organisms	01_Eukaryota	01_Eukaryota	0.0281
ath:AT1G02180	None	ferredoxin-like protein	07_Magnoliophyta	11_rosids	14_Brassicaceae	0.4008
ath:AT1G02190	None	Fatty acid hydroxylase superfamily	07_Magnoliophyta	10_Pentapetalae	13_Brassicales	0.4394
ath:AT1G02205	CER1	Fatty acid hydroxylase superfamily	07_Magnoliophyta	08_eudicotyledons	13_Brassicales	0.4513
ath:AT1G02210	None	NAC (No Apical Meristem) domain transcriptional regulator superfamily protein	15_Camelineae	15_Camelineae	16_Arabidopsis	0.3447
ath:AT1G02220	NAC003	NAC domain containing protein 3	15_Camelineae	15_Camelineae	16_Arabidopsis	0.6592
ath:AT1G02230	NAC004	NAC domain containing protein 4	14_Brassicaceae	15_Camelineae	16_Arabidopsis	0.5734
ath:AT1G02250	NAC005	NAC domain containing protein 5	14_Brassicaceae	15_Camelineae	17_Arabidopsis thaliana (thale cress)	0.7399
ath:AT1G02260	None	Divalent ion symporter	04_Embryophyta	07_Magnoliophyta	10_Pentapetalae	0.1386
ath:AT1G02270	None	Calcium-binding endonuclease/exonuclease/phosphatase family	05_Tracheophyta	07_Magnoliophyta	14_Brassicaceae	0.1725
ath:AT1G02280	TOC33	translocon at the outer envelope membrane of chloroplasts 33	04_Embryophyta	07_Magnoliophyta	11_rosids	0.0753
ath:AT1G02290	None	hypothetical protein	14_Brassicaceae	14_Brassicaceae	14_Brassicaceae	0.6224
ath:AT1G02300	None	Cysteine proteinases superfamily protein	00_Cellular Organisms	07_Magnoliophyta	13_Brassicales	0.2889
ath:AT1G02305	None	Cysteine proteinases superfamily protein	00_Cellular Organisms	05_Tracheophyta	07_Magnoliophyta	0.0974
ath:AT1G02310	MAN1	Glycosyl hydrolase superfamily protein	07_Magnoliophyta	12_malvids	14_Brassicaceae	0.2087
ath:AT1G02320	None	hypothetical protein	17_Arabidopsis thaliana (thale cress)	17_Arabidopsis thaliana (thale cress)	17_Arabidopsis thaliana (thale cress)	0
ath:AT1G02330	None	integrator complex subunit-like protein	01_Eukaryota	04_Embryophyta	08_eudicotyledons	0.0763
ath:AT1G02335	GL22	germin-like protein subfamily 2 member 2 precursor	07_Magnoliophyta	07_Magnoliophyta	10_Pentapetalae	0.0886
ath:AT1G02340	HFR1	basic helix-loop-helix (bHLH) DNA-binding superfamily protein	01_Eukaryota	01_Eukaryota	01_Eukaryota	0.5034
ath:AT1G02350	None	protoporphyrinogen oxidase-like protein	11_rosids	17_Arabidopsis thaliana (thale cress)	17_Arabidopsis thaliana (thale cress)	0
ath:AT1G02360	None	Chitinase family protein	00_Cellular Organisms	07_Magnoliophyta	07_Magnoliophyta	0.1619
ath:AT1G02370	None	Tetratricopeptide repeat (TPR)-like superfamily protein	11_rosids	13_Brassicales	14_Brassicaceae	0.1975
ath:AT1G02380	None	transmembrane protein	13_Brassicales	14_Brassicaceae	14_Brassicaceae	0.3669
ath:AT1G02390	GPAT2	glycerol-3-phosphate acyltransferase 2	07_Magnoliophyta	11_rosids	14_Brassicaceae	0.2839
ath:AT1G02400	GA2OX6	gibberellin 2-oxidase 6	07_Magnoliophyta	11_rosids	13_Brassicales	0.2919
ath:AT1G02405	None	proline-rich family protein	00_Cellular Organisms	00_Cellular Organisms	00_Cellular Organisms	0.6798
ath:AT1G02410	None	cytochrome c oxidase assembly protein CtaG / Cox11 family	00_Cellular Organisms	01_Eukaryota	01_Eukaryota	0.3245
ath:AT1G02420	None	Pentatricopeptide repeat (PPR) superfamily protein	07_Magnoliophyta	07_Magnoliophyta	11_rosids	0.1486
ath:AT1G02430	ARFD1B	ADP-ribosylation factor D1B	13_Brassicales	13_Brassicales	14_Brassicaceae	0.9829
ath:AT1G02440	ARFD1A	ADP-ribosylation factor D1A	14_Brassicaceae	16_Arabidopsis	17_Arabidopsis thaliana (thale cress)	1.0125
ath:AT1G02450	NIMIN1	NIM1-interacting 1	14_Brassicaceae	14_Brassicaceae	15_Camelineae	0.4454
ath:AT1G02460	None	Pectin lyase-like superfamily protein	00_Cellular Organisms	00_Cellular Organisms	11_rosids	0.1449
ath:AT1G02470	None	Polyketide cyclase/dehydrase and lipid transport superfamily protein	07_Magnoliophyta	11_rosids	14_Brassicaceae	0.2903
ath:AT1G02475	None	Polyketide cyclase/dehydrase and lipid transport superfamily protein	04_Embryophyta	07_Magnoliophyta	08_eudicotyledons	0.169
ath:AT1G02490	None	hypothetical protein	17_Arabidopsis thaliana (thale cress)	17_Arabidopsis thaliana (thale cress)	17_Arabidopsis thaliana (thale cress)	0
ath:AT1G02500	SAM1	S-adenosylmethionine synthetase 1	00_Cellular Organisms	00_Cellular Organisms	01_Eukaryota	0.0503
ath:AT1G02510	TPK4	Outward rectifying potassium channel protein	13_Brassicales	15_Camelineae	15_Camelineae	0.2852
ath:AT1G02520	ABCB11	P-glycoprotein 11	01_Eukaryota	01_Eukaryota	01_Eukaryota	0.1447
ath:AT1G02530	ABCB12	P-glycoprotein 12	01_Eukaryota	01_Eukaryota	01_Eukaryota	0.2115
ath:AT1G02540	None	hypothetical protein	17_Arabidopsis thaliana (thale cress)	17_Arabidopsis thaliana (thale cress)	17_Arabidopsis thaliana (thale cress)	0
ath:AT1G02550	None	Plant invertase/pectin methylesterase inhibitor superfamily protein	15_Camelineae	15_Camelineae	15_Camelineae	0.2556
ath:AT1G02560	CLPP5	nuclear encoded CLP protease 5	00_Cellular Organisms	00_Cellular Organisms	00_Cellular Organisms	0.063
ath:AT1G02570	None	transmembrane protein	13_Brassicales	13_Brassicales	14_Brassicaceae	0.2615
ath:AT1G02575	None	transmembrane protein	13_Brassicales	14_Brassicaceae	14_Brassicaceae	0.4
ath:AT1G02580	MEA	SET domain-containing protein	01_Eukaryota	14_Brassicaceae	16_Arabidopsis	0.7972
ath:AT1G02590	None	Aldehyde oxidase/xanthine dehydrogenase	00_Cellular Organisms	01_Eukaryota	07_Magnoliophyta	0.2097
ath:AT1G02610	None	RING/FYVE/PHD zinc finger superfamily protein	01_Eukaryota	11_rosids	14_Brassicaceae	0.4882
ath:AT1G02620	None	Ras-related small GTP-binding family protein	01_Eukaryota	01_Eukaryota	01_Eukaryota	0.5521
ath:AT1G02630	None	Nucleoside transporter family protein	07_Magnoliophyta	10_Pentapetalae	13_Brassicales	0.1269
ath:AT1G02640	BXL2	beta-xylosidase 2	00_Cellular Organisms	07_Magnoliophyta	08_eudicotyledons	0.0988
ath:AT1G02650	None	Tetratricopeptide repeat (TPR)-like superfamily protein	08_eudicotyledons	10_Pentapetalae	15_Camelineae	0.505
ath:AT1G02660	None	alpha/beta-Hydrolases superfamily protein	00_Cellular Organisms	11_rosids	14_Brassicaceae	0.1998
ath:AT1G02670	None	P-loop containing nucleoside triphosphate hydrolases superfamily protein	07_Magnoliophyta	14_Brassicaceae	17_Arabidopsis thaliana (thale cress)	0.5126
ath:AT1G02680	TAF13	TBP-associated factor 13	00_Cellular Organisms	01_Eukaryota	07_Magnoliophyta	0.0689
ath:AT1G02690	IMPA-6	importin alpha	00_Cellular Organisms	01_Eukaryota	01_Eukaryota	0.198
ath:AT1G02700	None	GATA transcription factor-like protein	11_rosids	12_malvids	14_Brassicaceae	0.0622
ath:AT1G02705	None	hypothetical protein	00_Cellular Organisms	00_Cellular Organisms	00_Cellular Organisms	0
ath:AT1G02710	None	glycine-rich protein	00_Cellular Organisms	00_Cellular Organisms	16_Arabidopsis	0.3856
ath:AT1G02720	GATL5	galacturonosyltransferase 5	00_Cellular Organisms	01_Eukaryota	01_Eukaryota	0.1269
ath:AT1G02730	CSLD5	cellulose synthase-like D5	04_Embryophyta	04_Embryophyta	07_Magnoliophyta	0.0943
ath:AT1G02740	None	MRG family protein	05_Tracheophyta	13_Brassicales	14_Brassicaceae	0.2065
ath:AT1G02750	None	Drought-responsive family protein	13_Brassicales	14_Brassicaceae	14_Brassicaceae	0.5586
ath:AT1G02770	None	hypothetical protein	01_Eukaryota	01_Eukaryota	17_Arabidopsis thaliana (thale cress)	NA
ath:AT1G02780	emb2386	Ribosomal protein L19e family protein	00_Cellular Organisms	00_Cellular Organisms	00_Cellular Organisms	0.2476
ath:AT1G02790	PGA4	polygalacturonase 4	13_Brassicales	13_Brassicales	14_Brassicaceae	0.2335
ath:AT1G02800	CEL2	cellulase 2	01_Eukaryota	07_Magnoliophyta	07_Magnoliophyta	0.1233
ath:AT1G02810	None	Plant invertase/pectin methylesterase inhibitor superfamily	05_Tracheophyta	07_Magnoliophyta	13_Brassicales	0.1004
ath:AT1G02813	None	pectinesterase (Protein of unknown function	07_Magnoliophyta	13_Brassicales	15_Camelineae	0.6691
ath:AT1G02816	None	pectinesterase (Protein of unknown function	07_Magnoliophyta	07_Magnoliophyta	13_Brassicales	0.3779
ath:AT1G02820	LEA3	Late embryogenesis abundant 3 (LEA3) family protein	10_Pentapetalae	13_Brassicales	14_Brassicaceae	0.3047
ath:AT1G02830	None	Ribosomal L22e protein family	01_Eukaryota	01_Eukaryota	01_Eukaryota	0.2069
ath:AT1G02840	SR34	RNA-binding (RRM/RBD/RNP motifs) family protein	00_Cellular Organisms	00_Cellular Organisms	00_Cellular Organisms	0.2982
ath:AT1G02850	BGLU11	beta glucosidase 11	00_Cellular Organisms	10_Pentapetalae	14_Brassicaceae	0.4677
ath:AT1G02860	NLA	SPX (SYG1/Pho81/XPR1) domain-containing protein	07_Magnoliophyta	07_Magnoliophyta	11_rosids	0.153
ath:AT1G02870	None	nucleolar-like protein	01_Eukaryota	07_Magnoliophyta	13_Brassicales	0.1497
ath:AT1G02880	TPK1	thiamin pyrophosphokinase1	04_Embryophyta	04_Embryophyta	07_Magnoliophyta	0.3981
ath:AT1G02890	None	AAA-type ATPase family protein	00_Cellular Organisms	10_Pentapetalae	13_Brassicales	0.3315
ath:AT1G02900	RALF1	rapid alkalinization factor 1	01_Eukaryota	01_Eukaryota	14_Brassicaceae	0.897
ath:AT1G02910	LPA1	tetratricopeptide repeat (TPR)-containing protein	04_Embryophyta	05_Tracheophyta	07_Magnoliophyta	0.2579
ath:AT1G02920	GSTF7	glutathione S-transferase 7	07_Magnoliophyta	08_eudicotyledons	14_Brassicaceae	0.1305
ath:AT1G02930	GSTF6	glutathione S-transferase 6	07_Magnoliophyta	08_eudicotyledons	14_Brassicaceae	0.0646
ath:AT1G02940	GSTF5	glutathione S-transferase (class phi) 5	08_eudicotyledons	14_Brassicaceae	14_Brassicaceae	0.3798
ath:AT1G02950	GSTF4	glutathione S-transferase F4	01_Eukaryota	12_malvids	14_Brassicaceae	0.2976
ath:AT1G02960	None	kinetochore protein	13_Brassicales	14_Brassicaceae	14_Brassicaceae	NA
ath:AT1G02965	None	hypothetical protein	13_Brassicales	14_Brassicaceae	14_Brassicaceae	0.4764
ath:AT1G02970	WEE1	WEE1-like kinase	07_Magnoliophyta	10_Pentapetalae	13_Brassicales	0.1499
ath:AT1G02980	CUL2	cullin 2	00_Cellular Organisms	01_Eukaryota	13_Brassicales	0.7899
ath:AT1G02990	None	hypothetical protein	14_Brassicaceae	15_Camelineae	15_Camelineae	0.4853
ath:AT1G03000	PEX6	peroxin 6	00_Cellular Organisms	01_Eukaryota	11_rosids	0.2821
ath:AT1G03010	None	Phototropic-responsive NPH3 family protein	07_Magnoliophyta	07_Magnoliophyta	08_eudicotyledons	0.1397
ath:AT1G03020	None	Thioredoxin superfamily protein	07_Magnoliophyta	08_eudicotyledons	13_Brassicales	0.0832
ath:AT1G03030	None	P-loop containing nucleoside triphosphate hydrolases superfamily protein	00_Cellular Organisms	05_Tracheophyta	10_Pentapetalae	0.4992
ath:AT1G03040	None	basic helix-loop-helix (bHLH) DNA-binding superfamily protein	04_Embryophyta	05_Tracheophyta	11_rosids	0.1101
ath:AT1G03050	None	ENTH/ANTH/VHS superfamily protein	07_Magnoliophyta	08_eudicotyledons	13_Brassicales	0.1679
ath:AT1G03055	D27	beta-carotene isomerase D27-like protein	07_Magnoliophyta	07_Magnoliophyta	14_Brassicaceae	0.1093
ath:AT1G03060	SPI	BEACH-DOMAIN HOMOLOG A1	00_Cellular Organisms	07_Magnoliophyta	07_Magnoliophyta	0.1661
ath:AT1G03070	None	Bax inhibitor-1 family protein	04_Embryophyta	07_Magnoliophyta	07_Magnoliophyta	0.0639
ath:AT1G03080	NET1D	kinase interacting (KIP1-like) family protein	01_Eukaryota	01_Eukaryota	01_Eukaryota	0.3253
ath:AT1G03090	MCCA	methylcrotonyl-CoA carboxylase alpha chain	00_Cellular Organisms	07_Magnoliophyta	07_Magnoliophyta	0.222
ath:AT1G03100	None	Pentatricopeptide repeat (PPR) superfamily protein	07_Magnoliophyta	08_eudicotyledons	11_rosids	0
ath:AT1G03103	None	Bifunctional inhibitor/lipid-transfer protein/seed storage 2S albumin superfamily protein	14_Brassicaceae	14_Brassicaceae	16_Arabidopsis	0.7124
ath:AT1G03106	None	hypothetical protein	17_Arabidopsis thaliana (thale cress)	17_Arabidopsis thaliana (thale cress)	17_Arabidopsis thaliana (thale cress)	0
ath:AT1G03110	TRM82	Transducin/WD40 repeat-like superfamily protein	07_Magnoliophyta	10_Pentapetalae	13_Brassicales	0.221
ath:AT1G03120	RAB28	responsive to abscisic acid 28	07_Magnoliophyta	13_Brassicales	14_Brassicaceae	0.4132
ath:AT1G03130	PSAD-2	photosystem I subunit D-2	00_Cellular Organisms	00_Cellular Organisms	02_Viridiplantae	0.0598
ath:AT1G03140	None	splicing factor Prp18 family protein	00_Cellular Organisms	02_Viridiplantae	07_Magnoliophyta	0.12
ath:AT1G03150	None	Acyl-CoA N-acyltransferases (NAT) superfamily protein	01_Eukaryota	01_Eukaryota	01_Eukaryota	0.0298
ath:AT1G03160	FZL	FZO-like protein	07_Magnoliophyta	11_rosids	13_Brassicales	0.2376
ath:AT1G03165	None	hypothetical protein	15_Camelineae	15_Camelineae	15_Camelineae	0
ath:AT1G03170	FAF2	FANTASTIC four-like protein (DUF3049)	00_Cellular Organisms	01_Eukaryota	14_Brassicaceae	0.5519
ath:AT1G03180	None	non-structural protein	10_Pentapetalae	13_Brassicales	13_Brassicales	0.8672
ath:AT1G03190	UVH6	RAD3-like DNA-binding helicase protein	00_Cellular Organisms	01_Eukaryota	02_Viridiplantae	0.0964
ath:AT1G03200	None	hypothetical protein	17_Arabidopsis thaliana (thale cress)	17_Arabidopsis thaliana (thale cress)	17_Arabidopsis thaliana (thale cress)	0
ath:AT1G03210	None	Phenazine biosynthesis PhzC/PhzF protein	00_Cellular Organisms	01_Eukaryota	01_Eukaryota	0.267
ath:AT1G03220	None	Eukaryotic aspartyl protease family protein	00_Cellular Organisms	01_Eukaryota	01_Eukaryota	0.1427
ath:AT1G03230	None	Eukaryotic aspartyl protease family protein	00_Cellular Organisms	01_Eukaryota	01_Eukaryota	0.3275
ath:AT1G03240	None	hypothetical protein	17_Arabidopsis thaliana (thale cress)	17_Arabidopsis thaliana (thale cress)	17_Arabidopsis thaliana (thale cress)	0
ath:AT1G03250	None	R3H domain protein	07_Magnoliophyta	08_eudicotyledons	13_Brassicales	0.1373
ath:AT1G03260	None	SNARE associated Golgi protein family	04_Embryophyta	07_Magnoliophyta	07_Magnoliophyta	0.0996
ath:AT1G03270	None	CBS domain protein with a domain protein (DUF21)	01_Eukaryota	05_Tracheophyta	07_Magnoliophyta	0.0802
ath:AT1G03280	None	Transcription factor TFIIE	07_Magnoliophyta	07_Magnoliophyta	11_rosids	0.1847
ath:AT1G03290	None	ELKS/Rab6-interacting/CAST family protein	01_Eukaryota	01_Eukaryota	01_Eukaryota	0.541
ath:AT1G03300	ATDUF1	agenet domain protein (DOMAIN OF UNKNOWN FUNCTION 724 1)	14_Brassicaceae	15_Camelineae	16_Arabidopsis	0.6434
ath:AT1G03310	DBE1	debranching enzyme 1	07_Magnoliophyta	13_Brassicales	13_Brassicales	0.2753
ath:AT1G03320	None	hypothetical protein	14_Brassicaceae	15_Camelineae	16_Arabidopsis	1.1508
ath:AT1G03325	None	hypothetical protein	17_Arabidopsis thaliana (thale cress)	17_Arabidopsis thaliana (thale cress)	17_Arabidopsis thaliana (thale cress)	0
ath:AT1G03330	LSM2	Small nuclear ribonucleoprotein family protein	00_Cellular Organisms	01_Eukaryota	01_Eukaryota	0
ath:AT1G03340	None	hypothetical protein	13_Brassicales	14_Brassicaceae	15_Camelineae	0.4681
ath:AT1G03350	None	BSD domain-containing protein	01_Eukaryota	01_Eukaryota	01_Eukaryota	NA
ath:AT1G03360	RRP4	ribosomal RNA processing 4	01_Eukaryota	07_Magnoliophyta	11_rosids	0.0886
ath:AT1G03365	None	RING/U-box superfamily protein	13_Brassicales	13_Brassicales	14_Brassicaceae	0.3642
ath:AT1G03370	None	C2 calcium/lipid-binding and GRAM domain containing protein	07_Magnoliophyta	07_Magnoliophyta	11_rosids	0.1156
ath:AT1G03380	ATG18G	autophagy 18 G-like protein	07_Magnoliophyta	11_rosids	14_Brassicaceae	0.2834
ath:AT1G03390	None	HXXXD-type acyl-transferase family protein	08_eudicotyledons	08_eudicotyledons	13_Brassicales	0.167
ath:AT1G03395	None	hypothetical protein	15_Camelineae	15_Camelineae	15_Camelineae	0
ath:AT1G03400	None	2-oxoglutarate (2OG) and Fe(II)-dependent oxygenase superfamily protein	00_Cellular Organisms	13_Brassicales	14_Brassicaceae	0.2666
ath:AT1G03410	2A6	2-oxoglutarate (2OG) and Fe(II)-dependent oxygenase superfamily protein	01_Eukaryota	13_Brassicales	14_Brassicaceae	0.3324
ath:AT1G03430	AHP5	histidine-containing phosphotransfer factor 5	04_Embryophyta	07_Magnoliophyta	13_Brassicales	0.1076
ath:AT1G03440	None	Leucine-rich repeat (LRR) family protein	07_Magnoliophyta	07_Magnoliophyta	08_eudicotyledons	0.1228
ath:AT1G03445	BSU1	Serine/threonine protein phosphatase family protein	07_Magnoliophyta	15_Camelineae	16_Arabidopsis	0.5072
ath:AT1G03457	None	RNA-binding (RRM/RBD/RNP motifs) family protein	04_Embryophyta	07_Magnoliophyta	13_Brassicales	0.2563
ath:AT1G03470	NET3A	Kinase interacting (KIP1-like) family protein	11_rosids	11_rosids	14_Brassicaceae	0.2992
ath:AT1G03475	LIN2	Coproporphyrinogen III oxidase	00_Cellular Organisms	01_Eukaryota	01_Eukaryota	0.0622
ath:AT1G03490	NAC006	NAC domain containing protein 6	00_Cellular Organisms	01_Eukaryota	17_Arabidopsis thaliana (thale cress)	0.9484
ath:AT1G03495	None	HXXXD-type acyl-transferase family protein	13_Brassicales	14_Brassicaceae	14_Brassicaceae	0.3436
ath:AT1G03510	None	Tetratricopeptide repeat (TPR)-like superfamily protein	07_Magnoliophyta	08_eudicotyledons	13_Brassicales	0.1955
ath:AT1G03520	None	Core-2/I-branching beta-1	01_Eukaryota	04_Embryophyta	07_Magnoliophyta	0.127
ath:AT1G03530	NAF1	nuclear assembly factor 1	14_Brassicaceae	14_Brassicaceae	14_Brassicaceae	0.4622
ath:AT1G03540	None	Pentatricopeptide repeat (PPR-like) superfamily protein	07_Magnoliophyta	11_rosids	13_Brassicales	0.1972
ath:AT1G03550	SCAMP4	Secretory carrier membrane protein (SCAMP) family protein	00_Cellular Organisms	01_Eukaryota	07_Magnoliophyta	0.0949
ath:AT1G03560	None	Pentatricopeptide repeat (PPR-like) superfamily protein	07_Magnoliophyta	07_Magnoliophyta	07_Magnoliophyta	0.1637
ath:AT1G03590	None	Protein phosphatase 2C family protein	01_Eukaryota	07_Magnoliophyta	10_Pentapetalae	0.1391
ath:AT1G03600	PSB27	photosystem II family protein	00_Cellular Organisms	07_Magnoliophyta	14_Brassicaceae	0.1606
ath:AT1G03610	None	plant/protein (DUF789)	01_Eukaryota	07_Magnoliophyta	10_Pentapetalae	0.2655
ath:AT1G03620	None	ELMO/CED-12 family protein	04_Embryophyta	04_Embryophyta	07_Magnoliophyta	NA
ath:AT1G03630	POR_C	protochlorophyllide oxidoreductase C	00_Cellular Organisms	00_Cellular Organisms	04_Embryophyta	0.0472
ath:AT1G03650	None	Acyl-CoA N-acyltransferases (NAT) superfamily protein	04_Embryophyta	07_Magnoliophyta	08_eudicotyledons	0.273
ath:AT1G03660	None	Ankyrin-repeat containing protein	14_Brassicaceae	15_Camelineae	15_Camelineae	0
ath:AT1G03670	None	ankyrin repeat family protein	14_Brassicaceae	14_Brassicaceae	14_Brassicaceae	0
ath:AT1G03680	THM1	thioredoxin M-type 1	00_Cellular Organisms	02_Viridiplantae	13_Brassicales	0.2022
ath:AT1G03687	None	DTW domain-containing protein	07_Magnoliophyta	07_Magnoliophyta	10_Pentapetalae	0.3186
ath:AT1G03700	None	Uncharacterized protein family (UPF0497)	07_Magnoliophyta	11_rosids	13_Brassicales	0.017
ath:AT1G03710	None	Cystatin/monellin superfamily protein	14_Brassicaceae	14_Brassicaceae	15_Camelineae	0.3754
ath:AT1G03720	None	Cysteine proteinases superfamily protein	00_Cellular Organisms	16_Arabidopsis	16_Arabidopsis	0.7145
ath:AT1G03730	None	pyrroline-5-carboxylate reductase	07_Magnoliophyta	07_Magnoliophyta	11_rosids	0
ath:AT1G03740	None	Protein kinase superfamily protein	02_Viridiplantae	07_Magnoliophyta	14_Brassicaceae	0.3099
ath:AT1G03750	SWI2	switch 2	01_Eukaryota	07_Magnoliophyta	13_Brassicales	0.2004
ath:AT1G03760	None	Prefoldin chaperone subunit family protein	07_Magnoliophyta	11_rosids	15_Camelineae	0.4949
ath:AT1G03770	RING1B	RING 1B	01_Eukaryota	01_Eukaryota	05_Tracheophyta	0.6923
ath:AT1G03780	TPX2	targeting protein for XKLP2	07_Magnoliophyta	11_rosids	11_rosids	0.3903
ath:AT1G03790	SOM	Zinc finger C-x8-C-x5-C-x3-H type family protein	02_Viridiplantae	02_Viridiplantae	14_Brassicaceae	0.1287
ath:AT1G03800	ERF10	ERF domain protein 10	00_Cellular Organisms	02_Viridiplantae	16_Arabidopsis	0.6281
ath:AT1G03810	None	Nucleic acid-binding	02_Viridiplantae	04_Embryophyta	13_Brassicales	0.2428
ath:AT1G03820	None	E6-like protein	00_Cellular Organisms	14_Brassicaceae	14_Brassicaceae	0.227
ath:AT1G03830	None	guanylate-binding family protein	14_Brassicaceae	14_Brassicaceae	14_Brassicaceae	0
ath:AT1G03840	MGP	C2H2 and C2HC zinc fingers superfamily protein	00_Cellular Organisms	00_Cellular Organisms	05_Tracheophyta	0.1603
ath:AT1G03850	GRXS13	Glutaredoxin family protein	05_Tracheophyta	14_Brassicaceae	14_Brassicaceae	0.5667
ath:AT1G03860	PHB2	prohibitin 2	01_Eukaryota	01_Eukaryota	01_Eukaryota	0.0602
ath:AT1G03870	FLA9	FASCICLIN-like arabinoogalactan 9	07_Magnoliophyta	13_Brassicales	13_Brassicales	0.1728
ath:AT1G03880	CRU2	cruciferin 2	13_Brassicales	13_Brassicales	13_Brassicales	0.171
ath:AT1G03890	None	RmlC-like cupins superfamily protein	01_Eukaryota	13_Brassicales	14_Brassicaceae	0.1555
ath:AT1G03900	ABCI18	non-intrinsic ABC protein 4	00_Cellular Organisms	01_Eukaryota	01_Eukaryota	0.2264
ath:AT1G03905	ABCI19	P-loop containing nucleoside triphosphate hydrolases superfamily protein	01_Eukaryota	04_Embryophyta	07_Magnoliophyta	0.0458
ath:AT1G03910	None	cactus-binding carboxy-terminal	01_Eukaryota	01_Eukaryota	01_Eukaryota	0.1448
ath:AT1G03920	None	Protein kinase family protein	01_Eukaryota	01_Eukaryota	04_Embryophyta	0.1278
ath:AT1G03930	ADK1	dual specificity kinase 1	01_Eukaryota	01_Eukaryota	01_Eukaryota	0.1297
ath:AT1G03940	None	HXXXD-type acyl-transferase family protein	13_Brassicales	14_Brassicaceae	14_Brassicaceae	0.2092
ath:AT1G03950	VPS2.3	vacuolar protein sorting-associated protein 2.3	04_Embryophyta	04_Embryophyta	04_Embryophyta	0.1281
ath:AT1G03960	None	Calcium-binding EF hand family protein	00_Cellular Organisms	01_Eukaryota	07_Magnoliophyta	0.2143
ath:AT1G03970	GBF4	G-box binding factor 4	01_Eukaryota	14_Brassicaceae	14_Brassicaceae	0.1335
ath:AT1G03980	PCS2	phytochelatin synthase 2	01_Eukaryota	07_Magnoliophyta	07_Magnoliophyta	0.1647
ath:AT1G03982	None	PAK-box/P21-Rho-binding family protein	04_Embryophyta	05_Tracheophyta	14_Brassicaceae	0.9432
ath:AT1G03990	None	Long-chain fatty alcohol dehydrogenase family protein	00_Cellular Organisms	00_Cellular Organisms	14_Brassicaceae	0.3142
ath:AT1G04000	None	hypothetical protein	00_Cellular Organisms	13_Brassicales	14_Brassicaceae	1.0392
ath:AT1G04010	PSAT1	phospholipid sterol acyl transferase 1	04_Embryophyta	04_Embryophyta	07_Magnoliophyta	0.1622
ath:AT1G04020	BARD1	breast cancer associated RING 1	00_Cellular Organisms	14_Brassicaceae	14_Brassicaceae	0.3076
ath:AT1G04030	None	eisosome protein	00_Cellular Organisms	14_Brassicaceae	14_Brassicaceae	0.4757
ath:AT1G04040	None	HAD superfamily	07_Magnoliophyta	11_rosids	13_Brassicales	0.2351
ath:AT1G04050	SUVR1	histone-lysine N-methyltransferase SUVR2-like protein	14_Brassicaceae	15_Camelineae	15_Camelineae	0.571
ath:AT1G04070	TOM22-I	translocase of outer membrane 22-I	02_Viridiplantae	02_Viridiplantae	13_Brassicales	1.0214
ath:AT1G04080	PRP39	Tetratricopeptide repeat (TPR)-like superfamily protein	00_Cellular Organisms	00_Cellular Organisms	01_Eukaryota	0.3624
ath:AT1G04090	None	vacuolar sorting-associated protein (DUF946)	01_Eukaryota	01_Eukaryota	13_Brassicales	0.2457
ath:AT1G04100	IAA10	indoleacetic acid-induced protein 10	01_Eukaryota	14_Brassicaceae	14_Brassicaceae	0.3121
ath:AT1G04105	None	hypothetical protein	11_rosids	17_Arabidopsis thaliana (thale cress)	17_Arabidopsis thaliana (thale cress)	0
ath:AT1G04110	SDD1	Subtilase family protein	07_Magnoliophyta	07_Magnoliophyta	10_Pentapetalae	0.1563
ath:AT1G04120	ABCC5	multidrug resistance-associated protein 5	01_Eukaryota	01_Eukaryota	01_Eukaryota	0.1007
ath:AT1G04130	TPR2	Tetratricopeptide repeat (TPR)-like superfamily protein	07_Magnoliophyta	07_Magnoliophyta	13_Brassicales	0.1425
ath:AT1G04140	None	Transducin family protein / WD-40 repeat family protein	01_Eukaryota	11_rosids	13_Brassicales	0.2882
ath:AT1G04150	None	C2 calcium/lipid-binding plant phosphoribosyltransferase family protein	00_Cellular Organisms	07_Magnoliophyta	13_Brassicales	0
ath:AT1G04160	XIB	myosin XI B	00_Cellular Organisms	01_Eukaryota	01_Eukaryota	0.1568
ath:AT1G04170	EIF2_GAMMA	eukaryotic translation initiation factor 2 gamma subunit	01_Eukaryota	01_Eukaryota	01_Eukaryota	0.0219
ath:AT1G04180	YUC9	YUCCA 9	00_Cellular Organisms	07_Magnoliophyta	07_Magnoliophyta	0.0676
ath:AT1G04190	TPR3	Tetratricopeptide repeat (TPR)-like superfamily protein	01_Eukaryota	01_Eukaryota	01_Eukaryota	0.3472
ath:AT1G04200	None	dyggve-melchior-clausen syndrome protein	05_Tracheophyta	07_Magnoliophyta	07_Magnoliophyta	0.2208
ath:AT1G04210	None	Leucine-rich repeat protein kinase family protein	07_Magnoliophyta	11_rosids	13_Brassicales	0.2247
ath:AT1G04220	KCS2	3-ketoacyl-CoA synthase 2	01_Eukaryota	01_Eukaryota	01_Eukaryota	0.0934
ath:AT1G04230	None	rRNA-processing EFG1-like protein (DUF2361)	07_Magnoliophyta	07_Magnoliophyta	13_Brassicales	0.3718
ath:AT1G04240	SHY2	AUX/IAA transcriptional regulator family protein	07_Magnoliophyta	07_Magnoliophyta	12_malvids	0.2487
ath:AT1G04250	AXR3	AUX/IAA transcriptional regulator family protein	01_Eukaryota	07_Magnoliophyta	10_Pentapetalae	0.071
ath:AT1G04260	MPI7	CAMV movement protein interacting protein 7	11_rosids	13_Brassicales	13_Brassicales	0.069
ath:AT1G04270	RPS15	cytosolic ribosomal protein S15	00_Cellular Organisms	01_Eukaryota	01_Eukaryota	0.0365
ath:AT1G04280	None	P-loop containing nucleoside triphosphate hydrolases superfamily protein	01_Eukaryota	01_Eukaryota	01_Eukaryota	0.1522
ath:AT1G04290	None	Thioesterase superfamily protein	00_Cellular Organisms	08_eudicotyledons	11_rosids	0.6067
ath:AT1G04300	None	TRAF-like superfamily protein	02_Viridiplantae	05_Tracheophyta	14_Brassicaceae	0.4941
ath:AT1G04310	ERS2	ethylene response sensor 2	07_Magnoliophyta	14_Brassicaceae	14_Brassicaceae	0.138
ath:AT1G04330	None	hypothetical protein	10_Pentapetalae	14_Brassicaceae	14_Brassicaceae	0.1234
ath:AT1G04340	None	HR-like lesion-inducing protein-like protein	05_Tracheophyta	10_Pentapetalae	13_Brassicales	0.1773
ath:AT1G04350	None	2-oxoglutarate (2OG) and Fe(II)-dependent oxygenase superfamily protein	01_Eukaryota	01_Eukaryota	01_Eukaryota	0.2672
ath:AT1G04360	None	RING/U-box superfamily protein	00_Cellular Organisms	13_Brassicales	14_Brassicaceae	0.2088
ath:AT1G04370	ERF14	Ethylene-responsive element binding factor 14	00_Cellular Organisms	01_Eukaryota	02_Viridiplantae	0.1966
ath:AT1G04380	None	2-oxoglutarate (2OG) and Fe(II)-dependent oxygenase superfamily protein	00_Cellular Organisms	01_Eukaryota	14_Brassicaceae	0.3728
ath:AT1G04390	None	BTB/POZ domain-containing protein	01_Eukaryota	13_Brassicales	14_Brassicaceae	0.3268
ath:AT1G04400	CRY2	cryptochrome 2	01_Eukaryota	01_Eukaryota	01_Eukaryota	0.1253
ath:AT1G04410	c-NAD-MDH1	Lactate/malate dehydrogenase family protein	00_Cellular Organisms	01_Eukaryota	01_Eukaryota	0.0288
ath:AT1G04420	None	NAD(P)-linked oxidoreductase superfamily protein	00_Cellular Organisms	02_Viridiplantae	07_Magnoliophyta	0.2059
ath:AT1G04430	None	S-adenosyl-L-methionine-dependent methyltransferases superfamily protein	01_Eukaryota	01_Eukaryota	01_Eukaryota	0.0579
ath:AT1G04440	CKL13	casein kinase like 13	01_Eukaryota	01_Eukaryota	01_Eukaryota	0.1234
ath:AT1G04445	None	C2H2-like zinc finger protein	14_Brassicaceae	15_Camelineae	16_Arabidopsis	0.7736
ath:AT1G04450	RIC3	ROP-interactive CRIB motif-containing protein 3	13_Brassicales	14_Brassicaceae	14_Brassicaceae	0.4408
ath:AT1G04455	None	hypothetical protein	07_Magnoliophyta	07_Magnoliophyta	07_Magnoliophyta	0
ath:AT1G04470	None	hypothetical protein (DUF810)	07_Magnoliophyta	08_eudicotyledons	11_rosids	0.137
ath:AT1G04480	None	Ribosomal protein L14p/L23e family protein	00_Cellular Organisms	00_Cellular Organisms	01_Eukaryota	0.0602
ath:AT1G04490	None	hypothetical protein (DUF3527)	14_Brassicaceae	15_Camelineae	15_Camelineae	0.5369
ath:AT1G04500	None	CCT motif family protein	02_Viridiplantae	02_Viridiplantae	14_Brassicaceae	0.106
ath:AT1G04510	MAC3A	MOS4-associated complex 3A	01_Eukaryota	04_Embryophyta	07_Magnoliophyta	0.1316
ath:AT1G04520	PDLP2	plasmodesmata-located protein 2	00_Cellular Organisms	00_Cellular Organisms	00_Cellular Organisms	0.1174
ath:AT1G04530	TPR4	Tetratricopeptide repeat (TPR)-like superfamily protein	00_Cellular Organisms	00_Cellular Organisms	14_Brassicaceae	0.3728
ath:AT1G04540	None	Calcium-dependent lipid-binding (CaLB domain) family protein	13_Brassicales	13_Brassicales	13_Brassicales	0.149
ath:AT1G04550	IAA12	AUX/IAA transcriptional regulator family protein	08_eudicotyledons	13_Brassicales	14_Brassicaceae	0.1481
ath:AT1G04555	None	transmembrane protein	07_Magnoliophyta	07_Magnoliophyta	13_Brassicales	0.1068
ath:AT1G04560	None	AWPM-19-like family protein	07_Magnoliophyta	07_Magnoliophyta	07_Magnoliophyta	0.1418
ath:AT1G04570	None	Major facilitator superfamily protein	01_Eukaryota	10_Pentapetalae	14_Brassicaceae	0.2243
ath:AT1G04580	AO4	aldehyde oxidase 4	00_Cellular Organisms	08_eudicotyledons	13_Brassicales	0.3254
ath:AT1G04590	None	PPR containing-like protein	07_Magnoliophyta	07_Magnoliophyta	14_Brassicaceae	0.4045
ath:AT1G04600	XIA	myosin XI A	02_Viridiplantae	08_eudicotyledons	11_rosids	0.2354
ath:AT1G04610	YUC3	YUCCA 3	00_Cellular Organisms	07_Magnoliophyta	08_eudicotyledons	0.0606
ath:AT1G04620	HCAR	coenzyme F420 hydrogenase family / dehydrogenase	00_Cellular Organisms	02_Viridiplantae	02_Viridiplantae	0.2689
ath:AT1G04625	None	Polynucleotidyl transferase	15_Camelineae	17_Arabidopsis thaliana (thale cress)	17_Arabidopsis thaliana (thale cress)	0.1775
ath:AT1G04630	MEE4	GRIM-19 protein	01_Eukaryota	04_Embryophyta	07_Magnoliophyta	0.22
ath:AT1G04635	EMB1687	ribonuclease P family protein / Rpp14 family protein	01_Eukaryota	07_Magnoliophyta	12_malvids	0.6762
ath:AT1G04640	LIP2	lipoyltransferase 2	01_Eukaryota	07_Magnoliophyta	07_Magnoliophyta	0.1731
ath:AT1G04645	None	Plant self-incompatibility protein S1 family	11_rosids	14_Brassicaceae	15_Camelineae	1.1168
ath:AT1G04650	None	holliday junction resolvase	13_Brassicales	13_Brassicales	14_Brassicaceae	0.413
ath:AT1G04660	None	glycine-rich protein	00_Cellular Organisms	00_Cellular Organisms	14_Brassicaceae	0.1039
ath:AT1G04670	None	hypothetical protein	11_rosids	13_Brassicales	13_Brassicales	0.1817
ath:AT1G04680	None	Pectin lyase-like superfamily protein	04_Embryophyta	05_Tracheophyta	07_Magnoliophyta	0.0347
ath:AT1G04690	KAB1	potassium channel beta subunit 1	00_Cellular Organisms	00_Cellular Organisms	01_Eukaryota	0.0377
ath:AT1G04700	None	PB1 domain-containing protein tyrosine kinase	02_Viridiplantae	05_Tracheophyta	05_Tracheophyta	0.226
ath:AT1G04710	PKT4	peroxisomal 3-ketoacyl-CoA thiolase 4	00_Cellular Organisms	01_Eukaryota	01_Eukaryota	0.1806
ath:AT1G04730	CTF18	P-loop containing nucleoside triphosphate hydrolases superfamily protein	07_Magnoliophyta	08_eudicotyledons	13_Brassicales	0.2962
ath:AT1G04750	VAMP721	vesicle-associated membrane protein 721	01_Eukaryota	01_Eukaryota	01_Eukaryota	0.0405
ath:AT1G04760	VAMP726	vesicle-associated membrane protein 726	01_Eukaryota	01_Eukaryota	01_Eukaryota	0.0549
ath:AT1G04770	None	Tetratricopeptide repeat (TPR)-like superfamily protein	01_Eukaryota	01_Eukaryota	12_malvids	0.304
ath:AT1G04778	None	hypothetical protein	14_Brassicaceae	14_Brassicaceae	15_Camelineae	0
ath:AT1G04780	None	Ankyrin repeat family protein	00_Cellular Organisms	01_Eukaryota	01_Eukaryota	0.0891
ath:AT1G04790	None	RING/U-box superfamily protein	01_Eukaryota	12_malvids	14_Brassicaceae	0.7547
ath:AT1G04800	None	glycine-rich protein	00_Cellular Organisms	07_Magnoliophyta	15_Camelineae	NA
ath:AT1G04810	None	26S proteasome regulatory complex	00_Cellular Organisms	01_Eukaryota	07_Magnoliophyta	0.1335
ath:AT1G04820	TUA4	tubulin alpha-4 chain	00_Cellular Organisms	01_Eukaryota	01_Eukaryota	0
ath:AT1G04830	None	Ypt/Rab-GAP domain of gyp1p superfamily protein	01_Eukaryota	07_Magnoliophyta	13_Brassicales	0.2051
ath:AT1G04840	None	Tetratricopeptide repeat (TPR)-like superfamily protein	07_Magnoliophyta	13_Brassicales	14_Brassicaceae	0.3371
ath:AT1G04850	None	ubiquitin-associated (UBA)/TS-N domain-containing protein	00_Cellular Organisms	01_Eukaryota	01_Eukaryota	0.0622
ath:AT1G04860	UBP2	ubiquitin-specific protease 2	13_Brassicales	13_Brassicales	14_Brassicaceae	0.4187
ath:AT1G04870	PRMT10	protein arginine methyltransferase 10	00_Cellular Organisms	05_Tracheophyta	10_Pentapetalae	0.087
ath:AT1G04880	None	HMG (high mobility group) box protein with ARID/BRIGHT DNA-binding domain-containing protein	07_Magnoliophyta	11_rosids	14_Brassicaceae	0.4893
ath:AT1G04890	None	zein-binding protein (Protein of unknown function	07_Magnoliophyta	07_Magnoliophyta	14_Brassicaceae	0.2473
ath:AT1G04895	None	hypothetical protein	17_Arabidopsis thaliana (thale cress)	17_Arabidopsis thaliana (thale cress)	17_Arabidopsis thaliana (thale cress)	0
ath:AT1G04900	None	NADH dehydrogenase ubiquinone complex I	01_Eukaryota	07_Magnoliophyta	08_eudicotyledons	0.1187
ath:AT1G04910	None	O-fucosyltransferase family protein	01_Eukaryota	05_Tracheophyta	07_Magnoliophyta	0.094
ath:AT1G04920	SPS3F	sucrose phosphate synthase 3F	00_Cellular Organisms	04_Embryophyta	07_Magnoliophyta	0.0741
ath:AT1G04930	None	hydroxyproline-rich glycoprotein family protein	00_Cellular Organisms	00_Cellular Organisms	16_Arabidopsis	0.5345
ath:AT1G04940	Tic20-I	translocon at the inner envelope membrane of chloroplasts 20	04_Embryophyta	05_Tracheophyta	07_Magnoliophyta	0.1293
ath:AT1G04945	None	HIT-type Zinc finger family protein	01_Eukaryota	11_rosids	14_Brassicaceae	0.4969
ath:AT1G04950	TAFII59	TATA BOX ASSOCIATED FACTOR II 59	02_Viridiplantae	07_Magnoliophyta	13_Brassicales	0.3006
ath:AT1G04960	None	golgin family A protein (DUF1664)	07_Magnoliophyta	13_Brassicales	13_Brassicales	0.4249
ath:AT1G04970	None	lipid-binding serum glycoprotein family protein	07_Magnoliophyta	10_Pentapetalae	13_Brassicales	0.2363
ath:AT1G04980	PDIL2-2	PDI-like 2-2	01_Eukaryota	01_Eukaryota	01_Eukaryota	0.2225
ath:AT1G04985	None	triacylglycerol lipase-like protein	01_Eukaryota	10_Pentapetalae	13_Brassicales	0.2582
ath:AT1G04990	None	Zinc finger C-x8-C-x5-C-x3-H type family protein	00_Cellular Organisms	01_Eukaryota	14_Brassicaceae	0.6483
ath:AT1G05000	PFA-DSP1	Phosphotyrosine protein phosphatases superfamily protein	00_Cellular Organisms	00_Cellular Organisms	07_Magnoliophyta	0.1412
ath:AT1G05005	None	PPR containing protein	15_Camelineae	16_Arabidopsis	17_Arabidopsis thaliana (thale cress)	0.6422
ath:AT1G05010	EFE	ethylene-forming enzyme	01_Eukaryota	01_Eukaryota	01_Eukaryota	0.1196
ath:AT1G05020	None	ENTH/ANTH/VHS superfamily protein	07_Magnoliophyta	13_Brassicales	14_Brassicaceae	0.2476
ath:AT1G05030	None	Major facilitator superfamily protein	04_Embryophyta	07_Magnoliophyta	07_Magnoliophyta	0.3939
ath:AT1G05035	None	hypothetical protein	17_Arabidopsis thaliana (thale cress)	17_Arabidopsis thaliana (thale cress)	17_Arabidopsis thaliana (thale cress)	0
ath:AT1G05040	None	UBA-like domain protein	01_Eukaryota	15_Camelineae	16_Arabidopsis	0.4563
ath:AT1G05055	GTF2H2	general transcription factor II H2	00_Cellular Organisms	04_Embryophyta	07_Magnoliophyta	0.0354
ath:AT1G05060	None	coiled-coil protein	07_Magnoliophyta	08_eudicotyledons	12_malvids	NA
ath:AT1G05065	CLE20	CLAVATA3/ESR-RELATED 20	07_Magnoliophyta	14_Brassicaceae	14_Brassicaceae	0.2349
ath:AT1G05070	None	transmembrane protein	07_Magnoliophyta	07_Magnoliophyta	11_rosids	0.1857
ath:AT1G05080	None	F-box/RNI-like/FBD-like domains-containing protein	14_Brassicaceae	15_Camelineae	15_Camelineae	0.7635
ath:AT1G05085	None	hypothetical protein	17_Arabidopsis thaliana (thale cress)	17_Arabidopsis thaliana (thale cress)	17_Arabidopsis thaliana (thale cress)	0
ath:AT1G05087	None	dentin sialophosphoprotein	13_Brassicales	13_Brassicales	13_Brassicales	NA
ath:AT1G05090	None	dentin sialophosphoprotein-like protein	14_Brassicaceae	14_Brassicaceae	14_Brassicaceae	0.3231
ath:AT1G05100	MAPKKK18	mitogen-activated protein kinase kinase kinase 18	01_Eukaryota	01_Eukaryota	14_Brassicaceae	0.324
ath:AT1G05120	None	Helicase protein with RING/U-box domain-containing protein	00_Cellular Organisms	07_Magnoliophyta	13_Brassicales	0.3503
ath:AT1G05136	None	hypothetical protein	14_Brassicaceae	14_Brassicaceae	14_Brassicaceae	0
ath:AT1G05140	None	Peptidase M50 family protein	00_Cellular Organisms	07_Magnoliophyta	11_rosids	0.2704
ath:AT1G05150	None	Calcium-binding tetratricopeptide family protein	05_Tracheophyta	07_Magnoliophyta	08_eudicotyledons	0.0814
ath:AT1G05160	CYP88A3	cytochrome P450	07_Magnoliophyta	07_Magnoliophyta	10_Pentapetalae	0.1563
ath:AT1G05170	None	Galactosyltransferase family protein	04_Embryophyta	04_Embryophyta	07_Magnoliophyta	0.1872
ath:AT1G05180	AXR1	NAD(P)-binding Rossmann-fold superfamily protein	01_Eukaryota	01_Eukaryota	01_Eukaryota	0.1633
ath:AT1G05190	emb2394	Ribosomal protein L6 family	00_Cellular Organisms	04_Embryophyta	07_Magnoliophyta	0.0462
ath:AT1G05200	GLR3.4	glutamate receptor 3.4	01_Eukaryota	07_Magnoliophyta	13_Brassicales	0.1473
ath:AT1G05205	None	hexokinase-1 protein	02_Viridiplantae	02_Viridiplantae	07_Magnoliophyta	0.1347
ath:AT1G05210	None	Transmembrane protein 97	07_Magnoliophyta	10_Pentapetalae	13_Brassicales	0.1768
ath:AT1G05220	None	Transmembrane protein 97	08_eudicotyledons	13_Brassicales	16_Arabidopsis	0.1249
ath:AT1G05230	HDG2	homeodomain GLABROUS 2	04_Embryophyta	04_Embryophyta	07_Magnoliophyta	0
ath:AT1G05240	None	Peroxidase superfamily protein	01_Eukaryota	13_Brassicales	13_Brassicales	0.7435
ath:AT1G05250	None	Peroxidase superfamily protein	01_Eukaryota	13_Brassicales	13_Brassicales	0.7435
ath:AT1G05260	RCI3	Peroxidase superfamily protein	01_Eukaryota	01_Eukaryota	01_Eukaryota	0.1292
ath:AT1G05270	None	TraB family protein	01_Eukaryota	01_Eukaryota	01_Eukaryota	0.1131
ath:AT1G05280	None	ERV-F (C)1 provirus ancestral Env polyprotein	08_eudicotyledons	13_Brassicales	14_Brassicaceae	0.2913
ath:AT1G05290	None	CCT motif family protein	01_Eukaryota	14_Brassicaceae	15_Camelineae	0.5788
ath:AT1G05291	None	GPI inositol-deacylase C	00_Cellular Organisms	14_Brassicaceae	16_Arabidopsis	0.841
ath:AT1G05300	ZIP5	zinc transporter 5 precursor	00_Cellular Organisms	01_Eukaryota	01_Eukaryota	0.1939
ath:AT1G05310	None	Pectin lyase-like superfamily protein	00_Cellular Organisms	00_Cellular Organisms	00_Cellular Organisms	0.1305
ath:AT1G05320	None	myosin heavy chain	01_Eukaryota	14_Brassicaceae	15_Camelineae	0
ath:AT1G05330	None	hypothetical protein	14_Brassicaceae	15_Camelineae	16_Arabidopsis	1.0048
ath:AT1G05340	None	cysteine-rich TM module stress tolerance protein	00_Cellular Organisms	11_rosids	14_Brassicaceae	0.1483
ath:AT1G05350	None	NAD(P)-binding Rossmann-fold superfamily protein	01_Eukaryota	01_Eukaryota	01_Eukaryota	0.0695
ath:AT1G05360	KMS2	vacuole membrane-like protein	00_Cellular Organisms	07_Magnoliophyta	10_Pentapetalae	0.1185
ath:AT1G05370	None	Sec14p-like phosphatidylinositol transfer family protein	07_Magnoliophyta	07_Magnoliophyta	13_Brassicales	0.0811
ath:AT1G05380	None	Acyl-CoA N-acyltransferase with RING/FYVE/PHD-type zinc finger protein	00_Cellular Organisms	13_Brassicales	14_Brassicaceae	0.4141
ath:AT1G05385	LPA19	photosystem II 11 kDa protein-like protein	07_Magnoliophyta	07_Magnoliophyta	10_Pentapetalae	0.3011
ath:AT1G05400	None	hypothetical protein	10_Pentapetalae	17_Arabidopsis thaliana (thale cress)	17_Arabidopsis thaliana (thale cress)	0
ath:AT1G05410	None	CDPK adapter	00_Cellular Organisms	13_Brassicales	14_Brassicaceae	0.3801
ath:AT1G05420	OFP12	ovate family protein 12	13_Brassicales	14_Brassicaceae	14_Brassicaceae	0.2103
ath:AT1G05430	None	hypothetical protein	01_Eukaryota	01_Eukaryota	01_Eukaryota	0.4506
ath:AT1G05440	None	C-8 sterol isomerase	12_malvids	13_Brassicales	14_Brassicaceae	0.3953
ath:AT1G05450	None	Bifunctional inhibitor/lipid-transfer protein/seed storage 2S albumin superfamily protein	17_Arabidopsis thaliana (thale cress)	17_Arabidopsis thaliana (thale cress)	17_Arabidopsis thaliana (thale cress)	0
ath:AT1G05460	SDE3	P-loop containing nucleoside triphosphate hydrolases superfamily protein	00_Cellular Organisms	01_Eukaryota	01_Eukaryota	0
ath:AT1G05470	CVP2	DNAse I-like superfamily protein	07_Magnoliophyta	07_Magnoliophyta	10_Pentapetalae	0.0597
ath:AT1G05490	chr31	chromatin remodeling 31	11_rosids	14_Brassicaceae	14_Brassicaceae	0.4112
ath:AT1G05500	NTMC2T2.1	Calcium-dependent lipid-binding (CaLB domain) family protein	00_Cellular Organisms	01_Eukaryota	01_Eukaryota	0.0888
ath:AT1G05510	None	naphthalene 1	04_Embryophyta	04_Embryophyta	07_Magnoliophyta	0.1246
ath:AT1G05520	None	Sec23/Sec24 protein transport family protein	00_Cellular Organisms	01_Eukaryota	01_Eukaryota	0.1547
ath:AT1G05530	UGT75B2	UDP-glucosyl transferase 75B2	08_eudicotyledons	13_Brassicales	14_Brassicaceae	0.3608
ath:AT1G05540	None	hypothetical protein (DUF295)	14_Brassicaceae	14_Brassicaceae	14_Brassicaceae	NA
ath:AT1G05550	None	hypothetical protein (DUF295)	14_Brassicaceae	14_Brassicaceae	14_Brassicaceae	0.6675
ath:AT1G05560	UGT75B1	UDP-glucosyltransferase 75B1	08_eudicotyledons	13_Brassicales	14_Brassicaceae	0.372
ath:AT1G05570	CALS1	callose synthase 1	00_Cellular Organisms	00_Cellular Organisms	01_Eukaryota	0.0906
ath:AT1G05575	None	transmembrane protein	07_Magnoliophyta	07_Magnoliophyta	14_Brassicaceae	0.296
ath:AT1G05577	None	UPSTREAM OF FLC protein (DUF966)	13_Brassicales	13_Brassicales	14_Brassicaceae	0.2508
ath:AT1G05580	CHX23	cation/H+ exchanger 23	13_Brassicales	13_Brassicales	13_Brassicales	0.2747
ath:AT1G05590	HEXO2	beta-hexosaminidase 2	04_Embryophyta	07_Magnoliophyta	11_rosids	0.3015
ath:AT1G05600	EMB3101	Tetratricopeptide repeat (TPR)-like superfamily protein	08_eudicotyledons	11_rosids	13_Brassicales	0.2575
ath:AT1G05610	APS2	ADP-glucose pyrophosphorylase small subunit 2	07_Magnoliophyta	10_Pentapetalae	13_Brassicales	0.3001
ath:AT1G05615	None	B3 domain protein (DUF313)	15_Camelineae	16_Arabidopsis	16_Arabidopsis	1.5837
ath:AT1G05620	URH2	uridine-ribohydrolase 2	04_Embryophyta	04_Embryophyta	07_Magnoliophyta	0.1472
ath:AT1G05630	5PTASE13	Endonuclease/exonuclease/phosphatase family protein	07_Magnoliophyta	08_eudicotyledons	13_Brassicales	0.1269
ath:AT1G05640	None	Ankyrin repeat family protein	01_Eukaryota	01_Eukaryota	01_Eukaryota	0
ath:AT1G05650	None	Pectin lyase-like superfamily protein	07_Magnoliophyta	10_Pentapetalae	13_Brassicales	0.2086
ath:AT1G05660	None	Pectin lyase-like superfamily protein	07_Magnoliophyta	10_Pentapetalae	13_Brassicales	0.3524
ath:AT1G05670	None	Pentatricopeptide repeat (PPR-like) superfamily protein	07_Magnoliophyta	11_rosids	13_Brassicales	0.2514
ath:AT1G05675	None	UDP-Glycosyltransferase superfamily protein	00_Cellular Organisms	01_Eukaryota	01_Eukaryota	0.2418
ath:AT1G05680	UGT74E2	Uridine diphosphate glycosyltransferase 74E2	00_Cellular Organisms	01_Eukaryota	01_Eukaryota	0.2593
ath:AT1G05690	BT3	BTB and TAZ domain protein 3	05_Tracheophyta	11_rosids	13_Brassicales	0.4154
ath:AT1G05700	None	Leucine-rich repeat transmembrane protein kinase protein	11_rosids	14_Brassicaceae	14_Brassicaceae	0
ath:AT1G05710	None	basic helix-loop-helix (bHLH) DNA-binding superfamily protein	05_Tracheophyta	07_Magnoliophyta	11_rosids	0.2263
ath:AT1G05720	None	selenoprotein family protein	04_Embryophyta	05_Tracheophyta	07_Magnoliophyta	0
ath:AT1G05730	None	FAM136A-like protein (DUF842)	07_Magnoliophyta	07_Magnoliophyta	07_Magnoliophyta	0.3146
ath:AT1G05740	None	FAM136A-like protein (DUF842)	07_Magnoliophyta	14_Brassicaceae	15_Camelineae	0.5689
ath:AT1G05750	PDE247	Tetratricopeptide repeat (TPR)-like superfamily protein	07_Magnoliophyta	10_Pentapetalae	14_Brassicaceae	0.3286
ath:AT1G05760	RTM1	Mannose-binding lectin superfamily protein	13_Brassicales	14_Brassicaceae	14_Brassicaceae	0
ath:AT1G05770	None	Mannose-binding lectin superfamily protein	14_Brassicaceae	14_Brassicaceae	17_Arabidopsis thaliana (thale cress)	0
ath:AT1G05780	None	Vacuolar ATPase assembly integral membrane protein VMA21-like domain-containing protein	04_Embryophyta	07_Magnoliophyta	11_rosids	0.2502
ath:AT1G05783	None	hypothetical protein	17_Arabidopsis thaliana (thale cress)	17_Arabidopsis thaliana (thale cress)	17_Arabidopsis thaliana (thale cress)	0
ath:AT1G05785	None	Got1/Sft2-like vescicle transport protein family	07_Magnoliophyta	07_Magnoliophyta	11_rosids	0
ath:AT1G05790	None	lipase class 3 family protein	01_Eukaryota	11_rosids	13_Brassicales	0.2452
ath:AT1G05800	DGL	alpha/beta-Hydrolases superfamily protein	00_Cellular Organisms	07_Magnoliophyta	11_rosids	0.3739
ath:AT1G05805	None	basic helix-loop-helix (bHLH) DNA-binding superfamily protein	07_Magnoliophyta	13_Brassicales	14_Brassicaceae	0.2486
ath:AT1G05810	RABA5E	Rab GTPase-like A5A protein	01_Eukaryota	01_Eukaryota	01_Eukaryota	0.0644
ath:AT1G05820	SPPL5	SIGNAL PEPTIDE PEPTIDASE-LIKE 5	00_Cellular Organisms	01_Eukaryota	13_Brassicales	0.2414
ath:AT1G05830	ATX2	trithorax-like protein 2	00_Cellular Organisms	10_Pentapetalae	10_Pentapetalae	0.247
ath:AT1G05835	None	PHD finger protein	07_Magnoliophyta	13_Brassicales	14_Brassicaceae	NA
ath:AT1G05840	None	Eukaryotic aspartyl protease family protein	00_Cellular Organisms	08_eudicotyledons	11_rosids	0.1492
ath:AT1G05850	POM1	Chitinase family protein	01_Eukaryota	01_Eukaryota	01_Eukaryota	0.1273
ath:AT1G05860	None	INO80 complex subunit D-like protein	11_rosids	13_Brassicales	14_Brassicaceae	0.1581
ath:AT1G05870	None	hypothetical protein (DUF1685)	01_Eukaryota	07_Magnoliophyta	07_Magnoliophyta	NA
ath:AT1G05880	ARI12	RING/U-box superfamily protein	14_Brassicaceae	15_Camelineae	16_Arabidopsis	0.765
ath:AT1G05890	ARI5	RING/U-box superfamily protein	00_Cellular Organisms	01_Eukaryota	11_rosids	0.625
ath:AT1G05894	None	hypothetical protein	13_Brassicales	14_Brassicaceae	14_Brassicaceae	NA
ath:AT1G05900	NTH2	endonuclease III 2	01_Eukaryota	05_Tracheophyta	11_rosids	0.4963
ath:AT1G05910	None	cell division cycle protein 48-related / CDC48-like protein	01_Eukaryota	01_Eukaryota	01_Eukaryota	0.2645
ath:AT1G05920	None	B3 domain protein (DUF313)	14_Brassicaceae	15_Camelineae	15_Camelineae	0.6129
ath:AT1G05930	None	B3 domain protein (DUF313)	16_Arabidopsis	16_Arabidopsis	17_Arabidopsis thaliana (thale cress)	0.972
ath:AT1G05940	CAT9	cationic amino acid transporter 9	04_Embryophyta	05_Tracheophyta	07_Magnoliophyta	0.1754
ath:AT1G05950	None	hypothetical protein	14_Brassicaceae	14_Brassicaceae	14_Brassicaceae	0.3252
ath:AT1G05960	None	ARM repeat superfamily protein	01_Eukaryota	01_Eukaryota	01_Eukaryota	0.2907
ath:AT1G05970	None	RNA-binding (RRM/RBD/RNP motifs) family protein	10_Pentapetalae	14_Brassicaceae	14_Brassicaceae	0.2807
ath:AT1G05990	None	EF hand calcium-binding protein family	01_Eukaryota	07_Magnoliophyta	07_Magnoliophyta	0.0821
ath:AT1G06000	None	UDP-Glycosyltransferase superfamily protein	12_malvids	13_Brassicales	13_Brassicales	0.2214
ath:AT1G06010	None	basic leucine zipper/W2 domain protein	07_Magnoliophyta	10_Pentapetalae	14_Brassicaceae	0.4074
ath:AT1G06020	None	pfkB-like carbohydrate kinase family protein	00_Cellular Organisms	01_Eukaryota	07_Magnoliophyta	0.0831
ath:AT1G06030	None	pfkB-like carbohydrate kinase family protein	00_Cellular Organisms	01_Eukaryota	05_Tracheophyta	0.1001
ath:AT1G06040	STO	B-box zinc finger family protein	01_Eukaryota	01_Eukaryota	01_Eukaryota	0.2014
ath:AT1G06045	None	hypothetical protein	17_Arabidopsis thaliana (thale cress)	17_Arabidopsis thaliana (thale cress)	17_Arabidopsis thaliana (thale cress)	0
ath:AT1G06050	None	ENHANCED DISEASE RESISTANCE-like protein (DUF1336)	01_Eukaryota	01_Eukaryota	13_Brassicales	0.1942
ath:AT1G06060	None	LisH and RanBPM domains containing protein	04_Embryophyta	07_Magnoliophyta	12_malvids	0.3405
ath:AT1G06070	None	Basic-leucine zipper (bZIP) transcription factor family protein	00_Cellular Organisms	07_Magnoliophyta	11_rosids	0.1341
ath:AT1G06080	ADS1	delta 9 desaturase 1	02_Viridiplantae	10_Pentapetalae	13_Brassicales	0.1023
ath:AT1G06090	None	Fatty acid desaturase family protein	04_Embryophyta	11_rosids	14_Brassicaceae	0.1874
ath:AT1G06100	None	Fatty acid desaturase family protein	00_Cellular Organisms	08_eudicotyledons	14_Brassicaceae	0.7687
ath:AT1G06110	SKIP16	SKP1/ASK-interacting protein 16	07_Magnoliophyta	10_Pentapetalae	14_Brassicaceae	0.2542
ath:AT1G06120	None	Fatty acid desaturase family protein	00_Cellular Organisms	11_rosids	14_Brassicaceae	0.4004
ath:AT1G06130	GLX2-4	glyoxalase 2-4	00_Cellular Organisms	01_Eukaryota	01_Eukaryota	0.2712
ath:AT1G06135	None	transmembrane protein	11_rosids	11_rosids	14_Brassicaceae	0.175
ath:AT1G06137	None	transmembrane protein	13_Brassicales	14_Brassicaceae	14_Brassicaceae	0.2383
ath:AT1G06140	MEF3	Pentatricopeptide repeat (PPR) superfamily protein	08_eudicotyledons	13_Brassicales	13_Brassicales	0.2814
ath:AT1G06143	None	basic helix loop helix DNA-binding superfamily protein	07_Magnoliophyta	11_rosids	14_Brassicaceae	0.3206
ath:AT1G06148	None	hypothetical protein	17_Arabidopsis thaliana (thale cress)	17_Arabidopsis thaliana (thale cress)	17_Arabidopsis thaliana (thale cress)	0
ath:AT1G06150	EMB1444	basic helix loop helix (bHLH) DNA-binding superfamily protein	00_Cellular Organisms	01_Eukaryota	15_Camelineae	0.3289
ath:AT1G06160	ORA59	octadecanoid-responsive AP2/ERF 59	00_Cellular Organisms	00_Cellular Organisms	00_Cellular Organisms	0.2406
ath:AT1G06170	None	basic helix-loop-helix (bHLH) DNA-binding superfamily protein	13_Brassicales	14_Brassicaceae	14_Brassicaceae	0.1738
ath:AT1G06180	MYB13	myb domain protein 13	01_Eukaryota	04_Embryophyta	04_Embryophyta	0.414
ath:AT1G06190	RHON1	Rho termination factor	00_Cellular Organisms	00_Cellular Organisms	01_Eukaryota	0.5234
ath:AT1G06200	None	Peptidase S24/S26A/S26B/S26C family protein	05_Tracheophyta	08_eudicotyledons	11_rosids	0.1831
ath:AT1G06210	None	ENTH/VHS/GAT family protein	01_Eukaryota	01_Eukaryota	01_Eukaryota	0.1213
ath:AT1G06220	MEE5	Ribosomal protein S5/Elongation factor G/III/V family protein	01_Eukaryota	01_Eukaryota	01_Eukaryota	0.1042
ath:AT1G06225	CLE3	CLAVATA3/ESR-RELATED 3	13_Brassicales	14_Brassicaceae	14_Brassicaceae	0.3349
ath:AT1G06230	GTE4	global transcription factor group E4	00_Cellular Organisms	00_Cellular Organisms	00_Cellular Organisms	0.2958
ath:AT1G06240	None	diiron containing four-helix bundle family ferritin protein	00_Cellular Organisms	07_Magnoliophyta	11_rosids	NA
ath:AT1G06250	None	alpha/beta-Hydrolases superfamily protein	01_Eukaryota	13_Brassicales	14_Brassicaceae	0.3546
ath:AT1G06260	None	Cysteine proteinases superfamily protein	01_Eukaryota	01_Eukaryota	14_Brassicaceae	0.2855
ath:AT1G06270	None	Pentatricopeptide repeat (PPR) superfamily protein	10_Pentapetalae	10_Pentapetalae	13_Brassicales	0.1552
ath:AT1G06280	LBD2	LOB domain-containing protein 2	10_Pentapetalae	11_rosids	11_rosids	0.1086
ath:AT1G06290	ACX3	acyl-CoA oxidase 3	01_Eukaryota	01_Eukaryota	01_Eukaryota	0.1008
ath:AT1G06310	ACX6	acyl-CoA oxidase 6	01_Eukaryota	01_Eukaryota	01_Eukaryota	0.1822
ath:AT1G06320	None	hypothetical protein	14_Brassicaceae	14_Brassicaceae	14_Brassicaceae	0.3364
ath:AT1G06330	None	Heavy metal transport/detoxification superfamily protein	07_Magnoliophyta	11_rosids	11_rosids	0.1087
ath:AT1G06340	None	Plant Tudor-like protein	10_Pentapetalae	13_Brassicales	15_Camelineae	0.5166
ath:AT1G06350	ADS4	Fatty acid desaturase family protein	04_Embryophyta	13_Brassicales	14_Brassicaceae	0.4531
ath:AT1G06360	None	Fatty acid desaturase family protein	02_Viridiplantae	13_Brassicales	13_Brassicales	0.2201
ath:AT1G06380	None	Ribosomal protein L1p/L10e family	01_Eukaryota	13_Brassicales	14_Brassicaceae	0.3243
ath:AT1G06390	GSK1	GSK3/SHAGGY-like protein kinase 1	01_Eukaryota	01_Eukaryota	01_Eukaryota	0.0821
ath:AT1G06400	ARA-2	Ras-related small GTP-binding family protein	01_Eukaryota	01_Eukaryota	01_Eukaryota	0.0926
ath:AT1G06410	TPS7	trehalose-phosphatase/synthase 7	01_Eukaryota	01_Eukaryota	01_Eukaryota	0.0533
ath:AT1G06420	None	DNA ligase-like protein	15_Camelineae	15_Camelineae	17_Arabidopsis thaliana (thale cress)	0.5255
ath:AT1G06430	FTSH8	FTSH protease 8	00_Cellular Organisms	00_Cellular Organisms	02_Viridiplantae	0.0892
ath:AT1G06440	None	Ubiquitin carboxyl-terminal hydrolase family protein	07_Magnoliophyta	07_Magnoliophyta	10_Pentapetalae	0.2322
ath:AT1G06450	None	Polynucleotidyl transferase	13_Brassicales	14_Brassicaceae	14_Brassicaceae	0.0959
ath:AT1G06460	ACD32.1	alpha-crystallin domain 32.1	01_Eukaryota	14_Brassicaceae	14_Brassicaceae	0.3042
ath:AT1G06470	None	Nucleotide/sugar transporter family protein	04_Embryophyta	05_Tracheophyta	07_Magnoliophyta	0.2025
ath:AT1G06475	None	transmembrane protein	07_Magnoliophyta	11_rosids	14_Brassicaceae	0.0793
ath:AT1G06490	CalS7	glucan synthase-like 7	00_Cellular Organisms	07_Magnoliophyta	07_Magnoliophyta	0.1717
ath:AT1G06500	None	hypothetical protein	13_Brassicales	14_Brassicaceae	14_Brassicaceae	0.284
ath:AT1G06510	None	forkhead-associated domain protein	07_Magnoliophyta	07_Magnoliophyta	14_Brassicaceae	0.3958
ath:AT1G06515	None	transmembrane protein	01_Eukaryota	07_Magnoliophyta	08_eudicotyledons	0.0995
ath:AT1G06520	GPAT1	glycerol-3-phosphate acyltransferase 1	01_Eukaryota	01_Eukaryota	01_Eukaryota	0.2794
ath:AT1G06530	PMD2	Tropomyosin-like protein	00_Cellular Organisms	01_Eukaryota	01_Eukaryota	0
ath:AT1G06540	None	hypothetical protein	10_Pentapetalae	14_Brassicaceae	14_Brassicaceae	0.1859
ath:AT1G06550	None	ATP-dependent caseinolytic (Clp) protease/crotonase family protein	01_Eukaryota	01_Eukaryota	01_Eukaryota	0.2807
ath:AT1G06560	None	NOL1/NOP2/sun family protein	01_Eukaryota	01_Eukaryota	13_Brassicales	0.4118
ath:AT1G06570	PDS1	4-hydroxyphenylpyruvate dioxygenase	01_Eukaryota	04_Embryophyta	07_Magnoliophyta	0.1077
ath:AT1G06580	None	Pentatricopeptide repeat (PPR) superfamily protein	14_Brassicaceae	14_Brassicaceae	16_Arabidopsis	0.4488
ath:AT1G06590	None	anaphase-promoting complex subunit	07_Magnoliophyta	07_Magnoliophyta	13_Brassicales	0.2383
ath:AT1G06620	None	2-oxoglutarate (2OG) and Fe(II)-dependent oxygenase superfamily protein	01_Eukaryota	01_Eukaryota	14_Brassicaceae	0.1514
ath:AT1G06630	None	F-box/RNI-like superfamily protein	01_Eukaryota	14_Brassicaceae	17_Arabidopsis thaliana (thale cress)	0.5514
ath:AT1G06640	None	2-oxoglutarate (2OG) and Fe(II)-dependent oxygenase superfamily protein	00_Cellular Organisms	12_malvids	14_Brassicaceae	0.3591
ath:AT1G06645	None	2-oxoglutarate (2OG) and Fe(II)-dependent oxygenase superfamily protein	01_Eukaryota	11_rosids	14_Brassicaceae	0.3505
ath:AT1G06650	None	2-oxoglutarate (2OG) and Fe(II)-dependent oxygenase superfamily protein	01_Eukaryota	10_Pentapetalae	14_Brassicaceae	0.4217
ath:AT1G06660	JASON	aspartyl/glutamyl-tRNA(Asn/Gln) amidotransferase subunit	13_Brassicales	14_Brassicaceae	14_Brassicaceae	0.1968
ath:AT1G06670	NIH	nuclear DEIH-boxhelicase	05_Tracheophyta	13_Brassicales	14_Brassicaceae	0.6236
ath:AT1G06680	PSBP-1	photosystem II subunit P-1	02_Viridiplantae	05_Tracheophyta	07_Magnoliophyta	0.0828
ath:AT1G06690	None	NAD(P)-linked oxidoreductase superfamily protein	00_Cellular Organisms	05_Tracheophyta	07_Magnoliophyta	0.1143
ath:AT1G06700	None	Protein kinase superfamily protein	01_Eukaryota	01_Eukaryota	01_Eukaryota	0.0637
ath:AT1G06710	None	Tetratricopeptide repeat (TPR)-like superfamily protein	07_Magnoliophyta	08_eudicotyledons	13_Brassicales	0.2021
ath:AT1G06720	None	P-loop containing nucleoside triphosphate hydrolases superfamily protein	00_Cellular Organisms	07_Magnoliophyta	13_Brassicales	0.4599
ath:AT1G06730	None	pfkB-like carbohydrate kinase family protein	07_Magnoliophyta	07_Magnoliophyta	10_Pentapetalae	0.2561
ath:AT1G06740	MUG3	MuDR family transposase	01_Eukaryota	13_Brassicales	14_Brassicaceae	0
ath:AT1G06750	None	P-loop containing nucleoside triphosphate hydrolases superfamily protein	00_Cellular Organisms	01_Eukaryota	10_Pentapetalae	0.1493
ath:AT1G06760	None	winged-helix DNA-binding transcription factor family protein	00_Cellular Organisms	01_Eukaryota	14_Brassicaceae	0.1949
ath:AT1G06770	DRIP1	DREB2A-interacting protein 1	07_Magnoliophyta	12_malvids	13_Brassicales	0.4756
ath:AT1G06780	GAUT6	galacturonosyltransferase 6	08_eudicotyledons	13_Brassicales	13_Brassicales	0.2145
ath:AT1G06790	None	RNA polymerase Rpb7 N-terminal domain-containing protein	05_Tracheophyta	10_Pentapetalae	13_Brassicales	0.1991
ath:AT1G06800	PLA-I{gamma}1	alpha/beta-Hydrolases superfamily protein	00_Cellular Organisms	01_Eukaryota	01_Eukaryota	0.0897
ath:AT1G06810	None	endonuclease/glycosyl hydrolase	15_Camelineae	17_Arabidopsis thaliana (thale cress)	17_Arabidopsis thaliana (thale cress)	0
ath:AT1G06820	CRTISO	carotenoid isomerase	00_Cellular Organisms	00_Cellular Organisms	04_Embryophyta	0.2381
ath:AT1G06830	None	Glutaredoxin family protein	05_Tracheophyta	07_Magnoliophyta	08_eudicotyledons	0.0197
ath:AT1G06840	None	Leucine-rich repeat protein kinase family protein	05_Tracheophyta	07_Magnoliophyta	11_rosids	0.1888
ath:AT1G06850	bZIP52	basic leucine-zipper 52	00_Cellular Organisms	02_Viridiplantae	14_Brassicaceae	0.4475
ath:AT1G06870	Plsp2A	Peptidase S24/S26A/S26B/S26C family protein	00_Cellular Organisms	01_Eukaryota	13_Brassicales	0.1539
ath:AT1G06890	None	nodulin MtN21 /EamA-like transporter family protein	01_Eukaryota	01_Eukaryota	01_Eukaryota	0.0173
ath:AT1G06900	None	Insulinase (Peptidase family M16) family protein	00_Cellular Organisms	07_Magnoliophyta	11_rosids	0.1518
ath:AT1G06910	TRFL7	TRF-like 7	14_Brassicaceae	14_Brassicaceae	15_Camelineae	0.3079
ath:AT1G06920	OFP4	ovate family protein 4	14_Brassicaceae	14_Brassicaceae	14_Brassicaceae	0.6575
ath:AT1G06923	None	transcription repressor OFP17-like protein	07_Magnoliophyta	07_Magnoliophyta	14_Brassicaceae	NA
ath:AT1G06925	None	endonuclease/glycosyl hydrolase	14_Brassicaceae	16_Arabidopsis	17_Arabidopsis thaliana (thale cress)	0.7491
ath:AT1G06930	None	TPRXL	13_Brassicales	14_Brassicaceae	14_Brassicaceae	0.3061
ath:AT1G06950	TIC110	translocon at the inner envelope membrane of chloroplasts 110	00_Cellular Organisms	01_Eukaryota	01_Eukaryota	0.12
ath:AT1G06960	None	RNA-binding (RRM/RBD/RNP motifs) family protein	00_Cellular Organisms	01_Eukaryota	07_Magnoliophyta	0.4022
ath:AT1G06970	CHX14	cation/hydrogen exchanger 14	13_Brassicales	13_Brassicales	13_Brassicales	0.1281
ath:AT1G06980	None	6	07_Magnoliophyta	08_eudicotyledons	10_Pentapetalae	0.2726
ath:AT1G06990	None	GDSL-like Lipase/Acylhydrolase superfamily protein	10_Pentapetalae	13_Brassicales	14_Brassicaceae	0.1936
ath:AT1G07000	EXO70B2	exocyst subunit exo70 family protein B2	01_Eukaryota	13_Brassicales	14_Brassicaceae	0.1453
ath:AT1G07010	SLP1	Calcineurin-like metallo-phosphoesterase superfamily protein	01_Eukaryota	07_Magnoliophyta	10_Pentapetalae	0.2102
ath:AT1G07020	None	hypothetical protein	07_Magnoliophyta	07_Magnoliophyta	14_Brassicaceae	0.4329
ath:AT1G07025	None	Mitochondrial substrate carrier family protein	01_Eukaryota	16_Arabidopsis	16_Arabidopsis	0.5083
ath:AT1G07030	None	Mitochondrial substrate carrier family protein	01_Eukaryota	01_Eukaryota	01_Eukaryota	0.0816
ath:AT1G07040	None	plant/protein	01_Eukaryota	07_Magnoliophyta	11_rosids	0.1653
ath:AT1G07050	None	CCT motif family protein	01_Eukaryota	02_Viridiplantae	14_Brassicaceae	0.4217
ath:AT1G07060	DFO	hypothetical protein	13_Brassicales	13_Brassicales	14_Brassicaceae	0.4281
ath:AT1G07070	None	Ribosomal protein L35Ae family protein	01_Eukaryota	01_Eukaryota	04_Embryophyta	0.0264
ath:AT1G07080	None	Thioredoxin superfamily protein	07_Magnoliophyta	07_Magnoliophyta	13_Brassicales	0.1881
ath:AT1G07090	LSH6	LIGHT-DEPENDENT SHORT HYPOCOTYLS-like protein (DUF640)	04_Embryophyta	04_Embryophyta	05_Tracheophyta	0.0698
ath:AT1G07110	F2KP	fructose-2	01_Eukaryota	04_Embryophyta	05_Tracheophyta	0.165
ath:AT1G07120	None	CHUP1-like protein	00_Cellular Organisms	00_Cellular Organisms	13_Brassicales	0.4448
ath:AT1G07130	STN1	Nucleic acid-binding	10_Pentapetalae	13_Brassicales	14_Brassicaceae	0.3652
ath:AT1G07135	None	glycine-rich protein	00_Cellular Organisms	00_Cellular Organisms	16_Arabidopsis	0.4521
ath:AT1G07140	SIRANBP	Pleckstrin homology (PH) domain superfamily protein	00_Cellular Organisms	01_Eukaryota	01_Eukaryota	0.1489
ath:AT1G07150	MAPKKK13	mitogen-activated protein kinase kinase kinase 13	07_Magnoliophyta	13_Brassicales	14_Brassicaceae	0.5414
ath:AT1G07160	None	Protein phosphatase 2C family protein	01_Eukaryota	01_Eukaryota	01_Eukaryota	0.243
ath:AT1G07170	None	PHF5-like protein	01_Eukaryota	01_Eukaryota	01_Eukaryota	0.0177
ath:AT1G07175	None	alternative NAD(P)H dehydrogenase	07_Magnoliophyta	13_Brassicales	13_Brassicales	0.432
ath:AT1G07180	NDA1	alternative NAD(P)H dehydrogenase 1	01_Eukaryota	01_Eukaryota	01_Eukaryota	0.0923
ath:AT1G07190	None	Lon protease	07_Magnoliophyta	11_rosids	17_Arabidopsis thaliana (thale cress)	0.4339
ath:AT1G07200	None	Double Clp-N motif-containing P-loop nucleoside triphosphate hydrolases superfamily protein	01_Eukaryota	01_Eukaryota	14_Brassicaceae	0.2367
ath:AT1G07210	None	Ribosomal protein S18	00_Cellular Organisms	11_rosids	11_rosids	0.1861
ath:AT1G07220	None	O-glucosyltransferase rumi-like protein (DUF821)	07_Magnoliophyta	08_eudicotyledons	13_Brassicales	0.301
ath:AT1G07230	NPC1	non-specific phospholipase C1	01_Eukaryota	01_Eukaryota	01_Eukaryota	0.1514
ath:AT1G07240	UGT71C5	UDP-glucosyl transferase 71C5	01_Eukaryota	01_Eukaryota	01_Eukaryota	0.1941
ath:AT1G07250	UGT71C4	UDP-glucosyl transferase 71C4	01_Eukaryota	13_Brassicales	13_Brassicales	0.149
ath:AT1G07260	UGT71C3	UDP-glucosyl transferase 71C3	00_Cellular Organisms	13_Brassicales	14_Brassicaceae	0.2266
ath:AT1G07270	None	Cell division control	04_Embryophyta	07_Magnoliophyta	13_Brassicales	0.2931
ath:AT1G07280	None	Tetratricopeptide repeat (TPR)-like superfamily protein	00_Cellular Organisms	00_Cellular Organisms	14_Brassicaceae	0.2245
ath:AT1G07290	GONST2	golgi nucleotide sugar transporter 2	05_Tracheophyta	07_Magnoliophyta	14_Brassicaceae	0.6443
ath:AT1G07300	None	josephin protein-like protein	12_malvids	13_Brassicales	13_Brassicales	0.1642
ath:AT1G07310	None	Calcium-dependent lipid-binding (CaLB domain) family protein	08_eudicotyledons	13_Brassicales	13_Brassicales	0.1259
ath:AT1G07320	RPL4	ribosomal protein L4	01_Eukaryota	01_Eukaryota	11_rosids	0.1168
ath:AT1G07330	None	dentin sialophosphoprotein	13_Brassicales	14_Brassicaceae	14_Brassicaceae	0.3633
ath:AT1G07340	STP2	sugar transporter 2	04_Embryophyta	10_Pentapetalae	13_Brassicales	0.3072
ath:AT1G07350	SR45a	RNA-binding (RRM/RBD/RNP motifs) family protein	01_Eukaryota	13_Brassicales	14_Brassicaceae	0.5606
ath:AT1G07360	MAC5A	CCCH-type zinc fingerfamily protein with RNA-binding domain-containing protein	00_Cellular Organisms	01_Eukaryota	01_Eukaryota	0.177
ath:AT1G07370	PCNA1	proliferating cellular nuclear antigen 1	01_Eukaryota	01_Eukaryota	01_Eukaryota	0
ath:AT1G07380	None	Neutral/alkaline non-lysosomal ceramidase	01_Eukaryota	07_Magnoliophyta	07_Magnoliophyta	0.1864
ath:AT1G07390	RLP1	receptor like protein 1	13_Brassicales	14_Brassicaceae	14_Brassicaceae	0.4093
ath:AT1G07400	None	HSP20-like chaperones superfamily protein	01_Eukaryota	07_Magnoliophyta	07_Magnoliophyta	0.1167
ath:AT1G07410	RABA2b	RAB GTPase homolog A2B	01_Eukaryota	01_Eukaryota	01_Eukaryota	0.0145
ath:AT1G07420	SMO2-1	sterol 4-alpha-methyl-oxidase 2-1	04_Embryophyta	04_Embryophyta	04_Embryophyta	0.0827
ath:AT1G07430	HAI2	highly ABA-induced PP2C protein 2	00_Cellular Organisms	12_malvids	14_Brassicaceae	0.1445
ath:AT1G07440	None	NAD(P)-binding Rossmann-fold superfamily protein	00_Cellular Organisms	07_Magnoliophyta	11_rosids	0.2231
ath:AT1G07450	None	NAD(P)-binding Rossmann-fold superfamily protein	00_Cellular Organisms	07_Magnoliophyta	13_Brassicales	0.2708
ath:AT1G07460	None	Concanavalin A-like lectin family protein	07_Magnoliophyta	14_Brassicaceae	14_Brassicaceae	0.2613
ath:AT1G07470	None	Transcription factor IIA	00_Cellular Organisms	08_eudicotyledons	12_malvids	0.1338
ath:AT1G07473	None	hypothetical protein	13_Brassicales	14_Brassicaceae	14_Brassicaceae	0.513
ath:AT1G07476	None	transmembrane protein	14_Brassicaceae	14_Brassicaceae	15_Camelineae	0.7605
ath:AT1G07480	None	Transcription factor IIA	00_Cellular Organisms	10_Pentapetalae	13_Brassicales	0.1903
ath:AT1G07485	None	hypothetical protein	15_Camelineae	15_Camelineae	16_Arabidopsis	0.4759
ath:AT1G07490	RTFL3	ROTUNDIFOLIA like 3	00_Cellular Organisms	11_rosids	13_Brassicales	0.0962
ath:AT1G07500	None	hypothetical protein	01_Eukaryota	11_rosids	14_Brassicaceae	0.2492
ath:AT1G07510	ftsh10	FTSH protease 10	00_Cellular Organisms	00_Cellular Organisms	01_Eukaryota	0.1639
ath:AT1G07520	None	GRAS family transcription factor	00_Cellular Organisms	01_Eukaryota	14_Brassicaceae	0.1467
ath:AT1G07530	SCL14	SCARECROW-like 14	01_Eukaryota	13_Brassicales	13_Brassicales	0.1825
ath:AT1G07540	TRFL2	TRF-like 2	11_rosids	13_Brassicales	14_Brassicaceae	0.1764
ath:AT1G07550	None	Leucine-rich repeat protein kinase family protein	13_Brassicales	13_Brassicales	17_Arabidopsis thaliana (thale cress)	0.3602
ath:AT1G07560	None	Leucine-rich repeat protein kinase family protein	13_Brassicales	14_Brassicaceae	14_Brassicaceae	0.3008
ath:AT1G07570	APK1A	Protein kinase superfamily protein	01_Eukaryota	04_Embryophyta	07_Magnoliophyta	0.0933
ath:AT1G07590	None	Tetratricopeptide repeat (TPR)-like superfamily protein	07_Magnoliophyta	07_Magnoliophyta	13_Brassicales	0.1491
ath:AT1G07600	MT1A	metallothionein 1A	00_Cellular Organisms	14_Brassicaceae	14_Brassicaceae	0
ath:AT1G07610	MT1C	metallothionein 1C	00_Cellular Organisms	14_Brassicaceae	14_Brassicaceae	0
ath:AT1G07615	None	GTP-binding protein Obg/CgtA	01_Eukaryota	11_rosids	13_Brassicales	0.1935
ath:AT1G07620	ATOBGM	GTP-binding protein Obg/CgtA	14_Brassicaceae	14_Brassicaceae	14_Brassicaceae	NA
ath:AT1G07630	PLL5	pol-like 5	05_Tracheophyta	07_Magnoliophyta	12_malvids	0.077
ath:AT1G07640	OBP2	Dof-type zinc finger DNA-binding family protein	00_Cellular Organisms	01_Eukaryota	14_Brassicaceae	0.1912
ath:AT1G07645	DSI-1VOC	dessication-induced 1VOC superfamily protein	05_Tracheophyta	07_Magnoliophyta	07_Magnoliophyta	0.0766
ath:AT1G07650	None	Leucine-rich repeat transmembrane protein kinase	01_Eukaryota	07_Magnoliophyta	13_Brassicales	0.2771
ath:AT1G07660	None	Histone superfamily protein	00_Cellular Organisms	00_Cellular Organisms	00_Cellular Organisms	0.0262
ath:AT1G07670	ECA4	endomembrane-type CA-ATPase 4	00_Cellular Organisms	01_Eukaryota	01_Eukaryota	0.0548
ath:AT1G07680	None	transmembrane protein	14_Brassicaceae	14_Brassicaceae	16_Arabidopsis	0.7953
ath:AT1G07690	None	transmembrane protein	01_Eukaryota	01_Eukaryota	17_Arabidopsis thaliana (thale cress)	1.1717
ath:AT1G07700	None	Thioredoxin superfamily protein	02_Viridiplantae	07_Magnoliophyta	07_Magnoliophyta	0.3412
ath:AT1G07705	None	NOT2 / NOT3 / NOT5 family	00_Cellular Organisms	07_Magnoliophyta	11_rosids	0.3237
ath:AT1G07710	None	Ankyrin repeat family protein	01_Eukaryota	07_Magnoliophyta	07_Magnoliophyta	0
ath:AT1G07720	KCS3	3-ketoacyl-CoA synthase 3	07_Magnoliophyta	08_eudicotyledons	10_Pentapetalae	0.1599
ath:AT1G07725	EXO70H6	exocyst subunit exo70 family protein H6	00_Cellular Organisms	14_Brassicaceae	14_Brassicaceae	0.2468
ath:AT1G07730	None	Disease resistance-responsive (dirigent-like protein) family protein	07_Magnoliophyta	10_Pentapetalae	13_Brassicales	0.1589
ath:AT1G07740	None	Tetratricopeptide repeat (TPR)-like superfamily protein	08_eudicotyledons	11_rosids	13_Brassicales	0.2477
ath:AT1G07745	RAD51D	DNA repair RAD51-like protein	07_Magnoliophyta	11_rosids	13_Brassicales	0
ath:AT1G07747	None	Bifunctional inhibitor/lipid-transfer protein/seed storage 2S albumin superfamily protein	15_Camelineae	15_Camelineae	16_Arabidopsis	0.3504
ath:AT1G07750	None	RmlC-like cupins superfamily protein	01_Eukaryota	01_Eukaryota	01_Eukaryota	0.2505
ath:AT1G07770	RPS15A	ribosomal protein S15A	00_Cellular Organisms	01_Eukaryota	01_Eukaryota	0.0062
ath:AT1G07780	PAI1	phosphoribosylanthranilate isomerase 1	04_Embryophyta	07_Magnoliophyta	13_Brassicales	0.264
ath:AT1G07790	HTB1	Histone superfamily protein	00_Cellular Organisms	00_Cellular Organisms	01_Eukaryota	0.0558
ath:AT1G07795	None	forkhead box protein G1	07_Magnoliophyta	13_Brassicales	13_Brassicales	0.0254
ath:AT1G07810	ECA1	ER-type Ca2+-ATPase 1	00_Cellular Organisms	01_Eukaryota	01_Eukaryota	0.0859
ath:AT1G07820	None	Histone superfamily protein	00_Cellular Organisms	00_Cellular Organisms	00_Cellular Organisms	0.0256
ath:AT1G07830	None	ribosomal protein L29 family protein	00_Cellular Organisms	07_Magnoliophyta	07_Magnoliophyta	0.0911
ath:AT1G07840	None	Sas10/Utp3/C1D family	07_Magnoliophyta	10_Pentapetalae	13_Brassicales	0.507
ath:AT1G07850	None	transferring glycosyl group transferase (DUF604)	07_Magnoliophyta	08_eudicotyledons	11_rosids	0.1253
ath:AT1G07860	None	Serine/Threonine-kinase RLCKVII protein	07_Magnoliophyta	11_rosids	14_Brassicaceae	0.1531
ath:AT1G07870	None	Protein kinase superfamily protein	01_Eukaryota	01_Eukaryota	01_Eukaryota	0.0652
ath:AT1G07880	ATMPK13	Protein kinase superfamily protein	01_Eukaryota	01_Eukaryota	01_Eukaryota	0.1
ath:AT1G07885	None	hypothetical protein	17_Arabidopsis thaliana (thale cress)	17_Arabidopsis thaliana (thale cress)	17_Arabidopsis thaliana (thale cress)	0
ath:AT1G07890	APX1	ascorbate peroxidase 1	01_Eukaryota	01_Eukaryota	04_Embryophyta	0.1029
ath:AT1G07900	LBD1	LOB domain-containing protein 1	00_Cellular Organisms	05_Tracheophyta	14_Brassicaceae	0.2255
ath:AT1G07901	None	hypothetical protein	17_Arabidopsis thaliana (thale cress)	17_Arabidopsis thaliana (thale cress)	17_Arabidopsis thaliana (thale cress)	0
ath:AT1G07902	None	hypothetical protein	17_Arabidopsis thaliana (thale cress)	17_Arabidopsis thaliana (thale cress)	17_Arabidopsis thaliana (thale cress)	0
ath:AT1G07910	RNL	RNAligase	05_Tracheophyta	07_Magnoliophyta	10_Pentapetalae	0.3242
ath:AT1G07920	None	GTP binding Elongation factor Tu family protein	00_Cellular Organisms	01_Eukaryota	01_Eukaryota	0.0091
ath:AT1G07930	None	GTP binding Elongation factor Tu family protein	00_Cellular Organisms	01_Eukaryota	01_Eukaryota	0.0142
ath:AT1G07940	None	GTP binding Elongation factor Tu family protein	00_Cellular Organisms	01_Eukaryota	01_Eukaryota	0.0084
ath:AT1G07950	MED22B	Surfeit locus protein 5 subunit 22 of Mediator complex	00_Cellular Organisms	00_Cellular Organisms	00_Cellular Organisms	0.1461
ath:AT1G07960	PDIL5-1	PDI-like 5-1	04_Embryophyta	07_Magnoliophyta	07_Magnoliophyta	0.1921
ath:AT1G07970	None	cytochrome B561	00_Cellular Organisms	11_rosids	13_Brassicales	0.3102
ath:AT1G07980	NF-YC10	nuclear factor Y	13_Brassicales	14_Brassicaceae	14_Brassicaceae	0.4354
ath:AT1G07985	None	Expressed protein	00_Cellular Organisms	14_Brassicaceae	14_Brassicaceae	0.0946
ath:AT1G07990	None	SIT4 phosphatase-associated family protein	01_Eukaryota	01_Eukaryota	01_Eukaryota	0.4682
ath:AT1G08000	GATA10	GATA transcription factor 10	01_Eukaryota	01_Eukaryota	01_Eukaryota	0.5341
ath:AT1G08005	None	serine/threonine-protein phosphatase 6 regulatory subunit	01_Eukaryota	08_eudicotyledons	17_Arabidopsis thaliana (thale cress)	0.2311
ath:AT1G08010	GATA11	GATA transcription factor 11	01_Eukaryota	01_Eukaryota	01_Eukaryota	0.3565
ath:AT1G08030	TPST	tyrosylprotein sulfotransferase	07_Magnoliophyta	07_Magnoliophyta	13_Brassicales	0.2696
ath:AT1G08035	None	hypothetical protein	14_Brassicaceae	14_Brassicaceae	14_Brassicaceae	1.6756
ath:AT1G08040	None	trimethylguanosine synthase (DUF707)	01_Eukaryota	01_Eukaryota	07_Magnoliophyta	0.2524
ath:AT1G08050	None	Zinc finger (C3HC4-type RING finger) family protein	08_eudicotyledons	13_Brassicales	14_Brassicaceae	0
ath:AT1G08060	MOM	ATP-dependent helicase family protein	14_Brassicaceae	14_Brassicaceae	15_Camelineae	0.7944
ath:AT1G08065	ACA5	alpha carbonic anhydrase 5	07_Magnoliophyta	14_Brassicaceae	14_Brassicaceae	0.3574
ath:AT1G08070	OTP82	Tetratricopeptide repeat (TPR)-like superfamily protein	07_Magnoliophyta	08_eudicotyledons	13_Brassicales	0.1884
ath:AT1G08080	ACA7	alpha carbonic anhydrase 7	07_Magnoliophyta	07_Magnoliophyta	13_Brassicales	0.254
ath:AT1G08090	NRT2:1	nitrate transporter 2:1	04_Embryophyta	05_Tracheophyta	07_Magnoliophyta	0.1101
ath:AT1G08100	NRT2.2	nitrate transporter 2.2	04_Embryophyta	05_Tracheophyta	07_Magnoliophyta	0.1724
ath:AT1G08110	None	lactoylglutathione lyase family protein / glyoxalase I family protein	00_Cellular Organisms	00_Cellular Organisms	01_Eukaryota	0.1533
ath:AT1G08120	None	TP53-regulating kinase-like protein	00_Cellular Organisms	01_Eukaryota	07_Magnoliophyta	0.2614
ath:AT1G08125	None	S-adenosyl-L-methionine-dependent methyltransferases superfamily protein	05_Tracheophyta	07_Magnoliophyta	13_Brassicales	0.3656
ath:AT1G08130	LIG1	DNA ligase 1	01_Eukaryota	05_Tracheophyta	07_Magnoliophyta	0.1276
ath:AT1G08135	CHX6B	cation/H+ exchanger 6B	13_Brassicales	14_Brassicaceae	14_Brassicaceae	0.3147
ath:AT1G08140	CHX6A	cation/H+ exchanger 6A	13_Brassicales	14_Brassicaceae	14_Brassicaceae	0.5403
ath:AT1G08150	ATCHX5	Cation/hydrogen exchanger family protein	01_Eukaryota	01_Eukaryota	14_Brassicaceae	0.4618
ath:AT1G08160	None	Late embryogenesis abundant (LEA) hydroxyproline-rich glycoprotein family	00_Cellular Organisms	00_Cellular Organisms	14_Brassicaceae	0.1033
ath:AT1G08165	None	hypothetical protein	17_Arabidopsis thaliana (thale cress)	17_Arabidopsis thaliana (thale cress)	17_Arabidopsis thaliana (thale cress)	0
ath:AT1G08170	None	Histone superfamily protein	00_Cellular Organisms	01_Eukaryota	15_Camelineae	0.1297
ath:AT1G08180	None	cyclin-dependent kinase inhibitor	13_Brassicales	14_Brassicaceae	14_Brassicaceae	0.3458
ath:AT1G08190	VPS41	vacuolar protein sorting 41	00_Cellular Organisms	00_Cellular Organisms	00_Cellular Organisms	0.0935
ath:AT1G08200	AXS2	UDP-D-apiose/UDP-D-xylose synthase 2	01_Eukaryota	01_Eukaryota	01_Eukaryota	0.0171
ath:AT1G08210	None	Eukaryotic aspartyl protease family protein	01_Eukaryota	01_Eukaryota	01_Eukaryota	0.1153
ath:AT1G08220	None	ATPase complex subunit	07_Magnoliophyta	07_Magnoliophyta	13_Brassicales	0.3122
ath:AT1G08230	None	Transmembrane amino acid transporter family protein	05_Tracheophyta	07_Magnoliophyta	10_Pentapetalae	0
ath:AT1G08250	ADT6	arogenate dehydratase 6	00_Cellular Organisms	02_Viridiplantae	04_Embryophyta	0.1021
ath:AT1G08260	TIL1	DNA polymerase epsilon catalytic subunit	00_Cellular Organisms	04_Embryophyta	07_Magnoliophyta	0.2366
ath:AT1G08270	None	vacuolar protein sorting-associated protein	00_Cellular Organisms	01_Eukaryota	01_Eukaryota	NA
ath:AT1G08280	None	Glycosyltransferase family 29 (sialyltransferase) family protein	05_Tracheophyta	07_Magnoliophyta	13_Brassicales	0.1713
ath:AT1G08290	WIP3	WIP domain protein 3	05_Tracheophyta	05_Tracheophyta	05_Tracheophyta	0.2392
ath:AT1G08300	NVL	no vein-like protein	11_rosids	14_Brassicaceae	15_Camelineae	0.5346
ath:AT1G08310	None	alpha/beta-Hydrolases superfamily protein	07_Magnoliophyta	11_rosids	13_Brassicales	0.3046
ath:AT1G08315	None	ARM repeat superfamily protein	00_Cellular Organisms	01_Eukaryota	01_Eukaryota	0.1822
ath:AT1G08320	TGA9	bZIP transcription factor family protein	04_Embryophyta	05_Tracheophyta	11_rosids	0.2587
ath:AT1G08340	None	Rho GTPase activating protein with PAK-box/P21-Rho-binding domain-containing protein	00_Cellular Organisms	00_Cellular Organisms	05_Tracheophyta	0.1341
ath:AT1G08350	None	Endomembrane protein 70 protein family	00_Cellular Organisms	11_rosids	13_Brassicales	0.2625
ath:AT1G08360	None	Ribosomal protein L1p/L10e family	01_Eukaryota	01_Eukaryota	01_Eukaryota	0.0672
ath:AT1G08370	DCP1	decapping 1	05_Tracheophyta	05_Tracheophyta	05_Tracheophyta	0.3182
ath:AT1G08380	PSAO	photosystem I subunit O	01_Eukaryota	05_Tracheophyta	05_Tracheophyta	0.067
ath:AT1G08390	None	recQ-mediated instability-like protein	07_Magnoliophyta	08_eudicotyledons	13_Brassicales	0.3661
ath:AT1G08400	None	RINT-1 / TIP-1 family	13_Brassicales	13_Brassicales	14_Brassicaceae	0.3098
ath:AT1G08410	None	P-loop containing nucleoside triphosphate hydrolases superfamily protein	00_Cellular Organisms	07_Magnoliophyta	11_rosids	0.1387
ath:AT1G08420	BSL2	BRI1 suppressor 1 (BSU1)-like 2	00_Cellular Organisms	04_Embryophyta	04_Embryophyta	0.0427
ath:AT1G08430	ALMT1	aluminum-activated malate transporter 1	08_eudicotyledons	14_Brassicaceae	14_Brassicaceae	0.3084
ath:AT1G08440	None	aluminum activated malate transporter family protein	08_eudicotyledons	13_Brassicales	14_Brassicaceae	0.2438
ath:AT1G08450	CRT3	calreticulin 3	00_Cellular Organisms	01_Eukaryota	01_Eukaryota	0.1077
ath:AT1G08460	HDA08	histone deacetylase 8	04_Embryophyta	04_Embryophyta	07_Magnoliophyta	0.1561
ath:AT1G08465	YAB2	Plant-specific transcription factor YABBY family protein	02_Viridiplantae	07_Magnoliophyta	12_malvids	0.0931
ath:AT1G08470	SSL3	strictosidine synthase-like 3	04_Embryophyta	07_Magnoliophyta	08_eudicotyledons	0.1119
ath:AT1G08480	SDH6	succinate dehydrogenase subunit	07_Magnoliophyta	08_eudicotyledons	10_Pentapetalae	0.089
ath:AT1G08490	CPNIFS	chloroplastic NIFS-like cysteine desulfurase	00_Cellular Organisms	00_Cellular Organisms	05_Tracheophyta	0.1059
ath:AT1G08500	ENODL18	early nodulin-like protein 18	00_Cellular Organisms	10_Pentapetalae	14_Brassicaceae	0.4356
ath:AT1G08510	FATB	fatty acyl-ACP thioesterases B	00_Cellular Organisms	00_Cellular Organisms	01_Eukaryota	0.0432
ath:AT1G08520	ALB1	ALBINA 1	00_Cellular Organisms	00_Cellular Organisms	04_Embryophyta	0.0673
ath:AT1G08530	None	chitinase-like protein	07_Magnoliophyta	07_Magnoliophyta	07_Magnoliophyta	0.3503
ath:AT1G08540	SIG2	RNApolymerase sigma subunit 2	07_Magnoliophyta	07_Magnoliophyta	13_Brassicales	0.0942
ath:AT1G08550	NPQ1	non-photochemical quenching 1	00_Cellular Organisms	05_Tracheophyta	07_Magnoliophyta	0.0679
ath:AT1G08560	SYP111	syntaxin of plants 111	04_Embryophyta	07_Magnoliophyta	11_rosids	0.128
ath:AT1G08570	ACHT4	atypical CYS HIS rich thioredoxin 4	00_Cellular Organisms	07_Magnoliophyta	10_Pentapetalae	0.255
ath:AT1G08580	None	hypothetical protein	07_Magnoliophyta	13_Brassicales	13_Brassicales	0.2525
ath:AT1G08590	None	Leucine-rich receptor-like protein kinase family protein	07_Magnoliophyta	08_eudicotyledons	13_Brassicales	0.2016
ath:AT1G08600	ATRX	P-loop containing nucleoside triphosphate hydrolases superfamily protein	07_Magnoliophyta	10_Pentapetalae	11_rosids	0.4205
ath:AT1G08610	None	Pentatricopeptide repeat (PPR) superfamily protein	07_Magnoliophyta	11_rosids	14_Brassicaceae	0.1488
ath:AT1G08620	PKDM7D	Transcription factor jumonji (jmj) family protein / zinc finger (C5HC2 type) family protein	00_Cellular Organisms	13_Brassicales	14_Brassicaceae	0.4354
ath:AT1G08630	THA1	threonine aldolase 1	00_Cellular Organisms	00_Cellular Organisms	07_Magnoliophyta	0.1361
ath:AT1G08640	CJD1	Chloroplast J-like domain 1	05_Tracheophyta	07_Magnoliophyta	13_Brassicales	0.2655
ath:AT1G08645	None	hypothetical protein	17_Arabidopsis thaliana (thale cress)	17_Arabidopsis thaliana (thale cress)	17_Arabidopsis thaliana (thale cress)	0
ath:AT1G08650	PPCK1	phosphoenolpyruvate carboxylase kinase 1	07_Magnoliophyta	08_eudicotyledons	13_Brassicales	0.0985
ath:AT1G08660	MGP2	MALE GAMETOPHYTE DEFECTIVE 2	04_Embryophyta	05_Tracheophyta	07_Magnoliophyta	0.1176
ath:AT1G08670	None	ENTH/VHS family protein	13_Brassicales	14_Brassicaceae	14_Brassicaceae	0.4012
ath:AT1G08680	ZIGA4	ARF GAP-like zinc finger-containing protein ZIGA4	12_malvids	13_Brassicales	14_Brassicaceae	0.6008
ath:AT1G08695	SCRL3	SCR-like 3	14_Brassicaceae	15_Camelineae	15_Camelineae	0.2824
ath:AT1G08700	PS1	Presenilin-1	01_Eukaryota	08_eudicotyledons	11_rosids	0.1238
ath:AT1G08710	None	F-box family protein	08_eudicotyledons	11_rosids	14_Brassicaceae	0.4044
ath:AT1G08720	EDR1	Protein kinase superfamily protein	01_Eukaryota	01_Eukaryota	01_Eukaryota	0.2699
ath:AT1G08730	XIC	Myosin family protein with Dil domain-containing protein	00_Cellular Organisms	04_Embryophyta	07_Magnoliophyta	0.1205
ath:AT1G08750	None	Peptidase C13 family	01_Eukaryota	01_Eukaryota	01_Eukaryota	0.2056
ath:AT1G08760	None	GPI-anchored adhesin-like protein	08_eudicotyledons	11_rosids	13_Brassicales	0.3038
ath:AT1G08770	PRA1.E	prenylated RAB acceptor 1.E	00_Cellular Organisms	01_Eukaryota	13_Brassicales	0.116
ath:AT1G08780	AIP3	ABI3-interacting protein 3	04_Embryophyta	04_Embryophyta	07_Magnoliophyta	0.0837
ath:AT1G08790	None	1-phosphatidylinositol-4	05_Tracheophyta	10_Pentapetalae	13_Brassicales	0.1057
ath:AT1G08800	None	myosin-binding protein (Protein of unknown function	14_Brassicaceae	14_Brassicaceae	15_Camelineae	0.4332
ath:AT1G08810	MYB60	myb domain protein 60	01_Eukaryota	01_Eukaryota	02_Viridiplantae	0.3514
ath:AT1G08820	VAP27-2	vamp/synaptobrevin-associated protein 27-2	01_Eukaryota	01_Eukaryota	14_Brassicaceae	0.3806
ath:AT1G08830	CSD1	copper/zinc superoxide dismutase 1	00_Cellular Organisms	01_Eukaryota	04_Embryophyta	0.0916
ath:AT1G08840	emb2411	DNA replication helicase	07_Magnoliophyta	07_Magnoliophyta	13_Brassicales	0
ath:AT1G08845	None	Ribosomal L18p/L5e family protein	07_Magnoliophyta	07_Magnoliophyta	07_Magnoliophyta	0.1042
ath:AT1G08860	BON3	Calcium-dependent phospholipid-binding Copine family protein	07_Magnoliophyta	07_Magnoliophyta	11_rosids	0.1982
ath:AT1G08880	H2AXA	Histone superfamily protein	00_Cellular Organisms	00_Cellular Organisms	01_Eukaryota	0.0315
ath:AT1G08890	None	Major facilitator superfamily protein	01_Eukaryota	13_Brassicales	13_Brassicales	0.1871
ath:AT1G08900	None	Major facilitator superfamily protein	01_Eukaryota	13_Brassicales	13_Brassicales	0.1916
ath:AT1G08910	None	zinc ion binding protein	14_Brassicaceae	15_Camelineae	15_Camelineae	0.6168
ath:AT1G08920	ESL1	ERD (early response to dehydration) six-like 1	01_Eukaryota	01_Eukaryota	13_Brassicales	0.3173
ath:AT1G08930	ERD6	Major facilitator superfamily protein	01_Eukaryota	01_Eukaryota	01_Eukaryota	0.0498
ath:AT1G08940	None	Phosphoglycerate mutase family protein	00_Cellular Organisms	04_Embryophyta	12_malvids	0.1007
ath:AT1G08960	CAX11	cation exchanger 11	07_Magnoliophyta	08_eudicotyledons	11_rosids	0.1133
ath:AT1G08970	NF-YC9	nuclear factor Y	00_Cellular Organisms	01_Eukaryota	01_Eukaryota	0.0521
ath:AT1G08980	AMI1	amidase 1	04_Embryophyta	07_Magnoliophyta	13_Brassicales	0.1289
ath:AT1G08985	None	AP2/B3-like transcriptional factor family protein	14_Brassicaceae	15_Camelineae	16_Arabidopsis	0.5951
ath:AT1G08990	PGSIP5	plant glycogenin-like starch initiation protein 5	10_Pentapetalae	13_Brassicales	14_Brassicaceae	0.2854
ath:AT1G09000	NP1	NPK1-related protein kinase 1	01_Eukaryota	11_rosids	11_rosids	0.3184
ath:AT1G09010	None	glycoside hydrolase family 2 protein	04_Embryophyta	07_Magnoliophyta	08_eudicotyledons	0.1517
ath:AT1G09020	SNF4	sucrose nonfermenting-like protein	04_Embryophyta	07_Magnoliophyta	07_Magnoliophyta	0.0444
ath:AT1G09030	NF-YB4	nuclear factor Y	01_Eukaryota	01_Eukaryota	10_Pentapetalae	0.202
ath:AT1G09040	None	arginine-glutamic acid dipeptide repeat protein	13_Brassicales	14_Brassicaceae	14_Brassicaceae	0.4805
ath:AT1G09050	None	arginine-glutamic acid dipeptide repeat protein	13_Brassicales	14_Brassicaceae	14_Brassicaceae	0.469
ath:AT1G09060	None	JmjC domain protein JMJ24	08_eudicotyledons	13_Brassicales	14_Brassicaceae	0.2988
ath:AT1G09070	SRC2	soybean gene regulated by cold-2	00_Cellular Organisms	00_Cellular Organisms	01_Eukaryota	0.1177
ath:AT1G09080	BIP3	Heat shock protein 70 (Hsp 70) family protein	00_Cellular Organisms	00_Cellular Organisms	01_Eukaryota	0.2132
ath:AT1G09090	RBOHB	respiratory burst oxidase-like protein	01_Eukaryota	01_Eukaryota	11_rosids	0.3664
ath:AT1G09100	RPT5B	26S proteasome AAA-ATPase subunit RPT5B	00_Cellular Organisms	01_Eukaryota	01_Eukaryota	0.0398
ath:AT1G09130	None	ATP-dependent caseinolytic (Clp) protease/crotonase family protein	00_Cellular Organisms	02_Viridiplantae	05_Tracheophyta	0.0673
ath:AT1G09140	SR30	SERINE-ARGININE PROTEIN 30	00_Cellular Organisms	00_Cellular Organisms	00_Cellular Organisms	0.3778
ath:AT1G09150	None	pseudouridine synthase and archaeosine transglycosylase (PUA) domain-containing protein	01_Eukaryota	01_Eukaryota	04_Embryophyta	0.0996
ath:AT1G09155	PP2-B15	phloem protein 2-B15	10_Pentapetalae	13_Brassicales	14_Brassicaceae	0.2866
ath:AT1G09157	None	transmembrane protein	00_Cellular Organisms	00_Cellular Organisms	13_Brassicales	0.1706
ath:AT1G09160	None	Protein phosphatase 2C family protein	04_Embryophyta	05_Tracheophyta	07_Magnoliophyta	0.164
ath:AT1G09170	None	P-loop nucleoside triphosphate hydrolases superfamily protein with CH (Calponin Homology) domain-containing protein	08_eudicotyledons	13_Brassicales	14_Brassicaceae	0.3102
ath:AT1G09176	None	transmembrane protein	00_Cellular Organisms	00_Cellular Organisms	17_Arabidopsis thaliana (thale cress)	0.5268
ath:AT1G09180	SARA1A	secretion-associated RAS super family 1	00_Cellular Organisms	01_Eukaryota	01_Eukaryota	0.2262
ath:AT1G09190	None	Tetratricopeptide repeat (TPR)-like superfamily protein	08_eudicotyledons	11_rosids	13_Brassicales	0.3491
ath:AT1G09195	None	Ppx-GppA phosphatase	07_Magnoliophyta	12_malvids	14_Brassicaceae	0.3084
ath:AT1G09200	None	Histone superfamily protein	00_Cellular Organisms	00_Cellular Organisms	00_Cellular Organisms	0.012
ath:AT1G09210	CRT1b	calreticulin 1b	00_Cellular Organisms	00_Cellular Organisms	01_Eukaryota	0.1089
ath:AT1G09220	None	Pentatricopeptide repeat (PPR) superfamily protein	08_eudicotyledons	13_Brassicales	14_Brassicaceae	0.1763
ath:AT1G09230	None	RNA-binding (RRM/RBD/RNP motifs) family protein	07_Magnoliophyta	10_Pentapetalae	13_Brassicales	0.3362
ath:AT1G09240	NAS3	nicotianamine synthase 3	01_Eukaryota	01_Eukaryota	13_Brassicales	0.3103
ath:AT1G09245	None	Plant self-incompatibility protein S1 family	15_Camelineae	15_Camelineae	15_Camelineae	0.7519
ath:AT1G09250	None	basic helix-loop-helix (bHLH) DNA-binding superfamily protein	10_Pentapetalae	13_Brassicales	14_Brassicaceae	0.1683
ath:AT1G09260	None	Chaperone DnaJ-domain superfamily protein	15_Camelineae	15_Camelineae	17_Arabidopsis thaliana (thale cress)	0
ath:AT1G09270	IMPA-4	importin alpha	01_Eukaryota	01_Eukaryota	01_Eukaryota	0.1139
ath:AT1G09280	None	rhodanese-like domain protein	01_Eukaryota	07_Magnoliophyta	11_rosids	0.2196
ath:AT1G09290	None	hypothetical protein	02_Viridiplantae	13_Brassicales	14_Brassicaceae	0.5971
ath:AT1G09300	None	Metallopeptidase M24 family protein	04_Embryophyta	07_Magnoliophyta	10_Pentapetalae	0.2061
ath:AT1G09310	None	plant/protein (Protein of unknown function	00_Cellular Organisms	07_Magnoliophyta	13_Brassicales	0.0685
ath:AT1G09320	None	agenet domain-containing protein	00_Cellular Organisms	01_Eukaryota	01_Eukaryota	0.1582
ath:AT1G09330	None	golgi apparatus membrane protein-like protein ECHIDNA protein	04_Embryophyta	04_Embryophyta	07_Magnoliophyta	0.043
ath:AT1G09340	CRB	chloroplast RNA binding protein	00_Cellular Organisms	00_Cellular Organisms	02_Viridiplantae	0.1055
ath:AT1G09350	GolS3	galactinol synthase 3	01_Eukaryota	01_Eukaryota	07_Magnoliophyta	0.0992
ath:AT1G09360	None	Plant invertase/pectin methylesterase inhibitor superfamily protein	14_Brassicaceae	14_Brassicaceae	15_Camelineae	0.4492
ath:AT1G09370	None	Plant invertase/pectin methylesterase inhibitor superfamily protein	14_Brassicaceae	14_Brassicaceae	15_Camelineae	0.8913
ath:AT1G09380	UMAMIT25	nodulin MtN21 /EamA-like transporter family protein	07_Magnoliophyta	10_Pentapetalae	13_Brassicales	0.1551
ath:AT1G09390	None	GDSL-like Lipase/Acylhydrolase superfamily protein	07_Magnoliophyta	08_eudicotyledons	13_Brassicales	0.2256
ath:AT1G09400	None	FMN-linked oxidoreductases superfamily protein	00_Cellular Organisms	01_Eukaryota	01_Eukaryota	0.2048
ath:AT1G09410	None	pentatricopeptide (PPR) repeat-containing protein	07_Magnoliophyta	08_eudicotyledons	13_Brassicales	0.3009
ath:AT1G09415	NIMIN-3	NIM1-interacting 3	14_Brassicaceae	14_Brassicaceae	14_Brassicaceae	0.1231
ath:AT1G09420	G6PD4	glucose-6-phosphate dehydrogenase 4	02_Viridiplantae	04_Embryophyta	13_Brassicales	0.3498
ath:AT1G09430	ACLA-3	ATP-citrate lyase A-3	01_Eukaryota	01_Eukaryota	01_Eukaryota	0.0392
ath:AT1G09440	None	Protein kinase superfamily protein	01_Eukaryota	01_Eukaryota	11_rosids	0.2008
ath:AT1G09450	Haspin	Protein kinase superfamily protein	07_Magnoliophyta	11_rosids	11_rosids	0.2602
ath:AT1G09460	None	Carbohydrate-binding X8 domain superfamily protein	05_Tracheophyta	14_Brassicaceae	14_Brassicaceae	0.3765
ath:AT1G09470	None	myosin heavy chain	07_Magnoliophyta	10_Pentapetalae	13_Brassicales	0.2632
ath:AT1G09480	None	NAD(P)-binding Rossmann-fold superfamily protein	07_Magnoliophyta	10_Pentapetalae	14_Brassicaceae	0.3242
ath:AT1G09483	None	myosin heavy chain	07_Magnoliophyta	07_Magnoliophyta	11_rosids	0.3644
ath:AT1G09490	None	NAD(P)-binding Rossmann-fold superfamily protein	07_Magnoliophyta	13_Brassicales	14_Brassicaceae	0.3554
ath:AT1G09500	None	NAD(P)-binding Rossmann-fold superfamily protein	07_Magnoliophyta	10_Pentapetalae	14_Brassicaceae	0.3618
ath:AT1G09510	None	NAD(P)-binding Rossmann-fold superfamily protein	07_Magnoliophyta	10_Pentapetalae	14_Brassicaceae	0.2438
ath:AT1G09520	None	hypothetical protein	11_rosids	14_Brassicaceae	15_Camelineae	NA
ath:AT1G09530	PIF3	phytochrome interacting factor 3	00_Cellular Organisms	01_Eukaryota	05_Tracheophyta	0.251
ath:AT1G09540	MYB61	myb domain protein 61	01_Eukaryota	05_Tracheophyta	05_Tracheophyta	0.211
ath:AT1G09550	None	Pectinacetylesterase family protein	07_Magnoliophyta	08_eudicotyledons	14_Brassicaceae	0.338
ath:AT1G09560	GLP5	germin-like protein 5	07_Magnoliophyta	07_Magnoliophyta	07_Magnoliophyta	0.1316
ath:AT1G09570	PHYA	phytochrome A	01_Eukaryota	01_Eukaryota	01_Eukaryota	0.0612
ath:AT1G09575	None	calcium uniporter-like protein (DUF607)	01_Eukaryota	01_Eukaryota	01_Eukaryota	0.2275
ath:AT1G09580	None	emp24/gp25L/p24 family/GOLD family protein	04_Embryophyta	07_Magnoliophyta	10_Pentapetalae	0.1069
ath:AT1G09590	None	Translation protein SH3-like family protein	01_Eukaryota	01_Eukaryota	04_Embryophyta	0.0184
ath:AT1G09600	None	Protein kinase superfamily protein	02_Viridiplantae	11_rosids	14_Brassicaceae	0.1836
ath:AT1G09610	GXM3	glucuronoxylan 4-O-methyltransferase-like protein (DUF579)	05_Tracheophyta	07_Magnoliophyta	10_Pentapetalae	0.3173
ath:AT1G09620	None	ATP binding/leucine-tRNA ligases/aminoacyl-tRNA ligase	01_Eukaryota	01_Eukaryota	01_Eukaryota	0.2534
ath:AT1G09625	None	transmembrane protein	16_Arabidopsis	16_Arabidopsis	16_Arabidopsis	0.3667
ath:AT1G09630	RAB11c	RAB GTPase 11C	01_Eukaryota	01_Eukaryota	01_Eukaryota	0.1031
ath:AT1G09640	None	Translation elongation factor EF1B	00_Cellular Organisms	01_Eukaryota	01_Eukaryota	0.1305
ath:AT1G09645	None	transmembrane protein	07_Magnoliophyta	10_Pentapetalae	13_Brassicales	0.1218
ath:AT1G09650	None	F-box and associated interaction domains-containing protein	14_Brassicaceae	14_Brassicaceae	16_Arabidopsis	0.6708
ath:AT1G09660	None	RNA-binding KH domain-containing protein	01_Eukaryota	07_Magnoliophyta	11_rosids	0.13
ath:AT1G09665	None	Toll-Interleukin-Resistance (TIR) domain family protein	13_Brassicales	13_Brassicales	14_Brassicaceae	0.1839
ath:AT1G09680	None	Pentatricopeptide repeat (PPR) superfamily protein	07_Magnoliophyta	11_rosids	13_Brassicales	0.2848
ath:AT1G09690	None	Translation protein SH3-like family protein	01_Eukaryota	01_Eukaryota	04_Embryophyta	0.0288
ath:AT1G09700	HYL1	dsRNA-binding domain-like superfamily protein	07_Magnoliophyta	07_Magnoliophyta	14_Brassicaceae	0.8248
ath:AT1G09710	None	Homeodomain-like superfamily protein	01_Eukaryota	15_Camelineae	15_Camelineae	0.5884
ath:AT1G09720	NET2B	Kinase interacting (KIP1-like) family protein	13_Brassicales	13_Brassicales	14_Brassicaceae	0.6092
ath:AT1G09730	None	Cysteine proteinases superfamily protein	11_rosids	13_Brassicales	14_Brassicaceae	0.4581
ath:AT1G09740	None	Adenine nucleotide alpha hydrolases-like superfamily protein	07_Magnoliophyta	07_Magnoliophyta	10_Pentapetalae	0.0517
ath:AT1G09750	None	Eukaryotic aspartyl protease family protein	07_Magnoliophyta	07_Magnoliophyta	13_Brassicales	0.11
ath:AT1G09760	U2A'	U2 small nuclear ribonucleoprotein A	01_Eukaryota	01_Eukaryota	01_Eukaryota	0.1611
ath:AT1G09770	CDC5	cell division cycle 5	01_Eukaryota	01_Eukaryota	01_Eukaryota	0.1218
ath:AT1G09780	iPGAM1	Phosphoglycerate mutase	00_Cellular Organisms	01_Eukaryota	01_Eukaryota	0.0682
ath:AT1G09790	COBL6	COBRA-like protein 6 precursor	00_Cellular Organisms	11_rosids	14_Brassicaceae	0.1659
ath:AT1G09794	None	Cox19 family protein (CHCH motif)	01_Eukaryota	07_Magnoliophyta	07_Magnoliophyta	0
ath:AT1G09795	ATP-PRT2	ATP phosphoribosyl transferase 2	01_Eukaryota	01_Eukaryota	07_Magnoliophyta	0.2959
ath:AT1G09800	None	Pseudouridine synthase family protein	04_Embryophyta	07_Magnoliophyta	11_rosids	0.229
ath:AT1G09810	ECT11	evolutionarily conserved C-terminal region 11	01_Eukaryota	13_Brassicales	14_Brassicaceae	0.4555
ath:AT1G09812	None	multidrug resistance protein	07_Magnoliophyta	14_Brassicaceae	14_Brassicaceae	0.3395
ath:AT1G09815	POLD4	polymerase delta 4	01_Eukaryota	01_Eukaryota	13_Brassicales	0.1275
ath:AT1G09820	None	Pentatricopeptide repeat (PPR-like) superfamily protein	08_eudicotyledons	11_rosids	14_Brassicaceae	0.2194
ath:AT1G09830	PUR2	Glycinamide ribonucleotide (GAR) synthetase	00_Cellular Organisms	00_Cellular Organisms	05_Tracheophyta	0.1175
ath:AT1G09840	SK41	shaggy-like protein kinase 41	01_Eukaryota	01_Eukaryota	01_Eukaryota	0.0385
ath:AT1G09850	XBCP3	xylem bark cysteine peptidase 3	00_Cellular Organisms	07_Magnoliophyta	13_Brassicales	0.1522
ath:AT1G09860	PUP16	purine permease 16	13_Brassicales	13_Brassicales	14_Brassicaceae	0.2399
ath:AT1G09870	None	histidine acid phosphatase family protein	00_Cellular Organisms	01_Eukaryota	01_Eukaryota	0.1123
ath:AT1G09880	None	Rhamnogalacturonate lyase family protein	04_Embryophyta	07_Magnoliophyta	14_Brassicaceae	0.1882
ath:AT1G09890	None	Rhamnogalacturonate lyase family protein	01_Eukaryota	07_Magnoliophyta	11_rosids	0.133
ath:AT1G09900	None	Pentatricopeptide repeat (PPR-like) superfamily protein	07_Magnoliophyta	07_Magnoliophyta	07_Magnoliophyta	0.115
ath:AT1G09910	None	Rhamnogalacturonate lyase family protein	04_Embryophyta	07_Magnoliophyta	11_rosids	0.1467
ath:AT1G09920	None	TRAF-type zinc finger-like protein	07_Magnoliophyta	07_Magnoliophyta	11_rosids	0
ath:AT1G09930	OPT2	oligopeptide transporter 2	00_Cellular Organisms	05_Tracheophyta	07_Magnoliophyta	0.1276
ath:AT1G09932	None	Phosphoglycerate mutase family protein	11_rosids	14_Brassicaceae	14_Brassicaceae	0.4219
ath:AT1G09935	None	Phosphoglycerate mutase family protein	07_Magnoliophyta	12_malvids	13_Brassicales	0.2945
ath:AT1G09940	HEMA2	Glutamyl-tRNA reductase family protein	02_Viridiplantae	04_Embryophyta	07_Magnoliophyta	0.1768
ath:AT1G09950	RAS1	RESPONSE TO ABA AND SALT 1	14_Brassicaceae	14_Brassicaceae	14_Brassicaceae	0.2384
ath:AT1G09960	SUT4	sucrose transporter 4	04_Embryophyta	07_Magnoliophyta	10_Pentapetalae	0.1131
ath:AT1G09970	LRR_XI-23	Leucine-rich receptor-like protein kinase family protein	07_Magnoliophyta	08_eudicotyledons	13_Brassicales	0.1166
ath:AT1G09980	None	Putative serine esterase family protein	07_Magnoliophyta	07_Magnoliophyta	11_rosids	0.2131
ath:AT1G09995	None	DNA repair DEAD helicase RAD3/XP-D subfamily protein	10_Pentapetalae	10_Pentapetalae	17_Arabidopsis thaliana (thale cress)	0
ath:AT1G10000	None	Ribonuclease H-like superfamily protein	01_Eukaryota	17_Arabidopsis thaliana (thale cress)	17_Arabidopsis thaliana (thale cress)	0
ath:AT1G10010	AAP8	amino acid permease 8	00_Cellular Organisms	07_Magnoliophyta	10_Pentapetalae	0.2071
ath:AT1G10020	None	formin-like protein (DUF1005)	00_Cellular Organisms	07_Magnoliophyta	10_Pentapetalae	0.0756
ath:AT1G10030	ERG28	ergosterol biosynthesis protein	04_Embryophyta	04_Embryophyta	07_Magnoliophyta	0.1125
ath:AT1G10040	None	alpha/beta-Hydrolases superfamily protein	00_Cellular Organisms	11_rosids	13_Brassicales	0.3307
ath:AT1G10050	None	glycosyl hydrolase family 10 protein / carbohydrate-binding domain-containing protein	07_Magnoliophyta	10_Pentapetalae	14_Brassicaceae	0.3151
ath:AT1G10060	BCAT-1	branched-chain amino acid transaminase 1	01_Eukaryota	07_Magnoliophyta	13_Brassicales	0.1855
ath:AT1G10070	BCAT-2	branched-chain amino acid transaminase 2	01_Eukaryota	01_Eukaryota	01_Eukaryota	0.309
ath:AT1G10090	None	Early-responsive to dehydration stress protein (ERD4)	07_Magnoliophyta	11_rosids	13_Brassicales	0.3402
ath:AT1G10095	None	Protein prenylyltransferase superfamily protein	10_Pentapetalae	13_Brassicales	14_Brassicaceae	0.5711
ath:AT1G10100	None	hypothetical protein	04_Embryophyta	05_Tracheophyta	07_Magnoliophyta	0.5345
ath:AT1G10110	None	F-box family protein	01_Eukaryota	15_Camelineae	16_Arabidopsis	0.7613
ath:AT1G10120	None	basic helix-loop-helix (bHLH) DNA-binding superfamily protein	01_Eukaryota	13_Brassicales	14_Brassicaceae	0.2279
ath:AT1G10130	ECA3	endoplasmic reticulum-type calcium-transporting ATPase 3	00_Cellular Organisms	02_Viridiplantae	04_Embryophyta	0.0667
ath:AT1G10140	None	Uncharacterized conserved protein UCP031279	01_Eukaryota	14_Brassicaceae	14_Brassicaceae	0.36
ath:AT1G10150	None	Carbohydrate-binding protein	07_Magnoliophyta	13_Brassicales	14_Brassicaceae	0.2587
ath:AT1G10155	PP2-A10	phloem protein 2-A10	12_malvids	13_Brassicales	14_Brassicaceae	0.422
ath:AT1G10170	NFXL1	NF-X-like 1	05_Tracheophyta	07_Magnoliophyta	14_Brassicaceae	0.2453
ath:AT1G10180	None	LOW protein: exocyst complex component-like protein	01_Eukaryota	01_Eukaryota	01_Eukaryota	0.1181
ath:AT1G10190	None	NEP-interacting protein	14_Brassicaceae	14_Brassicaceae	15_Camelineae	0.515
ath:AT1G10200	WLIM1	GATA type zinc finger transcription factor family protein	01_Eukaryota	04_Embryophyta	07_Magnoliophyta	0.0206
ath:AT1G10210	MPK1	mitogen-activated protein kinase 1	00_Cellular Organisms	01_Eukaryota	01_Eukaryota	0.0484
ath:AT1G10220	None	ZCF37	13_Brassicales	14_Brassicaceae	14_Brassicaceae	0.6318
ath:AT1G10225	None	transmembrane protein	15_Camelineae	15_Camelineae	17_Arabidopsis thaliana (thale cress)	0.9795
ath:AT1G10230	SK18	E3 ubiquitin ligase SCF complex subunit SKP1/ASK1 family protein	00_Cellular Organisms	10_Pentapetalae	15_Camelineae	0.2919
ath:AT1G10240	FRS11	FAR1-related sequence 11	07_Magnoliophyta	07_Magnoliophyta	07_Magnoliophyta	0.5339
ath:AT1G10250	None	paired amphipathic helix Sin3-like protein	01_Eukaryota	04_Embryophyta	05_Tracheophyta	0.4525
ath:AT1G10270	GRP23	glutamine-rich protein 23	07_Magnoliophyta	10_Pentapetalae	14_Brassicaceae	0.22
ath:AT1G10280	None	Core-2/I-branching beta-1	04_Embryophyta	07_Magnoliophyta	13_Brassicales	0.0781
ath:AT1G10290	ADL6	dynamin-like protein 6	04_Embryophyta	07_Magnoliophyta	07_Magnoliophyta	0.0847
ath:AT1G10300	None	Nucleolar GTP-binding protein	00_Cellular Organisms	01_Eukaryota	01_Eukaryota	0.3668
ath:AT1G10310	None	NAD(P)-binding Rossmann-fold superfamily protein	05_Tracheophyta	05_Tracheophyta	07_Magnoliophyta	0.153
ath:AT1G10320	None	Zinc finger C-x8-C-x5-C-x3-H type family protein	05_Tracheophyta	05_Tracheophyta	05_Tracheophyta	0.4128
ath:AT1G10330	None	Tetratricopeptide repeat (TPR)-like superfamily protein	08_eudicotyledons	14_Brassicaceae	14_Brassicaceae	0.4528
ath:AT1G10340	None	Ankyrin repeat family protein	01_Eukaryota	14_Brassicaceae	14_Brassicaceae	0.289
ath:AT1G10350	None	DNAJ heat shock family protein	04_Embryophyta	10_Pentapetalae	13_Brassicales	0.0678
ath:AT1G10360	GSTU18	glutathione S-transferase TAU 18	07_Magnoliophyta	07_Magnoliophyta	13_Brassicales	0.1214
ath:AT1G10370	ERD9	Glutathione S-transferase family protein	07_Magnoliophyta	07_Magnoliophyta	12_malvids	0.1427
ath:AT1G10380	None	Putative membrane lipoprotein	00_Cellular Organisms	11_rosids	13_Brassicales	0.3042
ath:AT1G10385	None	Vps51/Vps67 family (components of vesicular transport) protein	01_Eukaryota	07_Magnoliophyta	12_malvids	0.0764
ath:AT1G10390	None	Nucleoporin autopeptidase	00_Cellular Organisms	01_Eukaryota	01_Eukaryota	0
ath:AT1G10395	None	hypothetical protein	17_Arabidopsis thaliana (thale cress)	17_Arabidopsis thaliana (thale cress)	17_Arabidopsis thaliana (thale cress)	0
ath:AT1G10400	None	UDP-Glycosyltransferase superfamily protein	08_eudicotyledons	13_Brassicales	14_Brassicaceae	0.347
ath:AT1G10410	None	CW14 protein (DUF1336)	00_Cellular Organisms	08_eudicotyledons	13_Brassicales	0.1736
ath:AT1G10417	None	RUN/FYVE domain protein	11_rosids	14_Brassicaceae	15_Camelineae	0.625
ath:AT1G10430	PP2A-2	protein phosphatase 2A-2	01_Eukaryota	01_Eukaryota	01_Eukaryota	0.0246
ath:AT1G10450	SNL6	paired amphipathic helix Sin3-like protein	02_Viridiplantae	14_Brassicaceae	14_Brassicaceae	0.388
ath:AT1G10455	None	B3 DNA-binding domain protein	15_Camelineae	15_Camelineae	16_Arabidopsis	0.6733
ath:AT1G10460	GLP7	germin-like protein 7	07_Magnoliophyta	10_Pentapetalae	13_Brassicales	0.2645
ath:AT1G10470	ARR4	response regulator 4	07_Magnoliophyta	07_Magnoliophyta	14_Brassicaceae	0.1742
ath:AT1G10480	ZFP5	zinc finger protein 5	01_Eukaryota	07_Magnoliophyta	14_Brassicaceae	0.1727
ath:AT1G10490	None	GNAT acetyltransferase (DUF699)	00_Cellular Organisms	05_Tracheophyta	07_Magnoliophyta	0.145
ath:AT1G10500	CPISCA	chloroplast-localized ISCA-like protein	00_Cellular Organisms	00_Cellular Organisms	07_Magnoliophyta	0.1294
ath:AT1G10510	emb2004	RNI-like superfamily protein	04_Embryophyta	05_Tracheophyta	07_Magnoliophyta	0.0872
ath:AT1G10520	Pol{lambda}	DNA polymerase lambda (POLL)	05_Tracheophyta	07_Magnoliophyta	10_Pentapetalae	0.4685
ath:AT1G10522	PRIN2	Serine/Threonine-kinase	07_Magnoliophyta	07_Magnoliophyta	07_Magnoliophyta	0.1303
ath:AT1G10530	None	D-ribose-binding periplasmic protein	10_Pentapetalae	13_Brassicales	14_Brassicaceae	NA
ath:AT1G10540	NAT8	nucleobase-ascorbate transporter 8	05_Tracheophyta	07_Magnoliophyta	07_Magnoliophyta	0.2723
ath:AT1G10550	XTH33	xyloglucan:xyloglucosyl transferase 33	07_Magnoliophyta	10_Pentapetalae	13_Brassicales	0.1752
ath:AT1G10560	PUB18	plant U-box 18	01_Eukaryota	13_Brassicales	14_Brassicaceae	0.3648
ath:AT1G10570	OTS2	Cysteine proteinases superfamily protein	00_Cellular Organisms	13_Brassicales	14_Brassicaceae	0.3317
ath:AT1G10580	None	Transducin/WD40 repeat-like superfamily protein	00_Cellular Organisms	01_Eukaryota	04_Embryophyta	0.133
ath:AT1G10585	None	basic helix-loop-helix (bHLH) DNA-binding superfamily protein	13_Brassicales	14_Brassicaceae	14_Brassicaceae	0.2973
ath:AT1G10586	None	basic helix-loop-helix (bHLH) DNA-binding superfamily protein	13_Brassicales	14_Brassicaceae	14_Brassicaceae	0.7857
ath:AT1G10588	None	Gibberellin-regulated family protein	05_Tracheophyta	05_Tracheophyta	14_Brassicaceae	0.729
ath:AT1G10590	None	Nucleic acid-binding	01_Eukaryota	04_Embryophyta	07_Magnoliophyta	0.1508
ath:AT1G10600	AMSH2	associated molecule with the SH3 domain of STAM 2	01_Eukaryota	05_Tracheophyta	11_rosids	0.1357
ath:AT1G10610	None	basic helix-loop-helix (bHLH) DNA-binding superfamily protein	13_Brassicales	14_Brassicaceae	14_Brassicaceae	0.4419
ath:AT1G10620	PERK11	Protein kinase superfamily protein	05_Tracheophyta	05_Tracheophyta	14_Brassicaceae	0.263
ath:AT1G10630	ARFA1F	ADP-ribosylation factor A1F	01_Eukaryota	01_Eukaryota	01_Eukaryota	0.0579
ath:AT1G10640	None	Pectin lyase-like superfamily protein	07_Magnoliophyta	08_eudicotyledons	11_rosids	0.1454
ath:AT1G10650	None	SBP (S-ribonuclease binding protein) family protein	07_Magnoliophyta	11_rosids	13_Brassicales	NA
ath:AT1G10657	None	transmembrane protein	05_Tracheophyta	11_rosids	14_Brassicaceae	0.0868
ath:AT1G10660	None	transmembrane protein	07_Magnoliophyta	11_rosids	13_Brassicales	0.2319
ath:AT1G10670	ACLA-1	ATP-citrate lyase A-1	01_Eukaryota	01_Eukaryota	01_Eukaryota	0.0793
ath:AT1G10680	PGP10	P-glycoprotein 10	04_Embryophyta	07_Magnoliophyta	07_Magnoliophyta	0.139
ath:AT1G10690	None	cyclin-dependent kinase inhibitor	08_eudicotyledons	13_Brassicales	14_Brassicaceae	0.2149
ath:AT1G10700	PRS3	phosphoribosyl pyrophosphate (PRPP) synthase 3	00_Cellular Organisms	01_Eukaryota	01_Eukaryota	0.145
ath:AT1G10710	PHS1	poor homologous synapsis 1	13_Brassicales	14_Brassicaceae	15_Camelineae	0.7966
ath:AT1G10715	None	EMBRYO SURROUNDING FACTOR-like protein	15_Camelineae	15_Camelineae	16_Arabidopsis	NA
ath:AT1G10717	None	EMBRYO SURROUNDING FACTOR-like protein	14_Brassicaceae	16_Arabidopsis	16_Arabidopsis	0.984
ath:AT1G10720	None	BSD domain-containing protein	00_Cellular Organisms	00_Cellular Organisms	14_Brassicaceae	0.2906
ath:AT1G10730	None	Clathrin adaptor complexes medium subunit family protein	01_Eukaryota	01_Eukaryota	04_Embryophyta	0.2942
ath:AT1G10740	None	alpha/beta-Hydrolases superfamily protein	00_Cellular Organisms	01_Eukaryota	01_Eukaryota	0.168
ath:AT1G10745	None	maternally expressed family protein	14_Brassicaceae	15_Camelineae	16_Arabidopsis	0.6907
ath:AT1G10747	None	maternally expressed family protein	15_Camelineae	15_Camelineae	15_Camelineae	0.5332
ath:AT1G10750	None	carboxyl-terminal peptidase	07_Magnoliophyta	07_Magnoliophyta	11_rosids	0.5252
ath:AT1G10760	SEX1	Pyruvate phosphate dikinase	04_Embryophyta	07_Magnoliophyta	11_rosids	0.1976
ath:AT1G10770	None	Plant invertase/pectin methylesterase inhibitor superfamily protein	13_Brassicales	13_Brassicales	14_Brassicaceae	0.2003
ath:AT1G10780	None	F-box/RNI-like superfamily protein	07_Magnoliophyta	08_eudicotyledons	13_Brassicales	0.2883
ath:AT1G10790	None	hydroxyproline-rich glycoprotein family protein	14_Brassicaceae	14_Brassicaceae	16_Arabidopsis	0.7411
ath:AT1G10800	None	voltage-gated hydrogen channel-like protein	01_Eukaryota	13_Brassicales	13_Brassicales	0.1551
ath:AT1G10810	None	NAD(P)-linked oxidoreductase superfamily protein	00_Cellular Organisms	01_Eukaryota	01_Eukaryota	0.2075
ath:AT1G10820	None	hypothetical protein (DUF3755)	07_Magnoliophyta	13_Brassicales	14_Brassicaceae	0.3312
ath:AT1G10830	Z-ISO	15-cis-zeta-carotene isomerase	00_Cellular Organisms	00_Cellular Organisms	07_Magnoliophyta	0.1442
ath:AT1G10840	TIF3H1	translation initiation factor 3 subunit H1	00_Cellular Organisms	01_Eukaryota	01_Eukaryota	0.0294
ath:AT1G10850	None	Leucine-rich repeat protein kinase family protein	07_Magnoliophyta	07_Magnoliophyta	13_Brassicales	0.1197
ath:AT1G10865	None	cytochrome C oxidase assembly factor	01_Eukaryota	02_Viridiplantae	07_Magnoliophyta	0.163
ath:AT1G10870	AGD4	ARF-GAP domain 4	00_Cellular Organisms	01_Eukaryota	13_Brassicales	0.1161
ath:AT1G10875	None	core-2/I-branching beta-1	14_Brassicaceae	14_Brassicaceae	15_Camelineae	0.5451
ath:AT1G10880	None	core-2/I-branching beta-1	00_Cellular Organisms	00_Cellular Organisms	14_Brassicaceae	0.3534
ath:AT1G10890	None	arginine/glutamate-rich 1 protein	04_Embryophyta	07_Magnoliophyta	08_eudicotyledons	NA
ath:AT1G10900	None	Phosphatidylinositol-4-phosphate 5-kinase family protein	00_Cellular Organisms	01_Eukaryota	01_Eukaryota	0.1248
ath:AT1G10910	EMB3103	Pentatricopeptide repeat (PPR) superfamily protein	07_Magnoliophyta	07_Magnoliophyta	13_Brassicales	0.2308
ath:AT1G10920	LOV1	NB-ARC domain-containing disease resistance protein	00_Cellular Organisms	14_Brassicaceae	15_Camelineae	0.5472
ath:AT1G10930	RECQ4A	DNA helicase (RECQl4A)	01_Eukaryota	10_Pentapetalae	13_Brassicales	0.2551
ath:AT1G10940	SNRK2.4	Protein kinase superfamily protein	00_Cellular Organisms	00_Cellular Organisms	01_Eukaryota	0.1044
ath:AT1G10950	TMN1	transmembrane nine 1	00_Cellular Organisms	01_Eukaryota	01_Eukaryota	0.0529
ath:AT1G10960	FD1	ferredoxin 1	00_Cellular Organisms	00_Cellular Organisms	00_Cellular Organisms	0.1496
ath:AT1G10970	ZIP4	zinc transporter	00_Cellular Organisms	07_Magnoliophyta	10_Pentapetalae	0.1466
ath:AT1G10980	None	Lung seven transmembrane receptor family protein	11_rosids	14_Brassicaceae	15_Camelineae	0.5904
ath:AT1G10990	None	transmembrane protein	17_Arabidopsis thaliana (thale cress)	17_Arabidopsis thaliana (thale cress)	17_Arabidopsis thaliana (thale cress)	0
ath:AT1G11000	MLO4	Seven transmembrane MLO family protein	07_Magnoliophyta	07_Magnoliophyta	10_Pentapetalae	0.0483
ath:AT1G11020	None	RING/FYVE/PHD zinc finger superfamily protein	01_Eukaryota	05_Tracheophyta	07_Magnoliophyta	0.0637
ath:AT1G11040	None	HSP40/DnaJ peptide-binding protein	10_Pentapetalae	13_Brassicales	14_Brassicaceae	0.0903
ath:AT1G11050	None	Protein kinase superfamily protein	07_Magnoliophyta	07_Magnoliophyta	07_Magnoliophyta	0.1523
ath:AT1G11060	None	WAPL (Wings apart-like protein regulation of heterochromatin) protein	10_Pentapetalae	13_Brassicales	13_Brassicales	0.3687
ath:AT1G11070	None	hydroxyproline-rich glycoprotein family protein	00_Cellular Organisms	14_Brassicaceae	14_Brassicaceae	0.3831
ath:AT1G11080	scpl31	serine carboxypeptidase-like 31	07_Magnoliophyta	07_Magnoliophyta	10_Pentapetalae	0.1541
ath:AT1G11090	None	alpha/beta-Hydrolases superfamily protein	04_Embryophyta	07_Magnoliophyta	08_eudicotyledons	0.1506
ath:AT1G11100	None	SNF2 domain-containing protein / helicase domain-containing protein / zinc finger protein-like protein	00_Cellular Organisms	15_Camelineae	15_Camelineae	0.5376
ath:AT1G11110	None	LisH and RanBPM domains containing protein	00_Cellular Organisms	15_Camelineae	16_Arabidopsis	0.9666
ath:AT1G11112	None	hypothetical protein	07_Magnoliophyta	10_Pentapetalae	11_rosids	0.7221
ath:AT1G11120	None	CTTNBP 2 amino-terminal-like protein	07_Magnoliophyta	08_eudicotyledons	14_Brassicaceae	0.2147
ath:AT1G11125	None	hypothetical protein	13_Brassicales	14_Brassicaceae	14_Brassicaceae	0.4406
ath:AT1G11130	SUB	Leucine-rich repeat protein kinase family protein	12_malvids	13_Brassicales	13_Brassicales	0.1111
ath:AT1G11145	None	hypothetical protein (DUF674)	01_Eukaryota	16_Arabidopsis	17_Arabidopsis thaliana (thale cress)	0.6529
ath:AT1G11160	None	Transducin/WD40 repeat-like superfamily protein	01_Eukaryota	13_Brassicales	14_Brassicaceae	0.3697
ath:AT1G11170	None	lysine ketoglutarate reductase trans-splicing-like protein (DUF707)	01_Eukaryota	01_Eukaryota	01_Eukaryota	0.338
ath:AT1G11180	SCAMP2	Secretory carrier membrane protein (SCAMP) family protein	00_Cellular Organisms	01_Eukaryota	01_Eukaryota	0.1375
ath:AT1G11190	BFN1	bifunctional nuclease i	07_Magnoliophyta	07_Magnoliophyta	07_Magnoliophyta	0.0549
ath:AT1G11200	None	organic solute transporter ostalpha protein (DUF300)	01_Eukaryota	01_Eukaryota	01_Eukaryota	0.1178
ath:AT1G11210	None	cotton fiber protein	01_Eukaryota	14_Brassicaceae	15_Camelineae	0.2458
ath:AT1G11220	None	cotton fiber	14_Brassicaceae	14_Brassicaceae	16_Arabidopsis	0.3788
ath:AT1G11230	None	transmembrane protein	16_Arabidopsis	17_Arabidopsis thaliana (thale cress)	17_Arabidopsis thaliana (thale cress)	0.4671
ath:AT1G11240	None	ribosomal RNA-processing protein	10_Pentapetalae	14_Brassicaceae	14_Brassicaceae	0.3779
ath:AT1G11250	SYP125	syntaxin of plants 125	01_Eukaryota	07_Magnoliophyta	08_eudicotyledons	0.0304
ath:AT1G11260	STP1	sugar transporter 1	01_Eukaryota	01_Eukaryota	01_Eukaryota	0.0451
ath:AT1G11270	None	F-box and associated interaction domains-containing protein	14_Brassicaceae	14_Brassicaceae	16_Arabidopsis	0.8488
ath:AT1G11280	None	S-locus lectin protein kinase family protein	01_Eukaryota	01_Eukaryota	01_Eukaryota	0.3045
ath:AT1G11290	CRR22	Pentatricopeptide repeat (PPR) superfamily protein	07_Magnoliophyta	07_Magnoliophyta	12_malvids	0.1969
ath:AT1G11300	None	G-type lectin S-receptor-like Serine/Threonine-kinase	08_eudicotyledons	13_Brassicales	14_Brassicaceae	0.1602
ath:AT1G11303	None	G-type lectin S-receptor-like Serine/Threonine-kinase	08_eudicotyledons	13_Brassicales	14_Brassicaceae	0.3577
ath:AT1G11310	MLO2	Seven transmembrane MLO family protein	01_Eukaryota	01_Eukaryota	13_Brassicales	0.275
ath:AT1G11320	None	GDSL esterase/lipase	11_rosids	13_Brassicales	14_Brassicaceae	0.4027
ath:AT1G11330	None	S-locus lectin protein kinase family protein	08_eudicotyledons	13_Brassicales	13_Brassicales	0.1205
ath:AT1G11340	None	G-type lectin S-receptor-like Serine/Threonine-kinase	08_eudicotyledons	13_Brassicales	14_Brassicaceae	0.2864
ath:AT1G11350	SD1-13	S-domain-1 13	08_eudicotyledons	13_Brassicales	14_Brassicaceae	0.3291
ath:AT1G11360	None	Adenine nucleotide alpha hydrolases-like superfamily protein	00_Cellular Organisms	01_Eukaryota	04_Embryophyta	0.1087
ath:AT1G11362	None	Plant invertase/pectin methylesterase inhibitor superfamily protein	15_Camelineae	15_Camelineae	17_Arabidopsis thaliana (thale cress)	0
ath:AT1G11370	None	Pectin lyase-like superfamily protein	01_Eukaryota	01_Eukaryota	17_Arabidopsis thaliana (thale cress)	NA
ath:AT1G11380	None	PLAC8 family protein	07_Magnoliophyta	10_Pentapetalae	13_Brassicales	0.1328
ath:AT1G11390	None	Protein kinase superfamily protein	04_Embryophyta	07_Magnoliophyta	10_Pentapetalae	0.1616
ath:AT1G11400	PYM	partner of Y14-MAGO	05_Tracheophyta	05_Tracheophyta	13_Brassicales	0.3396
ath:AT1G11410	None	S-locus lectin protein kinase family protein	08_eudicotyledons	13_Brassicales	14_Brassicaceae	0.1997
ath:AT1G11420	DUF2	agenet domain protein (DOMAIN OF UNKNOWN FUNCTION 724 2)	14_Brassicaceae	14_Brassicaceae	16_Arabidopsis	0.7142
ath:AT1G11430	MORF9	plastid developmental protein DAG	01_Eukaryota	07_Magnoliophyta	07_Magnoliophyta	0.0893
ath:AT1G11440	None	hypothetical protein	00_Cellular Organisms	00_Cellular Organisms	14_Brassicaceae	0.4264
ath:AT1G11450	UMAMIT27	nodulin MtN21 /EamA-like transporter family protein	13_Brassicales	13_Brassicales	14_Brassicaceae	0.4405
ath:AT1G11460	UMAMIT26	nodulin MtN21 /EamA-like transporter family protein	13_Brassicales	13_Brassicales	14_Brassicaceae	0.5199
ath:AT1G11470	None	Pentatricopeptide repeat (PPR) superfamily protein	17_Arabidopsis thaliana (thale cress)	17_Arabidopsis thaliana (thale cress)	17_Arabidopsis thaliana (thale cress)	0
ath:AT1G11475	NRPB10	RNA polymerases N / 8 kDa subunit	00_Cellular Organisms	01_Eukaryota	01_Eukaryota	0
ath:AT1G11480	None	eukaryotic translation initiation factor-like protein	14_Brassicaceae	14_Brassicaceae	14_Brassicaceae	0.6667
ath:AT1G11490	None	zinc finger (C2H2 type) family protein	01_Eukaryota	14_Brassicaceae	14_Brassicaceae	0.2538
ath:AT1G11500	None	transmembrane protein	01_Eukaryota	01_Eukaryota	14_Brassicaceae	0.6212
ath:AT1G11510	None	DNA-binding storekeeper protein-related transcriptional regulator	15_Camelineae	15_Camelineae	17_Arabidopsis thaliana (thale cress)	0
ath:AT1G11520	None	pliceosome associated protein-like protein	04_Embryophyta	10_Pentapetalae	11_rosids	0.5464
ath:AT1G11530	CXXS1	C-terminal cysteine residue is changed to a serine 1	05_Tracheophyta	07_Magnoliophyta	11_rosids	0.1757
ath:AT1G11540	None	Sulfite exporter TauE/SafE family protein	07_Magnoliophyta	10_Pentapetalae	14_Brassicaceae	0.3495
ath:AT1G11545	XTH8	xyloglucan endotransglucosylase/hydrolase 8	01_Eukaryota	07_Magnoliophyta	07_Magnoliophyta	0.0681
ath:AT1G11560	None	Oligosaccharyltransferase complex/magnesium transporter family protein	01_Eukaryota	01_Eukaryota	14_Brassicaceae	0.3096
ath:AT1G11570	NTL	NTF2-like protein	01_Eukaryota	05_Tracheophyta	10_Pentapetalae	NA
ath:AT1G11572	None	Plant thionin family protein	01_Eukaryota	14_Brassicaceae	14_Brassicaceae	NA
ath:AT1G11580	PMEPCRA	methylesterase PCR A	01_Eukaryota	01_Eukaryota	01_Eukaryota	0.1159
ath:AT1G11590	None	Plant invertase/pectin methylesterase inhibitor superfamily	01_Eukaryota	16_Arabidopsis	16_Arabidopsis	0.4041
ath:AT1G11591	None	hypothetical protein	15_Camelineae	17_Arabidopsis thaliana (thale cress)	17_Arabidopsis thaliana (thale cress)	0
ath:AT1G11593	None	Plant invertase/pectin methylesterase inhibitor superfamily protein	14_Brassicaceae	16_Arabidopsis	17_Arabidopsis thaliana (thale cress)	1.3603
ath:AT1G11600	CYP77B1	cytochrome P450	07_Magnoliophyta	07_Magnoliophyta	10_Pentapetalae	0.0971
ath:AT1G11608	None	F-box associated ubiquitination effector family protein	14_Brassicaceae	14_Brassicaceae	15_Camelineae	0
ath:AT1G11610	CYP71A18	cytochrome P450	11_rosids	14_Brassicaceae	14_Brassicaceae	0.4364
ath:AT1G11620	None	F-box and associated interaction domains-containing protein	01_Eukaryota	15_Camelineae	15_Camelineae	0.449
ath:AT1G11630	None	Tetratricopeptide repeat (TPR)-like superfamily protein	07_Magnoliophyta	13_Brassicales	14_Brassicaceae	0.182
ath:AT1G11650	RBP45B	RNA-binding (RRM/RBD/RNP motifs) family protein	00_Cellular Organisms	00_Cellular Organisms	01_Eukaryota	0.1182
ath:AT1G11655	None	hypothetical protein	10_Pentapetalae	13_Brassicales	14_Brassicaceae	0.5022
ath:AT1G11660	None	heat shock protein 70 (Hsp 70) family protein	01_Eukaryota	07_Magnoliophyta	13_Brassicales	0.1456
ath:AT1G11670	None	MATE efflux family protein	01_Eukaryota	01_Eukaryota	01_Eukaryota	0.0591
ath:AT1G11680	CYP51G1	CYTOCHROME P450 51G1	01_Eukaryota	04_Embryophyta	05_Tracheophyta	0.1032
ath:AT1G11684	None	hypothetical protein	17_Arabidopsis thaliana (thale cress)	17_Arabidopsis thaliana (thale cress)	17_Arabidopsis thaliana (thale cress)	0
ath:AT1G11690	None	BRANCHLESS TRICHOME-like protein	13_Brassicales	14_Brassicaceae	14_Brassicaceae	NA
ath:AT1G11700	None	senescence regulator (Protein of unknown function	00_Cellular Organisms	00_Cellular Organisms	00_Cellular Organisms	0.1554
ath:AT1G11710	None	Pentatricopeptide repeat (PPR) superfamily protein	11_rosids	14_Brassicaceae	14_Brassicaceae	0.3581
ath:AT1G11720	SS3	starch synthase 3	00_Cellular Organisms	05_Tracheophyta	10_Pentapetalae	0.2347
ath:AT1G11730	None	Galactosyltransferase family protein	04_Embryophyta	07_Magnoliophyta	14_Brassicaceae	0.2697
ath:AT1G11740	None	ankyrin repeat family protein	07_Magnoliophyta	08_eudicotyledons	14_Brassicaceae	0.3538
ath:AT1G11750	CLPP6	CLP protease proteolytic subunit 6	04_Embryophyta	04_Embryophyta	05_Tracheophyta	0.0665
ath:AT1G11755	LEW1	Undecaprenyl pyrophosphate synthetase family protein	01_Eukaryota	11_rosids	14_Brassicaceae	0.1625
ath:AT1G11760	MED32	mediator of RNA polymerase II transcription subunit-like protein	05_Tracheophyta	07_Magnoliophyta	11_rosids	0.1819
ath:AT1G11765	None	Plant self-incompatibility protein S1 family	14_Brassicaceae	14_Brassicaceae	15_Camelineae	0.1883
ath:AT1G11770	None	FAD-binding Berberine family protein	00_Cellular Organisms	00_Cellular Organisms	13_Brassicales	0.0965
ath:AT1G11780	None	oxidoreductase	05_Tracheophyta	07_Magnoliophyta	13_Brassicales	0.247
ath:AT1G11785	None	transmembrane protein	17_Arabidopsis thaliana (thale cress)	17_Arabidopsis thaliana (thale cress)	17_Arabidopsis thaliana (thale cress)	0
ath:AT1G11790	ADT1	arogenate dehydratase 1	00_Cellular Organisms	04_Embryophyta	05_Tracheophyta	0.1809
ath:AT1G11800	None	endonuclease/exonuclease/phosphatase family protein	00_Cellular Organisms	11_rosids	14_Brassicaceae	0.1706
ath:AT1G11810	None	F-box associated ubiquitination effector family protein	15_Camelineae	16_Arabidopsis	17_Arabidopsis thaliana (thale cress)	0.871
ath:AT1G11820	None	O-Glycosyl hydrolases family 17 protein	07_Magnoliophyta	07_Magnoliophyta	08_eudicotyledons	0.2174
ath:AT1G11840	GLX1	glyoxalase/bleomycin resistance protein/dioxygenase superfamily protein	00_Cellular Organisms	00_Cellular Organisms	01_Eukaryota	0.1792
ath:AT1G11850	None	transmembrane protein	00_Cellular Organisms	00_Cellular Organisms	00_Cellular Organisms	0.3092
ath:AT1G11860	None	Glycine cleavage T-protein family	01_Eukaryota	01_Eukaryota	01_Eukaryota	0.0441
ath:AT1G11870	SRS	Seryl-tRNA synthetase	00_Cellular Organisms	02_Viridiplantae	07_Magnoliophyta	0.106
ath:AT1G11880	None	transferases	07_Magnoliophyta	07_Magnoliophyta	13_Brassicales	0.2417
ath:AT1G11890	SEC22	Synaptobrevin family protein	00_Cellular Organisms	02_Viridiplantae	04_Embryophyta	0.0496
ath:AT1G11900	None	Tetratricopeptide repeat (TPR)-like superfamily protein	12_malvids	14_Brassicaceae	14_Brassicaceae	0.221
ath:AT1G11905	None	B-cell receptor-associated protein 31-like protein	07_Magnoliophyta	12_malvids	14_Brassicaceae	0.1703
ath:AT1G11910	APA1	aspartic proteinase A1	01_Eukaryota	01_Eukaryota	01_Eukaryota	0.1062
ath:AT1G11915	None	wall-associated receptor kinase galacturonan-binding protein	01_Eukaryota	08_eudicotyledons	11_rosids	0.0965
ath:AT1G11920	None	Pectin lyase-like superfamily protein	04_Embryophyta	04_Embryophyta	10_Pentapetalae	0.1121
ath:AT1G11925	None	Stigma-specific Stig1 family protein	07_Magnoliophyta	08_eudicotyledons	14_Brassicaceae	0.3768
ath:AT1G11930	None	Putative pyridoxal phosphate-dependent enzyme	01_Eukaryota	02_Viridiplantae	07_Magnoliophyta	0.1266
ath:AT1G11940	None	Core-2/I-branching beta-1	05_Tracheophyta	05_Tracheophyta	14_Brassicaceae	0.3302
ath:AT1G11950	None	Transcription factor jumonji (jmjC) domain-containing protein	07_Magnoliophyta	13_Brassicales	14_Brassicaceae	0.3516
ath:AT1G11960	None	ERD (early-responsive to dehydration stress) family protein	05_Tracheophyta	07_Magnoliophyta	07_Magnoliophyta	0.11
ath:AT1G11970	None	Ubiquitin-like superfamily protein	01_Eukaryota	17_Arabidopsis thaliana (thale cress)	17_Arabidopsis thaliana (thale cress)	2.4823
ath:AT1G11980	RUB3	ubiquitin-related protein 3	00_Cellular Organisms	01_Eukaryota	01_Eukaryota	0.1857
ath:AT1G11990	None	O-fucosyltransferase family protein	04_Embryophyta	05_Tracheophyta	11_rosids	0.1531
ath:AT1G12000	None	Phosphofructokinase family protein	00_Cellular Organisms	01_Eukaryota	01_Eukaryota	0.1331
ath:AT1G12010	None	2-oxoglutarate (2OG) and Fe(II)-dependent oxygenase superfamily protein	01_Eukaryota	01_Eukaryota	10_Pentapetalae	0.1336
ath:AT1G12020	None	hypothetical protein	08_eudicotyledons	13_Brassicales	14_Brassicaceae	0.25
ath:AT1G12030	None	phosphoenolpyruvate carboxylase	13_Brassicales	13_Brassicales	14_Brassicaceae	NA
ath:AT1G12040	LRX1	leucine-rich repeat/extensin 1	00_Cellular Organisms	13_Brassicales	14_Brassicaceae	0.3431
ath:AT1G12050	None	fumarylacetoacetase	00_Cellular Organisms	01_Eukaryota	01_Eukaryota	0.1103
ath:AT1G12060	BAG5	BCL-2-associated athanogene 5	08_eudicotyledons	11_rosids	14_Brassicaceae	0.5117
ath:AT1G12064	None	transmembrane protein	11_rosids	11_rosids	14_Brassicaceae	0.1714
ath:AT1G12070	None	Immunoglobulin E-set superfamily protein	01_Eukaryota	07_Magnoliophyta	11_rosids	0.1874
ath:AT1G12080	None	Vacuolar calcium-binding protein-like protein	14_Brassicaceae	15_Camelineae	17_Arabidopsis thaliana (thale cress)	0.331
ath:AT1G12090	ELP	extensin-like protein	00_Cellular Organisms	00_Cellular Organisms	07_Magnoliophyta	NA
ath:AT1G12100	None	Bifunctional inhibitor/lipid-transfer protein/seed storage 2S albumin superfamily protein	07_Magnoliophyta	08_eudicotyledons	11_rosids	0
ath:AT1G12110	NRT1.1	nitrate transporter 1.1	05_Tracheophyta	07_Magnoliophyta	13_Brassicales	0.0678
ath:AT1G12120	None	hypothetical protein (DUF863)	13_Brassicales	14_Brassicaceae	14_Brassicaceae	0.4534
ath:AT1G12130	None	Flavin-binding monooxygenase family protein	00_Cellular Organisms	00_Cellular Organisms	14_Brassicaceae	0.2811
ath:AT1G12140	FMO_GS-OX5	flavin-monooxygenase glucosinolate S-oxygenase 5	00_Cellular Organisms	00_Cellular Organisms	14_Brassicaceae	0.1513
ath:AT1G12150	None	weak chloroplast movement under blue light protein (DUF827)	11_rosids	13_Brassicales	13_Brassicales	0.1358
ath:AT1G12160	None	Flavin-binding monooxygenase family protein	00_Cellular Organisms	00_Cellular Organisms	14_Brassicaceae	0.247
ath:AT1G12170	None	F-box family protein	14_Brassicaceae	15_Camelineae	16_Arabidopsis	1.1407
ath:AT1G12180	None	14.7 kDa heat shock-like protein	15_Camelineae	15_Camelineae	17_Arabidopsis thaliana (thale cress)	1.4607
ath:AT1G12190	None	F-box and associated interaction domains-containing protein	14_Brassicaceae	15_Camelineae	15_Camelineae	0.5315
ath:AT1G12200	FMO	Flavin-binding monooxygenase family protein	00_Cellular Organisms	00_Cellular Organisms	01_Eukaryota	0.1434
ath:AT1G12210	RFL1	RPS5-like 1	13_Brassicales	14_Brassicaceae	15_Camelineae	0.32
ath:AT1G12211	None	hypothetical protein	11_rosids	17_Arabidopsis thaliana (thale cress)	17_Arabidopsis thaliana (thale cress)	0
ath:AT1G12220	RPS5	Disease resistance protein (CC-NBS-LRR class) family	13_Brassicales	14_Brassicaceae	14_Brassicaceae	0.4859
ath:AT1G12230	None	Aldolase superfamily protein	04_Embryophyta	07_Magnoliophyta	11_rosids	0
ath:AT1G12240	ATBETAFRUCT4	Glycosyl hydrolases family 32 protein	02_Viridiplantae	07_Magnoliophyta	13_Brassicales	0.1142
ath:AT1G12244	None	Polynucleotidyl transferase	07_Magnoliophyta	07_Magnoliophyta	11_rosids	0.2378
ath:AT1G12250	None	Pentapeptide repeat-containing protein	00_Cellular Organisms	01_Eukaryota	05_Tracheophyta	0.1176
ath:AT1G12260	NAC007	NAC 007	01_Eukaryota	11_rosids	13_Brassicales	0.0692
ath:AT1G12270	Hop1	stress-inducible protein	00_Cellular Organisms	00_Cellular Organisms	01_Eukaryota	0.4088
ath:AT1G12280	SUMM2	LRR and NB-ARC domains-containing disease resistance protein	13_Brassicales	14_Brassicaceae	14_Brassicaceae	0.3459
ath:AT1G12290	None	Disease resistance protein (CC-NBS-LRR class) family	14_Brassicaceae	14_Brassicaceae	14_Brassicaceae	0.2668
ath:AT1G12300	None	Tetratricopeptide repeat (TPR)-like superfamily protein	13_Brassicales	14_Brassicaceae	14_Brassicaceae	0.3587
ath:AT1G12310	None	Calcium-binding EF-hand family protein	00_Cellular Organisms	07_Magnoliophyta	07_Magnoliophyta	0
ath:AT1G12320	None	ankyrin repeat/KH domain protein (DUF1442)	07_Magnoliophyta	13_Brassicales	13_Brassicales	0.228
ath:AT1G12330	None	cyclin-dependent kinase-like protein	08_eudicotyledons	11_rosids	13_Brassicales	0.042
ath:AT1G12340	None	Cornichon family protein	04_Embryophyta	07_Magnoliophyta	08_eudicotyledons	0.3587
ath:AT1G12350	COAB	4-phospho-panto-thenoylcysteine synthetase	00_Cellular Organisms	07_Magnoliophyta	12_malvids	0.1645
ath:AT1G12360	KEU	Sec1/munc18-like (SM) proteins superfamily	01_Eukaryota	01_Eukaryota	01_Eukaryota	0.0532
ath:AT1G12370	PHR1	photolyase 1	00_Cellular Organisms	04_Embryophyta	07_Magnoliophyta	0.2306
ath:AT1G12380	None	hypothetical protein	00_Cellular Organisms	00_Cellular Organisms	00_Cellular Organisms	0.0494
ath:AT1G12390	None	Cornichon family protein	04_Embryophyta	07_Magnoliophyta	08_eudicotyledons	0.1258
ath:AT1G12400	None	Nucleotide excision repair	04_Embryophyta	07_Magnoliophyta	07_Magnoliophyta	0.057
ath:AT1G12410	CLP2	CLP protease proteolytic subunit 2	00_Cellular Organisms	04_Embryophyta	07_Magnoliophyta	0.0355
ath:AT1G12411	None	hypothetical protein	17_Arabidopsis thaliana (thale cress)	17_Arabidopsis thaliana (thale cress)	17_Arabidopsis thaliana (thale cress)	0
ath:AT1G12420	ACR8	ACT domain repeat 8	07_Magnoliophyta	07_Magnoliophyta	11_rosids	0.1451
ath:AT1G12430	ARK3	armadillo repeat kinesin 3	04_Embryophyta	05_Tracheophyta	07_Magnoliophyta	0.113
ath:AT1G12440	None	A20/AN1-like zinc finger family protein	07_Magnoliophyta	11_rosids	13_Brassicales	0.139
ath:AT1G12450	None	SNARE associated Golgi protein family	01_Eukaryota	11_rosids	13_Brassicales	0.1131
ath:AT1G12460	None	Leucine-rich repeat protein kinase family protein	07_Magnoliophyta	07_Magnoliophyta	13_Brassicales	0.2112
ath:AT1G12470	None	zinc ion binding protein	04_Embryophyta	07_Magnoliophyta	07_Magnoliophyta	0.1869
ath:AT1G12480	OZS1	C4-dicarboxylate transporter/malic acid transport protein	04_Embryophyta	07_Magnoliophyta	10_Pentapetalae	0.118
ath:AT1G12490	None	F-box associated ubiquitination effector family protein	01_Eukaryota	01_Eukaryota	17_Arabidopsis thaliana (thale cress)	0.669
ath:AT1G12500	None	Nucleotide-sugar transporter family protein	01_Eukaryota	01_Eukaryota	07_Magnoliophyta	0.0575
ath:AT1G12520	CCS	copper chaperone for SOD1	04_Embryophyta	05_Tracheophyta	11_rosids	0.2827
ath:AT1G12530	None	hypothetical protein	10_Pentapetalae	11_rosids	14_Brassicaceae	0.542
ath:AT1G12540	None	basic helix-loop-helix (bHLH) DNA-binding superfamily protein	14_Brassicaceae	14_Brassicaceae	14_Brassicaceae	0.4875
ath:AT1G12550	HPR3	D-isomer specific 2-hydroxyacid dehydrogenase family protein	00_Cellular Organisms	01_Eukaryota	01_Eukaryota	0.3549
ath:AT1G12560	EXPA7	expansin A7	00_Cellular Organisms	05_Tracheophyta	07_Magnoliophyta	0.1947
ath:AT1G12570	None	Glucose-methanol-choline (GMC) oxidoreductase family protein	05_Tracheophyta	07_Magnoliophyta	13_Brassicales	0.1379
ath:AT1G12580	PEPKR1	phosphoenolpyruvate carboxylase-related kinase 1	01_Eukaryota	01_Eukaryota	01_Eukaryota	0.1643
ath:AT1G12600	None	UDP-N-acetylglucosamine (UAA) transporter family	04_Embryophyta	04_Embryophyta	05_Tracheophyta	0.0989
ath:AT1G12610	DDF1	Integrase-type DNA-binding superfamily protein	00_Cellular Organisms	01_Eukaryota	01_Eukaryota	0.1159
ath:AT1G12615	None	pentatricopeptide (PPR) repeat protein	15_Camelineae	15_Camelineae	17_Arabidopsis thaliana (thale cress)	0
ath:AT1G12620	None	Pentatricopeptide repeat (PPR) superfamily protein	13_Brassicales	14_Brassicaceae	14_Brassicaceae	0.345
ath:AT1G12630	None	Integrase-type DNA-binding superfamily protein	00_Cellular Organisms	12_malvids	14_Brassicaceae	0.4123
ath:AT1G12640	LPLAT1	MBOAT (membrane bound O-acyl transferase) family protein	01_Eukaryota	01_Eukaryota	01_Eukaryota	0.086
ath:AT1G12650	None	rRNA biogenesis RRP36-like protein	02_Viridiplantae	07_Magnoliophyta	14_Brassicaceae	0.1797
ath:AT1G12660	None	thionin-like protein	14_Brassicaceae	14_Brassicaceae	15_Camelineae	0.4213
ath:AT1G12663	None	thionin-like protein	14_Brassicaceae	14_Brassicaceae	14_Brassicaceae	0.5568
ath:AT1G12665	None	thionin-like protein	00_Cellular Organisms	00_Cellular Organisms	00_Cellular Organisms	NA
ath:AT1G12672	None	thionin-like protein	14_Brassicaceae	14_Brassicaceae	15_Camelineae	0
ath:AT1G12680	PEPKR2	phosphoenolpyruvate carboxylase-related kinase 2	07_Magnoliophyta	07_Magnoliophyta	11_rosids	0.1948
ath:AT1G12700	RPF1	RNA processing FACTOR	14_Brassicaceae	14_Brassicaceae	14_Brassicaceae	0.4749
ath:AT1G12710	PP2-A12	phloem protein 2-A12	07_Magnoliophyta	07_Magnoliophyta	11_rosids	0.1522
ath:AT1G12730	None	GPI transamidase subunit PIG-U	01_Eukaryota	01_Eukaryota	01_Eukaryota	0.366
ath:AT1G12740	CYP87A2	cytochrome P450	07_Magnoliophyta	07_Magnoliophyta	10_Pentapetalae	0.0923
ath:AT1G12750	RBL6	RHOMBOID-like protein 6	01_Eukaryota	07_Magnoliophyta	14_Brassicaceae	0.4153
ath:AT1G12760	None	Zinc finger	00_Cellular Organisms	07_Magnoliophyta	11_rosids	0.0737
ath:AT1G12770	EMB1586	P-loop containing nucleoside triphosphate hydrolases superfamily protein	04_Embryophyta	07_Magnoliophyta	13_Brassicales	0.0837
ath:AT1G12775	None	Pentatricopeptide repeat (PPR) superfamily protein	13_Brassicales	14_Brassicaceae	15_Camelineae	0.4452
ath:AT1G12780	UGE1	UDP-D-glucose/UDP-D-galactose 4-epimerase 1	00_Cellular Organisms	00_Cellular Organisms	01_Eukaryota	0.1721
ath:AT1G12790	None	DNA ligase-like protein	07_Magnoliophyta	07_Magnoliophyta	13_Brassicales	0.211
ath:AT1G12800	None	Nucleic acid-binding	07_Magnoliophyta	10_Pentapetalae	10_Pentapetalae	0.3604
ath:AT1G12805	None	nucleotide binding protein	07_Magnoliophyta	14_Brassicaceae	15_Camelineae	0.4331
ath:AT1G12810	None	proline-rich family protein	00_Cellular Organisms	14_Brassicaceae	15_Camelineae	0.1662
ath:AT1G12820	AFB3	auxin signaling F-box 3	01_Eukaryota	01_Eukaryota	01_Eukaryota	0.0973
ath:AT1G12830	None	nucleolin	07_Magnoliophyta	10_Pentapetalae	14_Brassicaceae	0.5269
ath:AT1G12840	DET3	vacuolar ATP synthase subunit C (VATC) / V-ATPase C subunit / vacuolar proton pump C subunit (DET3)	01_Eukaryota	01_Eukaryota	01_Eukaryota	0.1393
ath:AT1G12845	None	transmembrane protein	01_Eukaryota	14_Brassicaceae	14_Brassicaceae	0.4217
ath:AT1G12850	None	Phosphoglycerate mutase family protein	00_Cellular Organisms	00_Cellular Organisms	00_Cellular Organisms	0.1729
ath:AT1G12855	None	F-box family protein	14_Brassicaceae	14_Brassicaceae	15_Camelineae	0.6397
ath:AT1G12860	SCRM2	basic helix-loop-helix (bHLH) DNA-binding superfamily protein	00_Cellular Organisms	05_Tracheophyta	14_Brassicaceae	0.1421
ath:AT1G12870	None	F-box and associated interaction domains-containing protein	14_Brassicaceae	14_Brassicaceae	15_Camelineae	0.6294
ath:AT1G12880	NUDT12	nudix hydrolase homolog 12	00_Cellular Organisms	07_Magnoliophyta	11_rosids	0.4274
ath:AT1G12890	None	Integrase-type DNA-binding superfamily protein	01_Eukaryota	02_Viridiplantae	16_Arabidopsis	0.5027
ath:AT1G12900	GAPA-2	glyceraldehyde 3-phosphate dehydrogenase A subunit 2	00_Cellular Organisms	00_Cellular Organisms	00_Cellular Organisms	0.0458
ath:AT1G12910	ATAN11	Transducin/WD40 repeat-like superfamily protein	01_Eukaryota	01_Eukaryota	01_Eukaryota	0.0307
ath:AT1G12920	ERF1-2	eukaryotic release factor 1-2	00_Cellular Organisms	01_Eukaryota	01_Eukaryota	0.0085
ath:AT1G12930	None	ARM repeat superfamily protein	07_Magnoliophyta	07_Magnoliophyta	13_Brassicales	0.1457
ath:AT1G12940	NRT2.5	nitrate transporter2.5	02_Viridiplantae	04_Embryophyta	07_Magnoliophyta	0.2065
ath:AT1G12950	RSH2	root hair specific 2	01_Eukaryota	01_Eukaryota	01_Eukaryota	0.1832
ath:AT1G12960	None	Ribosomal protein L18e/L15 superfamily protein	00_Cellular Organisms	17_Arabidopsis thaliana (thale cress)	17_Arabidopsis thaliana (thale cress)	0.1691
ath:AT1G12970	PIRL3	plant intracellular ras group-related LRR 3	01_Eukaryota	01_Eukaryota	01_Eukaryota	0.2007
ath:AT1G12980	ESR1	Integrase-type DNA-binding superfamily protein	01_Eukaryota	01_Eukaryota	01_Eukaryota	0.3083
ath:AT1G12990	None	beta-1	01_Eukaryota	07_Magnoliophyta	07_Magnoliophyta	0.0702
ath:AT1G13000	None	transmembrane protein	01_Eukaryota	01_Eukaryota	01_Eukaryota	0.1376
ath:AT1G13020	EIF4B2	eukaryotic initiation factor 4B2	00_Cellular Organisms	00_Cellular Organisms	00_Cellular Organisms	0.1612
ath:AT1G13030	None	sphere organelles protein-like protein	13_Brassicales	13_Brassicales	14_Brassicaceae	0.4418
ath:AT1G13040	None	Pentatricopeptide repeat (PPR-like) superfamily protein	08_eudicotyledons	11_rosids	13_Brassicales	0.203
ath:AT1G13050	None	proline-rich receptor-like kinase	08_eudicotyledons	13_Brassicales	13_Brassicales	0.1502
ath:AT1G13060	PBE1	20S proteasome beta subunit E1	01_Eukaryota	01_Eukaryota	01_Eukaryota	0.0317
ath:AT1G13080	CYP71B2	cytochrome P450	01_Eukaryota	13_Brassicales	14_Brassicaceae	0.1746
ath:AT1G13090	CYP71B28	cytochrome P450	01_Eukaryota	01_Eukaryota	01_Eukaryota	0.2803
ath:AT1G13100	CYP71B29	cytochrome P450	01_Eukaryota	01_Eukaryota	01_Eukaryota	0.2942
ath:AT1G13110	CYP71B7	cytochrome P450	01_Eukaryota	01_Eukaryota	01_Eukaryota	0.1584
ath:AT1G13120	GLE1	nucleoporin GLE1-like protein	11_rosids	13_Brassicales	14_Brassicaceae	0.2778
ath:AT1G13130	None	Cellulase (glycosyl hydrolase family 5) protein	01_Eukaryota	07_Magnoliophyta	13_Brassicales	0.1436
ath:AT1G13140	CYP86C3	cytochrome P450	07_Magnoliophyta	13_Brassicales	13_Brassicales	0.13
ath:AT1G13143	None	hypothetical protein	17_Arabidopsis thaliana (thale cress)	17_Arabidopsis thaliana (thale cress)	17_Arabidopsis thaliana (thale cress)	0
ath:AT1G13150	CYP86C4	cytochrome P450	07_Magnoliophyta	13_Brassicales	13_Brassicales	0.2042
ath:AT1G13160	None	ARM repeat superfamily protein	07_Magnoliophyta	12_malvids	14_Brassicaceae	0.3623
ath:AT1G13170	ORP1D	OSBP(oxysterol binding protein)-related protein 1D	00_Cellular Organisms	01_Eukaryota	07_Magnoliophyta	0.1182
ath:AT1G13180	DIS1	Actin-like ATPase superfamily protein	01_Eukaryota	01_Eukaryota	04_Embryophyta	0.0489
ath:AT1G13190	None	RNA-binding (RRM/RBD/RNP motifs) family protein	00_Cellular Organisms	01_Eukaryota	01_Eukaryota	0.161
ath:AT1G13195	None	RING/U-box superfamily protein	07_Magnoliophyta	10_Pentapetalae	11_rosids	NA
ath:AT1G13200	None	F-box and associated interaction domains-containing protein	14_Brassicaceae	14_Brassicaceae	14_Brassicaceae	0.4649
ath:AT1G13210	ACA.l	autoinhibited Ca2+/ATPase II	00_Cellular Organisms	00_Cellular Organisms	00_Cellular Organisms	0.0868
ath:AT1G13220	LINC2	nuclear matrix constituent protein-like protein	13_Brassicales	14_Brassicaceae	14_Brassicaceae	0
ath:AT1G13230	None	Leucine-rich repeat (LRR) family protein	07_Magnoliophyta	10_Pentapetalae	13_Brassicales	0.1781
ath:AT1G13245	RTFL17	ROTUNDIFOLIA like 17	07_Magnoliophyta	07_Magnoliophyta	07_Magnoliophyta	0
ath:AT1G13250	GATL3	galacturonosyltransferase-like 3	00_Cellular Organisms	00_Cellular Organisms	07_Magnoliophyta	0.1359
ath:AT1G13260	RAV1	related to ABI3/VP1 1	00_Cellular Organisms	01_Eukaryota	01_Eukaryota	0.1685
ath:AT1G13270	MAP1C	methionine aminopeptidase 1B	00_Cellular Organisms	01_Eukaryota	01_Eukaryota	0.1761
ath:AT1G13280	AOC4	allene oxide cyclase 4	01_Eukaryota	01_Eukaryota	01_Eukaryota	0.2137
ath:AT1G13290	DOT5	C2H2-like zinc finger protein	00_Cellular Organisms	00_Cellular Organisms	00_Cellular Organisms	0.1764
ath:AT1G13300	HRS1	myb-like transcription factor family protein	00_Cellular Organisms	13_Brassicales	14_Brassicaceae	0.1372
ath:AT1G13310	None	Endosomal targeting BRO1-like domain-containing protein	01_Eukaryota	01_Eukaryota	14_Brassicaceae	0.3931
ath:AT1G13320	PP2AA3	protein phosphatase 2A subunit A3	01_Eukaryota	01_Eukaryota	01_Eukaryota	0.1249
ath:AT1G13330	AHP2	Tat-binding protein 1(Tbp-1)-interacting protein (TBPIP)	01_Eukaryota	07_Magnoliophyta	07_Magnoliophyta	0.0968
ath:AT1G13340	None	Regulator of Vps4 activity in the MVB pathway protein	01_Eukaryota	01_Eukaryota	01_Eukaryota	0.406
ath:AT1G13350	None	Protein kinase superfamily protein	00_Cellular Organisms	00_Cellular Organisms	07_Magnoliophyta	0.7328
ath:AT1G13360	None	hypothetical protein	11_rosids	13_Brassicales	14_Brassicaceae	0.3452
ath:AT1G13370	None	Histone superfamily protein	00_Cellular Organisms	00_Cellular Organisms	00_Cellular Organisms	0.1607
ath:AT1G13380	None	sodium/hydrogen exchanger (DUF1218)	07_Magnoliophyta	07_Magnoliophyta	07_Magnoliophyta	0.0687
ath:AT1G13390	None	translocase subunit seca	08_eudicotyledons	14_Brassicaceae	14_Brassicaceae	0.4147
ath:AT1G13400	NUB	C2H2 and C2HC zinc fingers superfamily protein	07_Magnoliophyta	14_Brassicaceae	14_Brassicaceae	0.3594
ath:AT1G13410	None	Tetratricopeptide repeat (TPR)-like superfamily protein	07_Magnoliophyta	10_Pentapetalae	13_Brassicales	0.3493
ath:AT1G13420	ST4B	sulfotransferase 4B	10_Pentapetalae	14_Brassicaceae	16_Arabidopsis	0.2606
ath:AT1G13430	ST4C	sulfotransferase 4C	13_Brassicales	14_Brassicaceae	15_Camelineae	0.4457
ath:AT1G13440	GAPC2	glyceraldehyde-3-phosphate dehydrogenase C2	00_Cellular Organisms	00_Cellular Organisms	00_Cellular Organisms	0.0407
ath:AT1G13450	GT-1	Homeodomain-like superfamily protein	00_Cellular Organisms	00_Cellular Organisms	01_Eukaryota	0.153
ath:AT1G13460	None	Protein phosphatase 2A regulatory B subunit family protein	00_Cellular Organisms	01_Eukaryota	05_Tracheophyta	0.0885
ath:AT1G13470	None	hypothetical protein (DUF1262)	01_Eukaryota	01_Eukaryota	01_Eukaryota	0.4819
ath:AT1G13480	None	hypothetical protein (DUF1262)	01_Eukaryota	01_Eukaryota	14_Brassicaceae	0.2632
ath:AT1G13485	None	hypothetical protein	15_Camelineae	15_Camelineae	15_Camelineae	0
ath:AT1G13490	None	hypothetical protein (DUF1262)	01_Eukaryota	13_Brassicales	14_Brassicaceae	0.4125
ath:AT1G13500	None	hypothetical protein (DUF1262)	01_Eukaryota	01_Eukaryota	14_Brassicaceae	0.3596
ath:AT1G13510	None	hypothetical protein (DUF1262)	01_Eukaryota	01_Eukaryota	14_Brassicaceae	0.4711
ath:AT1G13520	None	hypothetical protein (DUF1262)	01_Eukaryota	01_Eukaryota	14_Brassicaceae	0.3596
ath:AT1G13530	None	hypothetical protein (DUF1262)	01_Eukaryota	01_Eukaryota	14_Brassicaceae	0.2379
ath:AT1G13540	None	hypothetical protein (DUF1262)	01_Eukaryota	01_Eukaryota	14_Brassicaceae	0.433
ath:AT1G13550	None	hypothetical protein (DUF1262)	01_Eukaryota	01_Eukaryota	14_Brassicaceae	0.4066
ath:AT1G13560	AAPT1	aminoalcoholphosphotransferase 1	04_Embryophyta	04_Embryophyta	07_Magnoliophyta	0.0339
ath:AT1G13570	None	F-box/RNI-like superfamily protein	10_Pentapetalae	10_Pentapetalae	13_Brassicales	0.2536
ath:AT1G13580	LAG13	LAG1 longevity assurance-like protein	04_Embryophyta	04_Embryophyta	07_Magnoliophyta	0.0869
ath:AT1G13590	PSK1	phytosulfokine 1 precursor	11_rosids	14_Brassicaceae	14_Brassicaceae	0.2147
ath:AT1G13600	bZIP58	basic leucine-zipper 58	07_Magnoliophyta	13_Brassicales	14_Brassicaceae	0.2139
ath:AT1G13605	None	defensin-like protein	14_Brassicaceae	15_Camelineae	16_Arabidopsis	1.042
ath:AT1G13607	None	Defensin-like (DEFL) family protein	01_Eukaryota	15_Camelineae	15_Camelineae	1.0766
ath:AT1G13608	None	Defensin-like (DEFL) family protein	15_Camelineae	15_Camelineae	15_Camelineae	1.3271
ath:AT1G13609	None	Defensin-like (DEFL) family protein	14_Brassicaceae	14_Brassicaceae	16_Arabidopsis	0.1667
ath:AT1G13610	None	alpha/beta-Hydrolases superfamily protein	01_Eukaryota	04_Embryophyta	05_Tracheophyta	0.535
ath:AT1G13620	RGF2	root meristem growth factor-like protein	07_Magnoliophyta	07_Magnoliophyta	10_Pentapetalae	0.5131
ath:AT1G13630	None	Tetratricopeptide repeat (TPR)-like superfamily protein	11_rosids	13_Brassicales	14_Brassicaceae	0.4691
ath:AT1G13635	None	DNA glycosylase superfamily protein	07_Magnoliophyta	10_Pentapetalae	11_rosids	0.2585
ath:AT1G13640	None	Phosphatidylinositol 3- and 4-kinase family protein	02_Viridiplantae	07_Magnoliophyta	13_Brassicales	0.1779
ath:AT1G13650	None	hypothetical protein	11_rosids	16_Arabidopsis	16_Arabidopsis	0.9408
ath:AT1G13670	None	hypothetical protein	14_Brassicaceae	14_Brassicaceae	14_Brassicaceae	0.2709
ath:AT1G13680	None	PLC-like phosphodiesterases superfamily protein	05_Tracheophyta	07_Magnoliophyta	14_Brassicaceae	0.2622
ath:AT1G13690	ATE1	ATPase E1	01_Eukaryota	02_Viridiplantae	07_Magnoliophyta	0.1095
ath:AT1G13700	PGL1	6-phosphogluconolactonase 1	01_Eukaryota	01_Eukaryota	10_Pentapetalae	0.1321
ath:AT1G13710	CYP78A5	cytochrome P450	04_Embryophyta	07_Magnoliophyta	13_Brassicales	0.1316
ath:AT1G13730	None	Nuclear transport factor 2 (NTF2) family protein with RNA binding (RRM-RBD-RNP motifs) domain-containing protein	13_Brassicales	13_Brassicales	14_Brassicaceae	0.3204
ath:AT1G13740	AFP2	ABI five binding protein 2	07_Magnoliophyta	14_Brassicaceae	14_Brassicaceae	0.4533
ath:AT1G13750	None	Purple acid phosphatases superfamily protein	04_Embryophyta	07_Magnoliophyta	07_Magnoliophyta	0.1714
ath:AT1G13755	None	Defensin-like (DEFL) family protein	00_Cellular Organisms	01_Eukaryota	15_Camelineae	0.3901
ath:AT1G13760	None	hypothetical protein	17_Arabidopsis thaliana (thale cress)	17_Arabidopsis thaliana (thale cress)	17_Arabidopsis thaliana (thale cress)	0
ath:AT1G13770	RUS3	root UVB sensitive protein (Protein of unknown function	01_Eukaryota	05_Tracheophyta	10_Pentapetalae	0.1898
ath:AT1G13780	None	F-box/RNI-like/FBD-like domains-containing protein	14_Brassicaceae	14_Brassicaceae	15_Camelineae	0.5284
ath:AT1G13790	FDM4	XH/XS domain-containing protein	11_rosids	14_Brassicaceae	14_Brassicaceae	0.4087
ath:AT1G13800	FAC19	Tetratricopeptide repeat (TPR)-like superfamily protein	14_Brassicaceae	15_Camelineae	15_Camelineae	0.4355
ath:AT1G13805	None	hypothetical protein	17_Arabidopsis thaliana (thale cress)	17_Arabidopsis thaliana (thale cress)	17_Arabidopsis thaliana (thale cress)	0
ath:AT1G13810	None	Restriction endonuclease	10_Pentapetalae	14_Brassicaceae	14_Brassicaceae	0.4047
ath:AT1G13820	None	alpha/beta-Hydrolases superfamily protein	00_Cellular Organisms	07_Magnoliophyta	08_eudicotyledons	0.2145
ath:AT1G13825	None	hypothetical protein	17_Arabidopsis thaliana (thale cress)	17_Arabidopsis thaliana (thale cress)	17_Arabidopsis thaliana (thale cress)	0
ath:AT1G13830	None	Carbohydrate-binding X8 domain superfamily protein	10_Pentapetalae	14_Brassicaceae	14_Brassicaceae	0.3965
ath:AT1G13860	QUL1	QUASIMODO2 LIKE 1	00_Cellular Organisms	07_Magnoliophyta	11_rosids	0.3116
ath:AT1G13870	DRL1	KTI12-like	02_Viridiplantae	05_Tracheophyta	07_Magnoliophyta	0.0953
ath:AT1G13880	None	ELM2 domain-containing protein	05_Tracheophyta	05_Tracheophyta	14_Brassicaceae	0.2695
ath:AT1G13890	SNAP30	soluble N-ethylmaleimide-sensitive factor adaptor protein 30	01_Eukaryota	07_Magnoliophyta	13_Brassicales	0.1212
ath:AT1G13900	PAP2	Purple acid phosphatases superfamily protein	05_Tracheophyta	07_Magnoliophyta	13_Brassicales	0.1342
ath:AT1G13910	None	Leucine-rich repeat (LRR) family protein	01_Eukaryota	01_Eukaryota	01_Eukaryota	0.4957
ath:AT1G13920	None	Remorin family protein	00_Cellular Organisms	14_Brassicaceae	14_Brassicaceae	0.4156
ath:AT1G13930	None	oleosin-B3-like protein	00_Cellular Organisms	14_Brassicaceae	14_Brassicaceae	0.1371
ath:AT1G13940	None	T-box transcription factor	14_Brassicaceae	14_Brassicaceae	14_Brassicaceae	0.3502
ath:AT1G13950	ELF5A-1	eukaryotic elongation factor 5A-1	00_Cellular Organisms	01_Eukaryota	04_Embryophyta	0.1057
ath:AT1G13960	WRKY4	WRKY DNA-binding protein 4	02_Viridiplantae	02_Viridiplantae	02_Viridiplantae	0.1826
ath:AT1G13970	None	beta-hexosaminidase (DUF1336)	07_Magnoliophyta	11_rosids	13_Brassicales	0.0941
ath:AT1G13980	GN	sec7 domain-containing protein	04_Embryophyta	04_Embryophyta	07_Magnoliophyta	0.0471
ath:AT1G13990	None	plant/protein	07_Magnoliophyta	13_Brassicales	14_Brassicaceae	0.2392
ath:AT1G14000	VIK	VH1-interacting kinase	01_Eukaryota	01_Eukaryota	01_Eukaryota	0.0772
ath:AT1G14010	None	emp24/gp25L/p24 family/GOLD family protein	07_Magnoliophyta	07_Magnoliophyta	14_Brassicaceae	0.26
ath:AT1G14020	None	O-fucosyltransferase family protein	00_Cellular Organisms	00_Cellular Organisms	08_eudicotyledons	0.2471
ath:AT1G14030	LSMT-L	Rubisco methyltransferase family protein	07_Magnoliophyta	07_Magnoliophyta	07_Magnoliophyta	0.1931
ath:AT1G14040	None	EXS (ERD1/XPR1/SYG1) family protein	01_Eukaryota	08_eudicotyledons	12_malvids	0
ath:AT1G14048	None	GCK domain-containing protein	02_Viridiplantae	15_Camelineae	17_Arabidopsis thaliana (thale cress)	0.5389
ath:AT1G14060	None	GCK domain-containing protein	00_Cellular Organisms	14_Brassicaceae	14_Brassicaceae	NA
ath:AT1G14080	FUT6	fucosyltransferase 6	07_Magnoliophyta	13_Brassicales	14_Brassicaceae	0.1551
ath:AT1G14100	FUT8	fucosyltransferase 8	07_Magnoliophyta	11_rosids	14_Brassicaceae	0.3254
ath:AT1G14110	FUT9	fucosyltransferase 9	07_Magnoliophyta	14_Brassicaceae	14_Brassicaceae	0.1824
ath:AT1G14120	None	2-oxoglutarate (2OG) and Fe(II)-dependent oxygenase superfamily protein	01_Eukaryota	01_Eukaryota	01_Eukaryota	0.2683
ath:AT1G14130	None	2-oxoglutarate (2OG) and Fe(II)-dependent oxygenase superfamily protein	01_Eukaryota	01_Eukaryota	01_Eukaryota	0.2866
ath:AT1G14140	UCP3	Mitochondrial substrate carrier family protein	01_Eukaryota	04_Embryophyta	10_Pentapetalae	0.1382
ath:AT1G14150	PnsL2	PsbQ-like 2	07_Magnoliophyta	07_Magnoliophyta	14_Brassicaceae	0.1585
ath:AT1G14160	None	Uncharacterized protein family (UPF0497)	07_Magnoliophyta	14_Brassicaceae	14_Brassicaceae	0.1378
ath:AT1G14170	None	RNA-binding KH domain-containing protein	07_Magnoliophyta	10_Pentapetalae	14_Brassicaceae	0.1063
ath:AT1G14180	None	RING/U-box superfamily protein	01_Eukaryota	14_Brassicaceae	14_Brassicaceae	0.3231
ath:AT1G14185	None	Glucose-methanol-choline (GMC) oxidoreductase family protein	00_Cellular Organisms	11_rosids	13_Brassicales	0.3433
ath:AT1G14190	None	Glucose-methanol-choline (GMC) oxidoreductase family protein	00_Cellular Organisms	11_rosids	13_Brassicales	0.2125
ath:AT1G14200	None	RING/U-box superfamily protein	01_Eukaryota	14_Brassicaceae	15_Camelineae	0.2611
ath:AT1G14205	None	Ribosomal L18p/L5e family protein	07_Magnoliophyta	07_Magnoliophyta	07_Magnoliophyta	0.2565
ath:AT1G14210	None	Ribonuclease T2 family protein	07_Magnoliophyta	14_Brassicaceae	14_Brassicaceae	0.2715
ath:AT1G14220	None	Ribonuclease T2 family protein	05_Tracheophyta	07_Magnoliophyta	11_rosids	0.2104
ath:AT1G14230	None	GDA1/CD39 nucleoside phosphatase family protein	07_Magnoliophyta	13_Brassicales	14_Brassicaceae	0.3795
ath:AT1G14240	None	GDA1/CD39 nucleoside phosphatase family protein	10_Pentapetalae	14_Brassicaceae	15_Camelineae	0.4602
ath:AT1G14250	None	GDA1/CD39 nucleoside phosphatase family protein	08_eudicotyledons	13_Brassicales	14_Brassicaceae	0.6228
ath:AT1G14260	None	RING/FYVE/PHD zinc finger superfamily protein	00_Cellular Organisms	05_Tracheophyta	11_rosids	0.1876
ath:AT1G14270	None	CAAX amino terminal protease family protein	02_Viridiplantae	07_Magnoliophyta	10_Pentapetalae	0.0482
ath:AT1G14280	PKS2	phytochrome kinase substrate 2	13_Brassicales	14_Brassicaceae	14_Brassicaceae	0.2461
ath:AT1G14290	SBH2	sphingoid base hydroxylase 2	01_Eukaryota	01_Eukaryota	01_Eukaryota	0.1598
ath:AT1G14300	None	ARM repeat superfamily protein	04_Embryophyta	07_Magnoliophyta	13_Brassicales	0.1241
ath:AT1G14310	None	Haloacid dehalogenase-like hydrolase (HAD) superfamily protein	04_Embryophyta	07_Magnoliophyta	07_Magnoliophyta	0.3199
ath:AT1G14315	None	F-box and associated interaction domains-containing protein	14_Brassicaceae	15_Camelineae	17_Arabidopsis thaliana (thale cress)	0.4901
ath:AT1G14320	SAC52	Ribosomal protein L16p/L10e family protein	01_Eukaryota	01_Eukaryota	01_Eukaryota	0
ath:AT1G14330	None	Galactose oxidase/kelch repeat superfamily protein	01_Eukaryota	01_Eukaryota	01_Eukaryota	0.1778
ath:AT1G14340	None	RNA-binding (RRM/RBD/RNP motifs) family protein	07_Magnoliophyta	08_eudicotyledons	13_Brassicales	0.2268
ath:AT1G14345	None	NAD(P)-linked oxidoreductase superfamily protein	05_Tracheophyta	05_Tracheophyta	11_rosids	0.1387
ath:AT1G14350	FLP	Duplicated homeodomain-like superfamily protein	02_Viridiplantae	12_malvids	13_Brassicales	0.2325
ath:AT1G14360	UTR3	UDP-galactose transporter 3	02_Viridiplantae	04_Embryophyta	05_Tracheophyta	0.0583
ath:AT1G14370	APK2A	protein kinase 2A	01_Eukaryota	01_Eukaryota	01_Eukaryota	0.1059
ath:AT1G14380	IQD28	IQ-domain 28	01_Eukaryota	01_Eukaryota	15_Camelineae	0.5897
ath:AT1G14390	None	Leucine-rich repeat protein kinase family protein	08_eudicotyledons	13_Brassicales	13_Brassicales	0.2956
ath:AT1G14400	UBC1	ubiquitin carrier protein 1	01_Eukaryota	01_Eukaryota	01_Eukaryota	0.039
ath:AT1G14410	WHY1	ssDNA-binding transcriptional regulator	07_Magnoliophyta	07_Magnoliophyta	08_eudicotyledons	0.2304
ath:AT1G14420	AT59	Pectate lyase family protein	04_Embryophyta	11_rosids	13_Brassicales	0.2641
ath:AT1G14430	None	glyoxal oxidase-related protein	07_Magnoliophyta	08_eudicotyledons	13_Brassicales	0.1669
ath:AT1G14440	HB31	homeobox protein 31	05_Tracheophyta	13_Brassicales	14_Brassicaceae	0.092
ath:AT1G14450	None	NADH dehydrogenase (ubiquinone)s	07_Magnoliophyta	07_Magnoliophyta	07_Magnoliophyta	0
ath:AT1G14453	None	hypothetical protein	17_Arabidopsis thaliana (thale cress)	17_Arabidopsis thaliana (thale cress)	17_Arabidopsis thaliana (thale cress)	0
ath:AT1G14455	None	hypothetical protein	00_Cellular Organisms	16_Arabidopsis	16_Arabidopsis	1.0834
ath:AT1G14460	None	AAA-type ATPase family protein	10_Pentapetalae	13_Brassicales	14_Brassicaceae	0.2204
ath:AT1G14470	None	Pentatricopeptide repeat (PPR) superfamily protein	07_Magnoliophyta	13_Brassicales	14_Brassicaceae	0.2962
ath:AT1G14480	None	Ankyrin repeat family protein	14_Brassicaceae	14_Brassicaceae	17_Arabidopsis thaliana (thale cress)	0
ath:AT1G14490	None	Putative AT-hook DNA-binding family protein	00_Cellular Organisms	01_Eukaryota	13_Brassicales	0.4886
ath:AT1G14500	None	Ankyrin repeat family protein	13_Brassicales	14_Brassicaceae	14_Brassicaceae	0
ath:AT1G14510	AL7	alfin-like 7	00_Cellular Organisms	01_Eukaryota	01_Eukaryota	0.1811
ath:AT1G14520	MIOX1	myo-inositol oxygenase 1	00_Cellular Organisms	01_Eukaryota	07_Magnoliophyta	0.1124
ath:AT1G14530	THH1	tobamovirus multiplication-like protein (DUF1084)	02_Viridiplantae	04_Embryophyta	07_Magnoliophyta	0.1021
ath:AT1G14540	PER4	Peroxidase superfamily protein	05_Tracheophyta	07_Magnoliophyta	12_malvids	0.1128
ath:AT1G14550	None	Peroxidase superfamily protein	05_Tracheophyta	07_Magnoliophyta	11_rosids	0.0994
ath:AT1G14560	None	Mitochondrial substrate carrier family protein	02_Viridiplantae	07_Magnoliophyta	10_Pentapetalae	0.0568
ath:AT1G14570	None	UBX domain-containing protein	00_Cellular Organisms	08_eudicotyledons	13_Brassicales	0.1228
ath:AT1G14580	None	C2H2-like zinc finger protein	05_Tracheophyta	05_Tracheophyta	05_Tracheophyta	0.3892
ath:AT1G14590	None	Nucleotide-diphospho-sugar transferase family protein	01_Eukaryota	07_Magnoliophyta	11_rosids	0.2617
ath:AT1G14600	None	Homeodomain-like superfamily protein	01_Eukaryota	02_Viridiplantae	07_Magnoliophyta	0.2586
ath:AT1G14610	TWN2	valyl-tRNA synthetase / valine-tRNA ligase (VALRS)	01_Eukaryota	01_Eukaryota	01_Eukaryota	0.1707
ath:AT1G14620	DECOY	decoy	07_Magnoliophyta	07_Magnoliophyta	07_Magnoliophyta	0.5868
ath:AT1G14630	None	XRI1-like protein	01_Eukaryota	14_Brassicaceae	14_Brassicaceae	0.5468
ath:AT1G14640	None	SWAP (Suppressor-of-White-APricot)/surp domain-containing protein	00_Cellular Organisms	00_Cellular Organisms	00_Cellular Organisms	0.3471
ath:AT1G14642	None	hypothetical protein	17_Arabidopsis thaliana (thale cress)	17_Arabidopsis thaliana (thale cress)	17_Arabidopsis thaliana (thale cress)	0
ath:AT1G14650	None	SWAP (Suppressor-of-White-APricot)/surp domain-containing protein / ubiquitin family protein	00_Cellular Organisms	00_Cellular Organisms	01_Eukaryota	0.1359
ath:AT1G14660	NHX8	Na+/H+ exchanger 8	01_Eukaryota	01_Eukaryota	01_Eukaryota	0.2464
ath:AT1G14670	None	Endomembrane protein 70 protein family	01_Eukaryota	01_Eukaryota	01_Eukaryota	0.0708
ath:AT1G14680	None	early endosome antigen	11_rosids	13_Brassicales	14_Brassicaceae	0.2224
ath:AT1G14685	BPC2	basic pentacysteine 2	01_Eukaryota	01_Eukaryota	13_Brassicales	0.0567
ath:AT1G14686	None	ENTH/ANTH/VHS superfamily protein	01_Eukaryota	13_Brassicales	14_Brassicaceae	0.2174
ath:AT1G14687	HB32	homeobox protein 32	13_Brassicales	13_Brassicales	14_Brassicaceae	0.523
ath:AT1G14688	None	E3 ubiquitin ligase	14_Brassicaceae	15_Camelineae	15_Camelineae	0.7325
ath:AT1G14690	MAP65-7	microtubule-associated protein 65-7	01_Eukaryota	01_Eukaryota	01_Eukaryota	0.2091
ath:AT1G14700	PAP3	purple acid phosphatase 3	01_Eukaryota	07_Magnoliophyta	11_rosids	0.1425
ath:AT1G14710	None	hydroxyproline-rich glycoprotein family protein	11_rosids	14_Brassicaceae	15_Camelineae	0.2792
ath:AT1G14720	XTH28	xyloglucan endotransglucosylase/hydrolase 28	01_Eukaryota	01_Eukaryota	01_Eukaryota	0.1887
ath:AT1G14730	None	Cytochrome b561/ferric reductase transmembrane protein family	08_eudicotyledons	10_Pentapetalae	13_Brassicales	0.1141
ath:AT1G14740	TTA1	class I heat shock protein	00_Cellular Organisms	01_Eukaryota	01_Eukaryota	0.0673
ath:AT1G14750	SDS	Cyclin family protein	12_malvids	13_Brassicales	14_Brassicaceae	0.2137
ath:AT1G14755	None	S locus-related glycoprotein 1 (SLR1) binding pollen coat protein family	01_Eukaryota	15_Camelineae	15_Camelineae	0.8703
ath:AT1G14760	KNATM	KNOX meinox protein	11_rosids	14_Brassicaceae	14_Brassicaceae	1.0199
ath:AT1G14770	None	RING/FYVE/PHD zinc finger superfamily protein	14_Brassicaceae	14_Brassicaceae	15_Camelineae	0.5584
ath:AT1G14780	None	MAC/Perforin domain-containing protein	07_Magnoliophyta	11_rosids	13_Brassicales	0.0806
ath:AT1G14790	RDR1	RNA-dependent RNA polymerase 1	01_Eukaryota	01_Eukaryota	01_Eukaryota	0.2202
ath:AT1G14800	None	Nucleic acid-binding	14_Brassicaceae	14_Brassicaceae	15_Camelineae	0.2534
ath:AT1G14810	None	semialdehyde dehydrogenase family protein	00_Cellular Organisms	00_Cellular Organisms	01_Eukaryota	0.4069
ath:AT1G14820	None	Sec14p-like phosphatidylinositol transfer family protein	07_Magnoliophyta	07_Magnoliophyta	13_Brassicales	0.2925
ath:AT1G14830	DL1C	DYNAMIN-like 1C	00_Cellular Organisms	00_Cellular Organisms	01_Eukaryota	0.0367
ath:AT1G14840	MAP70-4	microtubule-associated proteins 70-4	01_Eukaryota	01_Eukaryota	01_Eukaryota	0.1296
ath:AT1G14850	NUP155	nucleoporin 155	02_Viridiplantae	07_Magnoliophyta	08_eudicotyledons	0
ath:AT1G14860	NUDT18	nudix hydrolase homolog 18	00_Cellular Organisms	00_Cellular Organisms	01_Eukaryota	0.55
ath:AT1G14870	PCR2	PLANT CADMIUM RESISTANCE 2	00_Cellular Organisms	07_Magnoliophyta	10_Pentapetalae	0.2707
ath:AT1G14880	PCR1	PLANT CADMIUM RESISTANCE 1	00_Cellular Organisms	07_Magnoliophyta	13_Brassicales	0.3718
ath:AT1G14890	None	Plant invertase/pectin methylesterase inhibitor superfamily protein	08_eudicotyledons	11_rosids	14_Brassicaceae	0.2149
ath:AT1G14900	HMGA	high mobility group A	07_Magnoliophyta	11_rosids	14_Brassicaceae	0.2051
ath:AT1G14910	None	ENTH/ANTH/VHS superfamily protein	04_Embryophyta	07_Magnoliophyta	11_rosids	0.2227
ath:AT1G14920	GAI	GRAS family transcription factor family protein	01_Eukaryota	07_Magnoliophyta	11_rosids	0.0885
ath:AT1G14930	None	Polyketide cyclase/dehydrase and lipid transport superfamily protein	13_Brassicales	13_Brassicales	13_Brassicales	0.3666
ath:AT1G14940	None	Polyketide cyclase/dehydrase and lipid transport superfamily protein	13_Brassicales	13_Brassicales	16_Arabidopsis	0.3826
ath:AT1G14950	None	Polyketide cyclase/dehydrase and lipid transport superfamily protein	12_malvids	13_Brassicales	13_Brassicales	0.0712
ath:AT1G14960	None	Polyketide cyclase/dehydrase and lipid transport superfamily protein	13_Brassicales	13_Brassicales	13_Brassicales	0.1301
ath:AT1G14970	None	O-fucosyltransferase family protein	01_Eukaryota	07_Magnoliophyta	07_Magnoliophyta	0.1909
ath:AT1G14980	CPN10	chaperonin 10	00_Cellular Organisms	01_Eukaryota	07_Magnoliophyta	0
ath:AT1G14990	None	transmembrane protein	04_Embryophyta	07_Magnoliophyta	07_Magnoliophyta	0.126
ath:AT1G15000	scpl50	serine carboxypeptidase-like 50	00_Cellular Organisms	00_Cellular Organisms	00_Cellular Organisms	0.156
ath:AT1G15010	None	mediator of RNA polymerase II transcription subunit	07_Magnoliophyta	10_Pentapetalae	14_Brassicaceae	0.3228
ath:AT1G15015	None	F-box family protein	07_Magnoliophyta	17_Arabidopsis thaliana (thale cress)	17_Arabidopsis thaliana (thale cress)	0
ath:AT1G15020	QSOX1	quiescin-sulfhydryl oxidase 1	07_Magnoliophyta	07_Magnoliophyta	13_Brassicales	0.2138
ath:AT1G15030	None	hypothetical protein (DUF789)	02_Viridiplantae	07_Magnoliophyta	13_Brassicales	0.2771
ath:AT1G15040	GAT1_2.1	Class I glutamine amidotransferase-like superfamily protein	00_Cellular Organisms	07_Magnoliophyta	14_Brassicaceae	0.1495
ath:AT1G15050	IAA34	indole-3-acetic acid inducible 34	08_eudicotyledons	11_rosids	15_Camelineae	0.462
ath:AT1G15060	None	alpha/beta hydrolase family protein	07_Magnoliophyta	07_Magnoliophyta	13_Brassicales	0.1394
ath:AT1G15080	LPP2	lipid phosphate phosphatase 2	01_Eukaryota	01_Eukaryota	07_Magnoliophyta	0.1024
ath:AT1G15085	None	hypothetical protein	17_Arabidopsis thaliana (thale cress)	17_Arabidopsis thaliana (thale cress)	17_Arabidopsis thaliana (thale cress)	0
ath:AT1G15100	RHA2A	RING-H2 finger A2A	01_Eukaryota	14_Brassicaceae	14_Brassicaceae	0.2045
ath:AT1G15110	PSS1	phosphatidyl serine synthase family protein	04_Embryophyta	04_Embryophyta	05_Tracheophyta	0.0935
ath:AT1G15120	None	Ubiquinol-cytochrome C reductase hinge protein	01_Eukaryota	02_Viridiplantae	04_Embryophyta	0.3422
ath:AT1G15125	None	S-adenosyl-L-methionine-dependent methyltransferases superfamily protein	01_Eukaryota	14_Brassicaceae	14_Brassicaceae	0.3998
ath:AT1G15130	None	Endosomal targeting BRO1-like domain-containing protein	00_Cellular Organisms	01_Eukaryota	01_Eukaryota	0.1856
ath:AT1G15140	None	FAD/NAD(P)-binding oxidoreductase	01_Eukaryota	01_Eukaryota	01_Eukaryota	0.1145
ath:AT1G15150	None	MATE efflux family protein	07_Magnoliophyta	11_rosids	13_Brassicales	0.3718
ath:AT1G15160	None	MATE efflux family protein	07_Magnoliophyta	11_rosids	13_Brassicales	0.382
ath:AT1G15165	None	RING/FYVE/PHD zinc finger superfamily protein	00_Cellular Organisms	02_Viridiplantae	07_Magnoliophyta	0
ath:AT1G15170	None	MATE efflux family protein	07_Magnoliophyta	08_eudicotyledons	13_Brassicales	0.1277
ath:AT1G15180	None	MATE efflux family protein	07_Magnoliophyta	10_Pentapetalae	13_Brassicales	0.198
ath:AT1G15190	None	Fasciclin-like arabinogalactan family protein	14_Brassicaceae	14_Brassicaceae	14_Brassicaceae	0.1442
ath:AT1G15200	None	protein-protein interaction regulator family protein	07_Magnoliophyta	07_Magnoliophyta	14_Brassicaceae	0.3411
ath:AT1G15210	ABCG35	pleiotropic drug resistance 7	01_Eukaryota	01_Eukaryota	01_Eukaryota	0.0653
ath:AT1G15215	SHH1	SAWADEE HOMEODOMAIN protein	01_Eukaryota	01_Eukaryota	01_Eukaryota	0.3162
ath:AT1G15220	CCMH	cytochrome c biogenesis protein family	04_Embryophyta	07_Magnoliophyta	07_Magnoliophyta	0.2156
ath:AT1G15230	None	hypothetical protein	11_rosids	14_Brassicaceae	14_Brassicaceae	0.2958
ath:AT1G15240	None	phox (PX) domain-containing protein	08_eudicotyledons	13_Brassicales	13_Brassicales	0.3361
ath:AT1G15250	None	Zinc-binding ribosomal protein family protein	00_Cellular Organisms	01_Eukaryota	01_Eukaryota	0.0418
ath:AT1G15260	None	LOW protein: ATP-dependent RNA helicase-like protein	01_Eukaryota	14_Brassicaceae	14_Brassicaceae	0.1294
ath:AT1G15270	None	Translation machinery associated TMA7	01_Eukaryota	01_Eukaryota	01_Eukaryota	0
ath:AT1G15280	None	CASC3/Barentsz eIF4AIII binding protein	00_Cellular Organisms	01_Eukaryota	01_Eukaryota	0.8233
ath:AT1G15290	None	Tetratricopeptide repeat (TPR)-like superfamily protein	05_Tracheophyta	11_rosids	14_Brassicaceae	0.4364
ath:AT1G15310	ATHSRP54A	signal recognition particle 54 kDa subunit	01_Eukaryota	01_Eukaryota	01_Eukaryota	0.2323
ath:AT1G15320	None	seed dormancy control protein	08_eudicotyledons	13_Brassicales	13_Brassicales	0.272
ath:AT1G15330	None	Cystathionine beta-synthase (CBS) protein	07_Magnoliophyta	11_rosids	14_Brassicaceae	0.0983
ath:AT1G15340	MBD10	methyl-CPG-binding domain 10	00_Cellular Organisms	01_Eukaryota	01_Eukaryota	0.2472
ath:AT1G15350	None	DUF4050 family protein	01_Eukaryota	01_Eukaryota	13_Brassicales	NA
ath:AT1G15360	SHN1	Integrase-type DNA-binding superfamily protein	00_Cellular Organisms	02_Viridiplantae	13_Brassicales	0.2277
ath:AT1G15370	None	SNARE-like superfamily protein	04_Embryophyta	04_Embryophyta	05_Tracheophyta	0.0607
ath:AT1G15380	GLYI4	Lactoylglutathione lyase / glyoxalase I family protein	02_Viridiplantae	07_Magnoliophyta	08_eudicotyledons	0.0978
ath:AT1G15385	None	cotton fiber protein	07_Magnoliophyta	07_Magnoliophyta	14_Brassicaceae	0.2939
ath:AT1G15390	PDF1A	peptide deformylase 1A	00_Cellular Organisms	04_Embryophyta	07_Magnoliophyta	0.145
ath:AT1G15400	None	hypothetical protein	01_Eukaryota	13_Brassicales	13_Brassicales	0.0822
ath:AT1G15410	None	aspartate-glutamate racemase family	07_Magnoliophyta	10_Pentapetalae	13_Brassicales	0.2013
ath:AT1G15415	None	late embryogenesis abundant-like protein	01_Eukaryota	01_Eukaryota	14_Brassicaceae	0.1657
ath:AT1G15420	None	WD repeat protein	01_Eukaryota	01_Eukaryota	01_Eukaryota	0.3342
ath:AT1G15430	None	hypothetical protein (DUF1644)	13_Brassicales	13_Brassicales	14_Brassicaceae	0.0915
ath:AT1G15440	PWP2	periodic tryptophan protein 2	01_Eukaryota	07_Magnoliophyta	07_Magnoliophyta	0.234
ath:AT1G15460	BOR4	HCO3- transporter family	04_Embryophyta	07_Magnoliophyta	07_Magnoliophyta	0.1541
ath:AT1G15470	None	Transducin/WD40 repeat-like superfamily protein	01_Eukaryota	01_Eukaryota	01_Eukaryota	0.4101
ath:AT1G15480	None	Tetratricopeptide repeat (TPR)-like superfamily protein	01_Eukaryota	11_rosids	14_Brassicaceae	0.4844
ath:AT1G15490	None	alpha/beta-Hydrolases superfamily protein	07_Magnoliophyta	07_Magnoliophyta	11_rosids	0.3368
ath:AT1G15500	ATNTT2	TLC ATP/ADP transporter	00_Cellular Organisms	01_Eukaryota	01_Eukaryota	0.1108
ath:AT1G15510	ECB2	Tetratricopeptide repeat (TPR)-like superfamily protein	07_Magnoliophyta	08_eudicotyledons	13_Brassicales	0.22
ath:AT1G15520	ABCG40	pleiotropic drug resistance 12	01_Eukaryota	05_Tracheophyta	07_Magnoliophyta	0.1105
ath:AT1G15530	None	Concanavalin A-like lectin protein kinase family protein	01_Eukaryota	01_Eukaryota	01_Eukaryota	0.145
ath:AT1G15540	None	2-oxoglutarate-dependent dioxygenase-like protein	01_Eukaryota	01_Eukaryota	01_Eukaryota	0.2498
ath:AT1G15550	GA3OX1	gibberellin 3-oxidase 1	07_Magnoliophyta	11_rosids	13_Brassicales	0.1894
ath:AT1G15570	CYCA2;3	CYCLIN A2;3	02_Viridiplantae	13_Brassicales	14_Brassicaceae	0.2268
ath:AT1G15580	IAA5	indole-3-acetic acid inducible 5	07_Magnoliophyta	11_rosids	14_Brassicaceae	0.2554
ath:AT1G15590	None	E3 ubiquitin-protein ligase	01_Eukaryota	15_Camelineae	16_Arabidopsis	0.7206
ath:AT1G15600	None	transmembrane protein	14_Brassicaceae	15_Camelineae	15_Camelineae	0.6062
ath:AT1G15610	None	transmembrane protein	15_Camelineae	15_Camelineae	17_Arabidopsis thaliana (thale cress)	0
ath:AT1G15620	None	transmembrane protein	01_Eukaryota	01_Eukaryota	01_Eukaryota	0.6607
ath:AT1G15625	None	E3 ubiquitin-protein ligase	01_Eukaryota	15_Camelineae	15_Camelineae	0
ath:AT1G15630	None	transmembrane protein	15_Camelineae	15_Camelineae	17_Arabidopsis thaliana (thale cress)	0
ath:AT1G15640	None	transmembrane protein	15_Camelineae	17_Arabidopsis thaliana (thale cress)	17_Arabidopsis thaliana (thale cress)	0.9262
ath:AT1G15660	CENP-C	centromere protein C	00_Cellular Organisms	01_Eukaryota	15_Camelineae	0.8574
ath:AT1G15670	None	Galactose oxidase/kelch repeat superfamily protein	01_Eukaryota	01_Eukaryota	01_Eukaryota	0.4006
ath:AT1G15680	None	F-box family protein	16_Arabidopsis	16_Arabidopsis	16_Arabidopsis	0.7164
ath:AT1G15690	AVP1	Inorganic H pyrophosphatase family protein	00_Cellular Organisms	01_Eukaryota	01_Eukaryota	0.0328
ath:AT1G15700	ATPC2	ATPase	00_Cellular Organisms	02_Viridiplantae	07_Magnoliophyta	0.1414
ath:AT1G15710	None	prephenate dehydrogenase family protein	00_Cellular Organisms	05_Tracheophyta	10_Pentapetalae	0.0675
ath:AT1G15720	TRFL5	TRF-like 5	01_Eukaryota	01_Eukaryota	15_Camelineae	0.3387
ath:AT1G15730	None	Cobalamin biosynthesis CobW-like protein	00_Cellular Organisms	00_Cellular Organisms	07_Magnoliophyta	0.2348
ath:AT1G15740	None	Leucine-rich repeat family protein	01_Eukaryota	01_Eukaryota	01_Eukaryota	0.1386
ath:AT1G15750	TPL	Transducin family protein / WD-40 repeat family protein	04_Embryophyta	04_Embryophyta	07_Magnoliophyta	0.061
ath:AT1G15757	None	Molecular chaperone Hsp40/DnaJ family protein	14_Brassicaceae	15_Camelineae	15_Camelineae	1.4219
ath:AT1G15760	None	Sterile alpha motif (SAM) domain-containing protein	01_Eukaryota	13_Brassicales	13_Brassicales	0.3668
ath:AT1G15770	None	mediator of RNA polymerase II transcription subunit	10_Pentapetalae	10_Pentapetalae	16_Arabidopsis	0.987
ath:AT1G15772	None	mediator of RNA polymerase II transcription subunit	13_Brassicales	17_Arabidopsis thaliana (thale cress)	17_Arabidopsis thaliana (thale cress)	0.3808
ath:AT1G15780	NRB4	mediator of RNA polymerase II transcription subunit 15a-like protein	07_Magnoliophyta	11_rosids	13_Brassicales	0.127
ath:AT1G15790	None	mediator of RNA polymerase II transcription subunit 15a-like protein	07_Magnoliophyta	16_Arabidopsis	16_Arabidopsis	0.4755
ath:AT1G15800	None	hypothetical protein	11_rosids	14_Brassicaceae	14_Brassicaceae	0.323
ath:AT1G15810	None	S15/NS1	00_Cellular Organisms	11_rosids	11_rosids	0.6662
ath:AT1G15820	LHCB6	light harvesting complex photosystem II subunit 6	04_Embryophyta	04_Embryophyta	04_Embryophyta	0.1893
ath:AT1G15825	None	hydroxyproline-rich glycoprotein family protein	13_Brassicales	14_Brassicaceae	14_Brassicaceae	0
ath:AT1G15830	None	hypothetical protein	14_Brassicaceae	14_Brassicaceae	16_Arabidopsis	0.2565
ath:AT1G15840	None	hypothetical protein	00_Cellular Organisms	00_Cellular Organisms	15_Camelineae	0.2138
ath:AT1G15850	None	Transducin/WD40 repeat-like superfamily protein	01_Eukaryota	04_Embryophyta	07_Magnoliophyta	0.261
ath:AT1G15860	None	defective in cullin neddylation protein (DUF298)	07_Magnoliophyta	07_Magnoliophyta	07_Magnoliophyta	0
ath:AT1G15870	None	Mitochondrial glycoprotein family protein	07_Magnoliophyta	10_Pentapetalae	13_Brassicales	0.4133
ath:AT1G15880	GOS11	golgi snare 11	07_Magnoliophyta	07_Magnoliophyta	07_Magnoliophyta	0.0697
ath:AT1G15885	None	hypothetical protein	17_Arabidopsis thaliana (thale cress)	17_Arabidopsis thaliana (thale cress)	17_Arabidopsis thaliana (thale cress)	0
ath:AT1G15890	None	Disease resistance protein (CC-NBS-LRR class) family	13_Brassicales	14_Brassicaceae	14_Brassicaceae	0.4514
ath:AT1G15900	None	transmembrane protein	07_Magnoliophyta	08_eudicotyledons	12_malvids	0.6157
ath:AT1G15910	FDM1	XH/XS domain-containing protein	01_Eukaryota	01_Eukaryota	01_Eukaryota	0.3608
ath:AT1G15920	None	Polynucleotidyl transferase	01_Eukaryota	01_Eukaryota	14_Brassicaceae	0.3806
ath:AT1G15930	None	Ribosomal protein L7Ae/L30e/S12e/Gadd45 family protein	00_Cellular Organisms	02_Viridiplantae	07_Magnoliophyta	0.2087
ath:AT1G15940	None	Tudor/PWWP/MBT superfamily protein	14_Brassicaceae	14_Brassicaceae	15_Camelineae	0
ath:AT1G15950	CCR1	cinnamoyl coa reductase 1	00_Cellular Organisms	00_Cellular Organisms	01_Eukaryota	0.1028
ath:AT1G15960	NRAMP6	NRAMP metal ion transporter 6	05_Tracheophyta	05_Tracheophyta	07_Magnoliophyta	0.1262
ath:AT1G15970	None	DNA glycosylase superfamily protein	05_Tracheophyta	14_Brassicaceae	14_Brassicaceae	0.2013
ath:AT1G15980	PnsB1	NDH-dependent cyclic electron flow 1	04_Embryophyta	07_Magnoliophyta	08_eudicotyledons	0.1573
ath:AT1G15990	CNGC7	cyclic nucleotide gated channel 7	01_Eukaryota	01_Eukaryota	01_Eukaryota	0.0719
ath:AT1G16000	None	GAG1At protein	05_Tracheophyta	07_Magnoliophyta	07_Magnoliophyta	0.3934
ath:AT1G16010	MGT2	magnesium transporter 2	01_Eukaryota	01_Eukaryota	01_Eukaryota	0.0527
ath:AT1G16020	None	vacuolar fusion protein (DUF1712)	00_Cellular Organisms	01_Eukaryota	01_Eukaryota	0.2215
ath:AT1G16022	None	transmembrane protein	00_Cellular Organisms	01_Eukaryota	13_Brassicales	0.6764
ath:AT1G16025	None	hypothetical protein	00_Cellular Organisms	01_Eukaryota	17_Arabidopsis thaliana (thale cress)	0
ath:AT1G16030	Hsp70b	heat shock protein 70B	00_Cellular Organisms	00_Cellular Organisms	00_Cellular Organisms	0.0767
ath:AT1G16040	None	phosphatidylinositol-glycan biosynthesis class F-like protein	00_Cellular Organisms	07_Magnoliophyta	13_Brassicales	0.5221
ath:AT1G16060	ADAP	ARIA-interacting double AP2 domain protein	00_Cellular Organisms	04_Embryophyta	04_Embryophyta	0.1104
ath:AT1G16070	TLP8	tubby like protein 8	01_Eukaryota	07_Magnoliophyta	13_Brassicales	0.176
ath:AT1G16080	None	nuclear protein	01_Eukaryota	02_Viridiplantae	07_Magnoliophyta	0.0712
ath:AT1G16090	WAKL7	wall associated kinase-like 7	13_Brassicales	15_Camelineae	15_Camelineae	0.6886
ath:AT1G16110	WAKL6	wall associated kinase-like 6	04_Embryophyta	13_Brassicales	14_Brassicaceae	0.4463
ath:AT1G16120	WAKL1	wall associated kinase-like 1	12_malvids	13_Brassicales	14_Brassicaceae	0.2888
ath:AT1G16130	WAKL2	wall associated kinase-like 2	13_Brassicales	13_Brassicales	14_Brassicaceae	0.3412
ath:AT1G16150	WAKL4	wall associated kinase-like 4	05_Tracheophyta	13_Brassicales	14_Brassicaceae	0.3849
ath:AT1G16160	WAKL5	wall associated kinase-like 5	13_Brassicales	13_Brassicales	14_Brassicaceae	0.2693
ath:AT1G16170	None	ephrin-A3 protein	05_Tracheophyta	07_Magnoliophyta	13_Brassicales	0.117
ath:AT1G16180	None	Serinc-domain containing serine and sphingolipid biosynthesis protein	04_Embryophyta	04_Embryophyta	07_Magnoliophyta	0.0472
ath:AT1G16190	RAD23A	Rad23 UV excision repair protein family	02_Viridiplantae	07_Magnoliophyta	10_Pentapetalae	0.1343
ath:AT1G16210	None	coiled-coil protein	04_Embryophyta	04_Embryophyta	07_Magnoliophyta	0.0704
ath:AT1G16220	None	Protein phosphatase 2C family protein	00_Cellular Organisms	07_Magnoliophyta	13_Brassicales	0.214
ath:AT1G16225	None	Target SNARE coiled-coil domain protein	01_Eukaryota	17_Arabidopsis thaliana (thale cress)	17_Arabidopsis thaliana (thale cress)	0.7827
ath:AT1G16230	None	Target SNARE coiled-coil domain protein	01_Eukaryota	01_Eukaryota	17_Arabidopsis thaliana (thale cress)	0.642
ath:AT1G16240	SYP51	syntaxin of plants 51	01_Eukaryota	01_Eukaryota	01_Eukaryota	0.1384
ath:AT1G16250	None	Galactose oxidase/kelch repeat superfamily protein	08_eudicotyledons	08_eudicotyledons	11_rosids	0.1096
ath:AT1G16260	None	Wall-associated kinase family protein	01_Eukaryota	01_Eukaryota	01_Eukaryota	0.3446
ath:AT1G16270	None	kinase superfamily with octicosapeptide/Phox/Bem1p domain-containing protein	02_Viridiplantae	04_Embryophyta	05_Tracheophyta	0.2516
ath:AT1G16280	RH36	RNA helicase 36	01_Eukaryota	04_Embryophyta	10_Pentapetalae	0.156
ath:AT1G16290	None	transglycosylase	01_Eukaryota	08_eudicotyledons	11_rosids	0.2125
ath:AT1G16300	GAPCP-2	glyceraldehyde-3-phosphate dehydrogenase of plastid 2	00_Cellular Organisms	00_Cellular Organisms	00_Cellular Organisms	0.1976
ath:AT1G16310	None	Cation efflux family protein	01_Eukaryota	01_Eukaryota	01_Eukaryota	0.1015
ath:AT1G16320	None	plant/protein (DUF2358)	02_Viridiplantae	08_eudicotyledons	13_Brassicales	0.2129
ath:AT1G16330	CYCB3;1	cyclin b3;1	11_rosids	11_rosids	11_rosids	0.4531
ath:AT1G16340	ATKDSA2	Aldolase superfamily protein	00_Cellular Organisms	02_Viridiplantae	02_Viridiplantae	0.1308
ath:AT1G16350	None	Aldolase-type TIM barrel family protein	01_Eukaryota	01_Eukaryota	01_Eukaryota	0.0743
ath:AT1G16360	None	LEM3 (ligand-effect modulator 3) family protein / CDC50 family protein	01_Eukaryota	01_Eukaryota	01_Eukaryota	0.1455
ath:AT1G16370	OCT6	organic cation/carnitine transporter 6	13_Brassicales	13_Brassicales	14_Brassicaceae	0.1414
ath:AT1G16380	ATCHX1	Cation/hydrogen exchanger family protein	13_Brassicales	13_Brassicales	14_Brassicaceae	0.1695
ath:AT1G16390	OCT3	organic cation/carnitine transporter 3	01_Eukaryota	01_Eukaryota	13_Brassicales	0.2094
ath:AT1G16400	CYP79F2	cytochrome P450	13_Brassicales	14_Brassicaceae	14_Brassicaceae	0.2817
ath:AT1G16410	CYP79F1	cytochrome p450 79f1	13_Brassicales	14_Brassicaceae	14_Brassicaceae	0.2025
ath:AT1G16420	MC8	metacaspase 8	11_rosids	14_Brassicaceae	15_Camelineae	0.7076
ath:AT1G16430	None	Surfeit locus protein 5 subunit 22 of Mediator complex	01_Eukaryota	01_Eukaryota	07_Magnoliophyta	0.0941
ath:AT1G16440	RSH3	root hair specific 3	00_Cellular Organisms	01_Eukaryota	08_eudicotyledons	0.0609
ath:AT1G16445	None	S-adenosyl-L-methionine-dependent methyltransferases superfamily protein	07_Magnoliophyta	07_Magnoliophyta	12_malvids	0.4077
ath:AT1G16460	RDH2	rhodanese homologue 2	01_Eukaryota	01_Eukaryota	01_Eukaryota	0.6859
ath:AT1G16470	PAB1	proteasome subunit PAB1	01_Eukaryota	01_Eukaryota	01_Eukaryota	0.0276
ath:AT1G16480	None	Tetratricopeptide repeat (TPR)-like superfamily protein	07_Magnoliophyta	11_rosids	13_Brassicales	0.2188
ath:AT1G16490	MYB58	myb domain protein 58	02_Viridiplantae	04_Embryophyta	04_Embryophyta	0.2255
ath:AT1G16500	None	filamentous hemagglutinin transporter	00_Cellular Organisms	01_Eukaryota	01_Eukaryota	0.2866
ath:AT1G16510	None	SAUR-like auxin-responsive protein family	01_Eukaryota	10_Pentapetalae	14_Brassicaceae	0.2139
ath:AT1G16515	None	transmembrane protein	14_Brassicaceae	14_Brassicaceae	14_Brassicaceae	1.0435
ath:AT1G16520	None	interactor of constitutive active ROPs protein	01_Eukaryota	01_Eukaryota	01_Eukaryota	0.3365
ath:AT1G16530	ASL9	ASYMMETRIC LEAVES 2-like 9	04_Embryophyta	04_Embryophyta	07_Magnoliophyta	0.2246
ath:AT1G16540	ABA3	molybdenum cofactor sulfurase (LOS5) (ABA3)	05_Tracheophyta	07_Magnoliophyta	13_Brassicales	0.3331
ath:AT1G16560	None	Per1-like family protein	01_Eukaryota	04_Embryophyta	07_Magnoliophyta	0.5194
ath:AT1G16570	None	UDP-Glycosyltransferase superfamily protein	01_Eukaryota	07_Magnoliophyta	10_Pentapetalae	0.211
ath:AT1G16590	REV7	DNA-binding HORMA family protein	07_Magnoliophyta	07_Magnoliophyta	08_eudicotyledons	0.5801
ath:AT1G16610	SR45	arginine/serine-rich 45	04_Embryophyta	07_Magnoliophyta	10_Pentapetalae	0.2158
ath:AT1G16630	None	transmembrane protein	14_Brassicaceae	14_Brassicaceae	15_Camelineae	0.5199
ath:AT1G16640	None	AP2/B3-like transcriptional factor family protein	02_Viridiplantae	14_Brassicaceae	14_Brassicaceae	0.9048
ath:AT1G16650	None	S-adenosyl-L-methionine-dependent methyltransferases superfamily protein	07_Magnoliophyta	08_eudicotyledons	13_Brassicales	0.3498
ath:AT1G16670	None	Protein kinase superfamily protein	00_Cellular Organisms	07_Magnoliophyta	07_Magnoliophyta	0.0623
ath:AT1G16680	None	Chaperone DnaJ-domain superfamily protein	00_Cellular Organisms	07_Magnoliophyta	10_Pentapetalae	0.1604
ath:AT1G16690	None	Enhancer of polycomb-like transcription factor protein	07_Magnoliophyta	07_Magnoliophyta	10_Pentapetalae	0.3093
ath:AT1G16700	None	Alpha-helical ferredoxin	00_Cellular Organisms	00_Cellular Organisms	00_Cellular Organisms	0
ath:AT1G16705	None	p300/CBP acetyltransferase-related protein-like protein	12_malvids	15_Camelineae	15_Camelineae	0.442
ath:AT1G16710	HAC12	histone acetyltransferase of the CBP family 12	07_Magnoliophyta	07_Magnoliophyta	07_Magnoliophyta	0.277
ath:AT1G16720	HCF173	high chlorophyll fluorescence phenotype 173	04_Embryophyta	07_Magnoliophyta	07_Magnoliophyta	0.0715
ath:AT1G16730	UP6	hypothetical protein	12_malvids	13_Brassicales	14_Brassicaceae	0.364
ath:AT1G16740	None	Ribosomal protein L20	00_Cellular Organisms	00_Cellular Organisms	02_Viridiplantae	0.0217
ath:AT1G16750	None	GPI-anchored adhesin-like protein	07_Magnoliophyta	14_Brassicaceae	14_Brassicaceae	NA
ath:AT1G16760	None	kinase with adenine nucleotide alpha hydrolases-like domain-containing protein	07_Magnoliophyta	11_rosids	13_Brassicales	0.2102
ath:AT1G16770	None	hypothetical protein	00_Cellular Organisms	07_Magnoliophyta	13_Brassicales	0.2883
ath:AT1G16780	VHP2;2	Inorganic H pyrophosphatase family protein	00_Cellular Organisms	01_Eukaryota	02_Viridiplantae	0.1108
ath:AT1G16790	None	ribosomal protein-like protein	11_rosids	12_malvids	13_Brassicales	0
ath:AT1G16800	None	P-loop containing nucleoside triphosphate hydrolases superfamily protein	11_rosids	13_Brassicales	14_Brassicaceae	0.4264
ath:AT1G16810	None	7-dehydrocholesterol reductase-like protein	01_Eukaryota	05_Tracheophyta	05_Tracheophyta	0.5229
ath:AT1G16820	None	vacuolar ATP synthase catalytic subunit-related / V-ATPase-related / vacuolar proton pump-like protein	01_Eukaryota	01_Eukaryota	04_Embryophyta	0.2346
ath:AT1G16825	None	Reticulon family protein	04_Embryophyta	05_Tracheophyta	07_Magnoliophyta	0.1532
ath:AT1G16830	None	Pentatricopeptide repeat (PPR) superfamily protein	13_Brassicales	14_Brassicaceae	14_Brassicaceae	0.388
ath:AT1G16840	None	hypothetical protein	11_rosids	11_rosids	13_Brassicales	0.8134
ath:AT1G16850	None	transmembrane protein	07_Magnoliophyta	14_Brassicaceae	15_Camelineae	0.3257
ath:AT1G16860	None	Ubiquitin-specific protease family C19-related protein	05_Tracheophyta	07_Magnoliophyta	07_Magnoliophyta	0.1031
ath:AT1G16870	None	mitochondrial 28S ribosomal protein S29-like protein	00_Cellular Organisms	07_Magnoliophyta	12_malvids	0.2327
ath:AT1G16880	ACR11	uridylyltransferase-like protein	01_Eukaryota	05_Tracheophyta	07_Magnoliophyta	0.1996
ath:AT1G16890	UBC36	ubiquitin-conjugating enzyme 36	01_Eukaryota	01_Eukaryota	01_Eukaryota	0.1928
ath:AT1G16900	EBS3	Alg9-like mannosyltransferase family	04_Embryophyta	07_Magnoliophyta	07_Magnoliophyta	0.1804
ath:AT1G16905	None	Curculin-like (mannose-binding) lectin family protein	11_rosids	14_Brassicaceae	14_Brassicaceae	0.2104
ath:AT1G16910	LSH8	LIGHT-DEPENDENT SHORT HYPOCOTYLS-like protein (DUF640)	04_Embryophyta	04_Embryophyta	10_Pentapetalae	0.2115
ath:AT1G16916	None	transmembrane protein	07_Magnoliophyta	11_rosids	13_Brassicales	0.2187
ath:AT1G16920	RABA1b	RAB GTPase homolog A1B	01_Eukaryota	01_Eukaryota	01_Eukaryota	0.0244
ath:AT1G16930	None	F-box/RNI-like/FBD-like domains-containing protein	14_Brassicaceae	14_Brassicaceae	14_Brassicaceae	0.2436
ath:AT1G16940	None	F-box/RNI-like/FBD-like domains-containing protein	00_Cellular Organisms	14_Brassicaceae	17_Arabidopsis thaliana (thale cress)	0
ath:AT1G16945	None	F-box/FBD/LRR protein	13_Brassicales	14_Brassicaceae	14_Brassicaceae	NA
ath:AT1G16950	None	transmembrane protein	10_Pentapetalae	10_Pentapetalae	10_Pentapetalae	0.1979
ath:AT1G16960	None	Ubiquitin domain-containing protein	01_Eukaryota	02_Viridiplantae	10_Pentapetalae	0.0867
ath:AT1G16970	KU70	ATP-dependent DNA helicase 2 subunit Ku70-like protein	07_Magnoliophyta	07_Magnoliophyta	11_rosids	0.1884
ath:AT1G16980	TPS2	trehalose-6-phosphate synthase	01_Eukaryota	07_Magnoliophyta	14_Brassicaceae	0.4361
ath:AT1G17000	TPS3	trehalose-phosphatase/synthase 3	01_Eukaryota	10_Pentapetalae	14_Brassicaceae	NA
ath:AT1G17010	None	2-oxoglutarate (2OG) and Fe(II)-dependent oxygenase superfamily protein	08_eudicotyledons	11_rosids	13_Brassicales	0.2892
ath:AT1G17020	SRG1	senescence-related gene 1	07_Magnoliophyta	08_eudicotyledons	13_Brassicales	0.207
ath:AT1G17030	None	hypothetical protein	07_Magnoliophyta	07_Magnoliophyta	12_malvids	0.2378
ath:AT1G17040	SHA	SH2 domain protein A	11_rosids	13_Brassicales	13_Brassicales	0.4251
ath:AT1G17050	SPS2	solanesyl diphosphate synthase 2	00_Cellular Organisms	02_Viridiplantae	07_Magnoliophyta	0.1188
ath:AT1G17060	CYP72C1	cytochrome p450 72c1	01_Eukaryota	01_Eukaryota	01_Eukaryota	0.3262
ath:AT1G17065	None	hypothetical protein	17_Arabidopsis thaliana (thale cress)	17_Arabidopsis thaliana (thale cress)	17_Arabidopsis thaliana (thale cress)	0
ath:AT1G17070	STIPL1	GC-rich sequence DNA-binding factor-like protein with Tuftelin interacting domain-containing protein	00_Cellular Organisms	12_malvids	13_Brassicales	0.2297
ath:AT1G17080	None	Ribosomal protein L18ae family	00_Cellular Organisms	07_Magnoliophyta	11_rosids	0.2869
ath:AT1G17090	None	transmembrane protein	13_Brassicales	14_Brassicaceae	14_Brassicaceae	0.4962
ath:AT1G17100	HBP1	SOUL heme-binding family protein	07_Magnoliophyta	07_Magnoliophyta	13_Brassicales	0.1515
ath:AT1G17110	UBP15	ubiquitin-specific protease 15	05_Tracheophyta	13_Brassicales	14_Brassicaceae	0.3336
ath:AT1G17120	CAT8	cationic amino acid transporter 8	04_Embryophyta	07_Magnoliophyta	10_Pentapetalae	0.0975
ath:AT1G17130	None	coiled-coil protein (DUF572)	01_Eukaryota	01_Eukaryota	01_Eukaryota	0.3272
ath:AT1G17140	ICR1	interactor of constitutive active rops 1	10_Pentapetalae	13_Brassicales	14_Brassicaceae	0.2638
ath:AT1G17145	None	RING/U-box superfamily protein	01_Eukaryota	01_Eukaryota	14_Brassicaceae	0.182
ath:AT1G17147	None	VQ motif-containing protein	01_Eukaryota	10_Pentapetalae	14_Brassicaceae	0.1653
ath:AT1G17150	None	Pectin lyase-like superfamily protein	12_malvids	13_Brassicales	14_Brassicaceae	0.4903
ath:AT1G17160	None	pfkB-like carbohydrate kinase family protein	01_Eukaryota	01_Eukaryota	01_Eukaryota	0.2636
ath:AT1G17170	GSTU24	glutathione S-transferase TAU 24	01_Eukaryota	07_Magnoliophyta	13_Brassicales	0.2259
ath:AT1G17180	GSTU25	glutathione S-transferase TAU 25	07_Magnoliophyta	07_Magnoliophyta	10_Pentapetalae	0.2489
ath:AT1G17190	GSTU26	glutathione S-transferase tau 26	07_Magnoliophyta	10_Pentapetalae	14_Brassicaceae	0.3092
ath:AT1G17200	None	Uncharacterized protein family (UPF0497)	07_Magnoliophyta	10_Pentapetalae	13_Brassicales	0.0726
ath:AT1G17210	ILP1	IAP-like protein 1	00_Cellular Organisms	08_eudicotyledons	13_Brassicales	0.1395
ath:AT1G17220	FUG1	Translation initiation factor 2	00_Cellular Organisms	07_Magnoliophyta	11_rosids	0.1418
ath:AT1G17230	None	Leucine-rich receptor-like protein kinase family protein	05_Tracheophyta	07_Magnoliophyta	13_Brassicales	0.2629
ath:AT1G17235	RTFL11	ROTUNDIFOLIA like 11	07_Magnoliophyta	13_Brassicales	17_Arabidopsis thaliana (thale cress)	0.5461
ath:AT1G17240	RLP2	receptor like protein 2	10_Pentapetalae	13_Brassicales	14_Brassicaceae	0.3847
ath:AT1G17250	RLP3	receptor like protein 3	10_Pentapetalae	13_Brassicales	14_Brassicaceae	0.5234
ath:AT1G17260	AHA10	autoinhibited H[+]-ATPase	01_Eukaryota	01_Eukaryota	01_Eukaryota	0.116
ath:AT1G17270	None	O-fucosyltransferase family protein	01_Eukaryota	01_Eukaryota	01_Eukaryota	0.2243
ath:AT1G17280	UBC34	ubiquitin-conjugating enzyme 34	01_Eukaryota	01_Eukaryota	01_Eukaryota	0.0872
ath:AT1G17285	None	transmembrane protein	11_rosids	11_rosids	14_Brassicaceae	0.7482
ath:AT1G17290	AlaAT1	alanine aminotransferas	01_Eukaryota	04_Embryophyta	05_Tracheophyta	0.1642
ath:AT1G17300	None	hypothetical protein	00_Cellular Organisms	07_Magnoliophyta	14_Brassicaceae	0.6796
ath:AT1G17310	None	MADS-box transcription factor family protein	01_Eukaryota	14_Brassicaceae	14_Brassicaceae	0.2718
ath:AT1G17330	None	Metal-dependent phosphohydrolase	00_Cellular Organisms	05_Tracheophyta	08_eudicotyledons	0.2746
ath:AT1G17340	None	Phosphoinositide phosphatase family protein	07_Magnoliophyta	13_Brassicales	14_Brassicaceae	0.2691
ath:AT1G17345	None	SAUR-like auxin-responsive protein family	07_Magnoliophyta	13_Brassicales	14_Brassicaceae	0.213
ath:AT1G17350	None	NADH:ubiquinone oxidoreductase intermediate-associated protein 30	04_Embryophyta	07_Magnoliophyta	07_Magnoliophyta	0.0875
ath:AT1G17360	None	LOW protein: protein phosphatase 1 regulatory subunit-like protein	14_Brassicaceae	14_Brassicaceae	14_Brassicaceae	0
ath:AT1G17370	UBP1B	oligouridylate binding protein 1B	00_Cellular Organisms	00_Cellular Organisms	00_Cellular Organisms	0.1387
ath:AT1G17380	JAZ5	jasmonate-zim-domain protein 5	13_Brassicales	14_Brassicaceae	14_Brassicaceae	0.6091
ath:AT1G17400	None	hypothetical protein	10_Pentapetalae	13_Brassicales	14_Brassicaceae	0.171
ath:AT1G17410	None	Nucleoside diphosphate kinase family protein	01_Eukaryota	07_Magnoliophyta	13_Brassicales	0.2747
ath:AT1G17420	LOX3	lipoxygenase 3	07_Magnoliophyta	07_Magnoliophyta	08_eudicotyledons	0.0401
ath:AT1G17430	None	alpha/beta-Hydrolases superfamily protein	10_Pentapetalae	13_Brassicales	14_Brassicaceae	0.1313
ath:AT1G17440	EER4	Transcription initiation factor TFIID subunit A	07_Magnoliophyta	11_rosids	13_Brassicales	0.1495
ath:AT1G17450	None	B-block binding subunit of TFIIIC	12_malvids	13_Brassicales	14_Brassicaceae	0.2916
ath:AT1G17455	ELF4-L4	ELF4-like 4	02_Viridiplantae	07_Magnoliophyta	07_Magnoliophyta	0
ath:AT1G17460	TRFL3	TRF-like 3	01_Eukaryota	14_Brassicaceae	15_Camelineae	0.7608
ath:AT1G17470	DRG1	developmentally regulated G-protein 1	01_Eukaryota	01_Eukaryota	01_Eukaryota	0.0118
ath:AT1G17480	IQD7	IQ-domain 7	00_Cellular Organisms	13_Brassicales	14_Brassicaceae	0.1982
ath:AT1G17490	None	epidermal patterning factor-like protein	07_Magnoliophyta	10_Pentapetalae	14_Brassicaceae	0.4008
ath:AT1G17500	None	ATPase E1-E2 type family protein / haloacid dehalogenase-like hydrolase family protein	00_Cellular Organisms	00_Cellular Organisms	01_Eukaryota	0.1283
ath:AT1G17510	None	hypothetical protein	11_rosids	14_Brassicaceae	15_Camelineae	0.7118
ath:AT1G17520	None	Homeodomain-like/winged-helix DNA-binding family protein	01_Eukaryota	02_Viridiplantae	14_Brassicaceae	0.3325
ath:AT1G17530	TIM23-1	translocase of inner mitochondrial membrane 23	04_Embryophyta	07_Magnoliophyta	11_rosids	0.1491
ath:AT1G17540	None	kinase with adenine nucleotide alpha hydrolases-like domain-containing protein	07_Magnoliophyta	14_Brassicaceae	14_Brassicaceae	0.353
ath:AT1G17545	None	Protein phosphatase 2C family protein	01_Eukaryota	01_Eukaryota	07_Magnoliophyta	0.5569
ath:AT1G17550	HAB2	homology to ABI2	00_Cellular Organisms	07_Magnoliophyta	14_Brassicaceae	0.1621
ath:AT1G17560	HLL	Ribosomal protein L14p/L23e family protein	07_Magnoliophyta	11_rosids	14_Brassicaceae	0.4736
ath:AT1G17580	MYA1	myosin 1	00_Cellular Organisms	04_Embryophyta	07_Magnoliophyta	0.2637
ath:AT1G17590	NF-YA8	nuclear factor Y	01_Eukaryota	01_Eukaryota	16_Arabidopsis	0.6591
ath:AT1G17600	None	Disease resistance protein (TIR-NBS-LRR class) family	01_Eukaryota	14_Brassicaceae	14_Brassicaceae	0.3882
ath:AT1G17610	None	Disease resistance protein (TIR-NBS class)	14_Brassicaceae	14_Brassicaceae	14_Brassicaceae	0.314
ath:AT1G17615	None	Disease resistance protein (TIR-NBS class)	13_Brassicales	14_Brassicaceae	14_Brassicaceae	0.2884
ath:AT1G17620	None	Late embryogenesis abundant (LEA) hydroxyproline-rich glycoprotein family	00_Cellular Organisms	00_Cellular Organisms	01_Eukaryota	0.2532
ath:AT1G17630	None	Pentatricopeptide repeat (PPR-like) superfamily protein	10_Pentapetalae	13_Brassicales	14_Brassicaceae	0.4217
ath:AT1G17640	None	RNA-binding (RRM/RBD/RNP motifs) family protein	05_Tracheophyta	13_Brassicales	14_Brassicaceae	0.279
ath:AT1G17650	GLYR2	glyoxylate reductase 2	00_Cellular Organisms	02_Viridiplantae	07_Magnoliophyta	0.1582
ath:AT1G17665	None	CA-responsive protein	01_Eukaryota	07_Magnoliophyta	14_Brassicaceae	0.2929
ath:AT1G17680	None	tetratricopeptide repeat (TPR)-containing protein	10_Pentapetalae	11_rosids	14_Brassicaceae	0.2949
ath:AT1G17690	NOF1	U3 small nucleolar RNA-associated protein	00_Cellular Organisms	00_Cellular Organisms	01_Eukaryota	0.4195
ath:AT1G17700	PRA1.F1	prenylated RAB acceptor 1.F1	10_Pentapetalae	13_Brassicales	14_Brassicaceae	0.2283
ath:AT1G17710	PEPC1	Pyridoxal phosphate phosphatase-related protein	07_Magnoliophyta	07_Magnoliophyta	11_rosids	0.198
ath:AT1G17720	ATB_BETA	Protein phosphatase 2A	01_Eukaryota	01_Eukaryota	01_Eukaryota	0.0998
ath:AT1G17730	VPS46.1	vacuolar protein sorting 46.1	01_Eukaryota	02_Viridiplantae	02_Viridiplantae	0.1149
ath:AT1G17744	None	hypothetical protein	17_Arabidopsis thaliana (thale cress)	17_Arabidopsis thaliana (thale cress)	17_Arabidopsis thaliana (thale cress)	0
ath:AT1G17745	PGDH	D-3-phosphoglycerate dehydrogenase	01_Eukaryota	01_Eukaryota	01_Eukaryota	0.1937
ath:AT1G17750	PEPR2	PEP1 receptor 2	01_Eukaryota	01_Eukaryota	01_Eukaryota	0.4787
ath:AT1G17760	CSTF77	Tetratricopeptide repeat (TPR)-like superfamily protein	05_Tracheophyta	07_Magnoliophyta	11_rosids	0.2725
ath:AT1G17770	SUVH7	histone-lysine N-methyltransferase	14_Brassicaceae	15_Camelineae	16_Arabidopsis	0.5399
ath:AT1G17780	None	transmembrane protein	14_Brassicaceae	15_Camelineae	15_Camelineae	0.677
ath:AT1G17790	None	DNA-binding bromodomain-containing protein	00_Cellular Organisms	00_Cellular Organisms	14_Brassicaceae	0.3499
ath:AT1G17800	ENODL22	early nodulin-like protein 22	12_malvids	13_Brassicales	14_Brassicaceae	0.2884
[truncated: 25,638 more rows]
